# Supplementary material for: From fruit growth to ripening in plantain: a careful balance between carbohydrate synthesis and breakdown
Source: J Exp Bot. 2022 May 5;73(14):4832–49. doi: 10.1093/jxb/erac187 (PMC9366326; doi:10.1093/jxb/erac187)
Supplement: erac187_suppl_Supplementary_Tables_S1-S4 [file erac187_suppl_supplementary_tables_s1-s4.xlsx]

## Sheet:  Table S1
acc	description	WAE	Genotype	DAF*Genotype	Peptides used for quantitation	max fold change	enzyme	Highest mean condition	Lowest mean condition
Ma05_p18650.1	1,4-alpha-glucan-branching enzyme 1, chloroplastic/amyloplastic	0.00111359	0.0421511	0.433008	3	3.20656		6	12
Ma04_p04720.1	1,4-alpha-glucan-branching enzyme, chloroplastic/amyloplastic	0.00842951	0.963466	0.885188	3	95.2208		12	6
Ma08_p22480.1	10 kDa chaperonin	0.004668	0.350343	0.106172	8	1.54418		12	6
Mba01_g04940.1	11S globulin seed storage protein 2-like	0	0.007312	0.82236	15	3.35962		6	12
Ma10_p30310.1	14-3-3 protein 6	0.00115	0.988777	0.236969	13	1.61165		6	12
Ma06_p11810.1;Mba06_g10990.1	14-3-3 protein 6	0.008157	0.275116	0.331177	14	1.48004		6	12
Mba10_g16930.1;Ma10_p19170.1	14-3-3 protein 6-like	0.00943	0.889502	0.291402	16	1.39977		6	10
Mba10_g25980.1	14-3-3-like protein	0.001496	0.683219	0.340986	12	1.49574		6	12
Mba02_g16700.1	14-3-3-like protein	0.001606	0.578739	0.303225	19	1.53419		6	12
Mba10_g23340.1	14-3-3-like protein	0.002466	0.30787	0.315115	19	1.61521		6	12
Ma02_p17820.1	14-3-3-like protein	0.003907	0.5625	0.349562	19	1.45806		6	12
Ma08_p18160.1;Mba08_g16420.1	14-3-3-like protein	0.004628	0.399037	0.603379	15	1.52674		6	12
Mba06_g06410.1	14-3-3-like protein	0.005822	0.571363	0.443428	12	1.43722		6	12
Mba05_g25020.1	14-3-3-like protein	0.007874	0.599784	0.494908	15	1.45241		6	12
Ma04_p37170.1;Mba04_g37430.1	14-3-3-like protein	0.008425	0.327696	0.60561	22	1.35347		6	12
Ma07_p20510.1;Mba07_g19180.1	14-3-3-like protein 16R	0.002172	0.684205	0.277921	16	1.53366		6	12
Ma08_p21010.1;Mba08_g20590.1	14-3-3-like protein B	0.009329	0.843174	0.594301	6	1.58154		6	12
Mba09_g05730.1;Ma09_p06260.1	14-3-3-like protein D	0.000554	0.755979	0.777476	8	1.48815		6	12
Ma07_p00530.1;Mba07_g00550.1	14-3-3-like protein GF14 iota	0.0002	0.645076	0.883503	5	2.46337		12	6
Ma09_p29100.1	14-3-3-like protein GF14-C	0.004182	0.664669	0.299672	24	1.51235		6	12
Mba09_g24790.1	14-3-3-like protein GF14-C	0.009523	0.368815	0.377769	22	1.51383		6	12
Ma10_p21080.1	17.9 kDa class II heat shock protein	2.7e-05	0.002572	0.837818	14	2.10771		10	6
Ma07_p19730.1	1-aminocyclopropane-1-carboxylate oxidase	0	0.186631	0.0174	28	14.9264		12	6
Mba07_g18470.1	1-aminocyclopropane-1-carboxylate oxidase	0	0.300439	0.02657	39	19.0724		12	6
Mba03_g12260.1	1-aminocyclopropane-1-carboxylate oxidase	1.6e-05	0.874202	0.768946	6	3.30043		12	6
Mba03_g12280.1;Ma00_p04770.1	1-aminocyclopropane-1-carboxylate oxidase	5.4e-05	0.693501	0.542006	8	2.65541		12	6
Mba01_g21150.1;Ma01_p11540.1	1-aminocyclopropane-1-carboxylate oxidase 1	3e-06	0.820966	0.240746	6	4.00702		12	6
Ma09_p04840.1	2,3-bisphosphoglycerate-independent phosphoglycerate mutase	2e-06	0.21245	0.254501	6	1.97038		6	12
Ma04_p10290.1	2,3-bisphosphoglycerate-independent phosphoglycerate mutase	0.000194	0.363512	0.850511	10	1.46922		6	12
Ma07_p23360.1	2,3-bisphosphoglycerate-independent phosphoglycerate mutase	0.000949	0.359681	0.868829	17	1.41207		6	12
Ma10_p29170.1;Mba10_g25300.1	2,3-bisphosphoglycerate-independent phosphoglycerate mutase	0.0031	0.354467	0.052646	23	1.48646		6	12
Mba05_g12620.1;Ma05_p04870.1	20 kDa chaperonin%2C chloroplastic	0	0.075396	0.615468	6	3.24939		12	6
Ma03_p01900.1;Mba03_g01770.1	20 kDa chaperonin, chloroplastic	3.7e-05	0.012331	0.731711	6	1.89819		6	12
Ma05_p19960.1;Mba05_g17190.1	26S protease regulatory subunit 7	0	0.866449	0.944322	6	1.66597		6	12
Ma01_p01230.1	26S proteasome non-ATPase regulatory subunit 1 homolog A	5.1e-05	0.007012	0.005803	7	2.93335		6	12
Mba07_g21850.1	26S proteasome regulatory subunit 6B homolog	4e-06	0.065061	0.00801	11	2.15055		6	12
Mba06_g12860.1;Ma06_p13750.1	26S proteasome regulatory subunit 6B homolog	5e-06	0.077096	0.008137	12	2.288		6	12
Ma08_p08320.1	2-alkenal reductase (NADP(+)-dependent)	0	0.013135	0.000758	3	2.62558		12	6
Ma05_p17910.1	2-alkenal reductase (NADP(+)-dependent)	0.001485	0.65965	0.78305	20	2.18011		12	6
Mba06_g18490.1;Ma06_p19550.1	2-Cys peroxiredoxin BAS1-like%2C chloroplastic	0.001796	0.100067	0.008196	12	3.00966		12	6
Ma08_p19280.1	2-Cys peroxiredoxin BAS1-like, chloroplastic	0.048289	0.040712	0.00877	9	2.70737		12	12
Mba01_g23810.1	2-hydroxyacyl-CoA lyase	3e-06	0.436061	0.241305	22	1.88301		12	6
Ma01_p14210.1	2-hydroxyacyl-CoA lyase	6.2e-05	0.873369	0.561578	20	1.66243		12	6
Ma08_p01890.1	2-oxoglutarate dehydrogenase E1 component, mitochondrial precursor, putative, expressed	0.003004	0.546911	0.965476	8	9.74591		12	6
Ma02_p22820.1	3-isopropylmalate dehydratase large subunit	0.112944	0.003101	0.006507	6	2.32264		12	12
Ma03_p17930.1;Mba03_g18000.1	3-oxoacyl-[acyl-carrier-protein] reductase, chloroplastic	0.002266	0.496178	0.580838	4	1.55138		12	8
Mba06_g22620.1;Ma06_p22450.1;Ma06_p37130.1;Ma07_p22410.1	40S ribosomal protein S11	0	0.915861	0.447608	8	2.95088		6	12
Ma03_p12970.1	40S ribosomal protein S11	0.000547	0.846887	0.320859	8	1.62639		6	12
Mba07_g20870.1	40S ribosomal protein S11-1	0.001942	0.692084	0.877317	6	1.85892		6	12
Ma06_p03280.1;Mba01_g19530.1	40S ribosomal protein S13	6.8e-05	0.887215	0.722638	4	1.90803		6	10
Ma03_p20100.1;Mba03_g20190.1	40S ribosomal protein S14	4.9e-05	0.398671	0.787598	9	3.17391		6	12
Ma02_p22280.1	40S ribosomal protein S14	0.000141	0.471564	0.759687	9	3.40419		6	12
Ma06_p08650.1	40S ribosomal protein S14	0.000533	0.513935	0.169435	6	4.35465		6	12
Ma03_p01510.1;Ma01_p14950.1;Mba01_g24570.1;Mba03_g01400.1	40S ribosomal protein S16	0.000127	0.725492	0.527421	10	1.60343		6	10
Mba07_g01500.1;Ma07_p01530.1;Ma08_p02990.1	40S ribosomal protein S18	0.001768	0.129661	0.028135	14	1.83096		6	12
Mba04_g29860.1	40S ribosomal protein S18	0.002234	0.077183	0.026533	10	1.77042		6	12
Ma09_p09010.1	40S ribosomal protein S19	1.9e-05	0.205928	0.797338	11	2.39931		6	12
Mba09_g08450.1	40S ribosomal protein S19	0.000152	0.31289	0.815126	8	2.38667		8	12
Mba04_g39300.1	40S ribosomal protein S19-3	0	0.607634	0.555493	4	1.99327		6	12
Ma09_p19070.1	40S ribosomal protein S2-4	0.003861	0.052497	0.192926	12	8.86378		12	6
Ma02_p09740.1;Mba02_g09410.1	40S ribosomal protein S2-4	0.003906	0.052036	0.190474	10	8.88183		12	6
Ma01_p06480.1;Mba01_g16190.1	40S ribosomal protein S2-4	0.003984	0.052307	0.191964	13	8.82054		12	6
Ma02_p17430.1	40S ribosomal protein S24-2	0.001866	0.541358	0.537202	3	3.65998		6	12
Ma04_p37480.1	40S ribosomal protein S24-2	0.00235	0.809215	0.444806	4	3.30555		6	12
Ma02_p22260.1	40S ribosomal protein S25-4	8.2e-05	0.615136	0.52713	6	1.82075		6	12
Mba06_g16130.1	40S ribosomal protein S26-1	0.004367	0.078937	0.702051	3	1.99459		6	12
Ma10_p00920.1	40S ribosomal protein S3-1, putative, expressed	3.2e-05	0.492712	0.194432	2	2.42821		6	12
Ma03_p20990.1;Mba03_g21010.1	40S ribosomal protein S3-3	0.000182	0.785201	0.705836	9	1.80342		6	12
Ma05_p08390.1;Mba05_g09180.1	40S ribosomal protein S3a	1e-06	0.724995	0.127622	9	2.31239		6	12
Ma03_p31280.1	40S ribosomal protein S3a	3.7e-05	0.593696	0.361252	8	1.98923		6	12
Ma05_p29380.1;Mba05_g28660.1	40S ribosomal protein S4	0.00527	0.569932	0.85254	14	1.68374		6	10
Ma03_p00680.1;Mba01_g07680.1;Mba03_g00670.1	40S ribosomal protein S4-3	0.004348	0.506313	0.823849	15	1.62466		6	10
Ma11_p13860.1;Mba02_g02530.1	40S ribosomal protein S5 (Fragment)	8e-06	0.062381	0.323032	7	2.4808		6	12
Ma08_p08570.1	40S ribosomal protein S5 (Fragment)	9e-06	0.058302	0.302874	7	2.52608		6	12
Ma01_p06640.1;Mba02_g08680.1	40S ribosomal protein S9-2	0.000688	0.686628	0.862032	10	1.6547		6	10
Ma01_p15210.1;Mba01_g24810.1	40S ribosomal protein SA	0	0.753547	0.170572	8	3.51072		6	12
Ma05_p16500.1	40S ribosomal protein SA	0	0.667416	0.137883	6	4.29796		6	12
Mba08_g30550.1	40S ribosomal protein SA	1e-06	0.010985	0.60495	4	7.08247		6	12
Ma11_p13570.1	40S ribosomal protein Sa-2	0	0.608059	0.170162	5	4.05333		6	12
Mba02_g22750.1	4-alpha-glucanotransferase	0.000274	0.294655	0.003266	32	2.28231	24	12	6
Ma02_p23910.1	4-alpha-glucanotransferase DPE1, chloroplastic/amyloplastic	0.000412254	0.209514	0.00388004	39	2.12544	24	12	6
Mba03_g08550.1	4-alpha-glucanotransferase DPE2	0.008088	0.997137	0.999999	29	4.84385	24	12	6
Ma03_p08680.2	4-alpha-glucanotransferase DPE2	0.009831	0.963585	0.999981	33	5.86859	24	12	6
Ma09_p06740.1;Mba09_g06230.1	50S ribosomal protein L12, chloroplastic	8.3e-05	0.277561	0.857388	2	4.68515		6	12
Ma04_p29240.1	5-methyltetrahydropteroyltriglutamate--homocysteine methyltransferase 2	0	0.256478	0.42342	29	1.78499		6	12
Mba04_g29880.1	5-methyltetrahydropteroyltriglutamate--homocysteine methyltransferase 2	0	0.277919	0.533568	28	1.87944		6	12
Mba04_g28630.1	5-methyltetrahydropteroyltriglutamate--homocysteine methyltransferase 2	0	0.620346	0.203798	26	1.82415		6	12
Ma04_p28070.1	5-methyltetrahydropteroyltriglutamate--homocysteine methyltransferase 2	0	0.44901	0.288236	28	1.81106		6	12
Mba05_g02610.1	5-methyltetrahydropteroyltriglutamate--homocysteine methyltransferase 2	0	0.521879	0.010293	24	1.51861		6	12
Ma05_p02670.1	5-methyltetrahydropteroyltriglutamate--homocysteine methyltransferase 2	0	0.272432	0.016451	25	1.51712		6	12
Ma07_p01550.1	5-methyltetrahydropteroyltriglutamate--homocysteine methyltransferase 2	0.000457	0.273324	0.33013	35	1.58278		6	12
Ma10_p16400.1	6,7-dimethyl-8-ribityllumazine synthase, chloroplastic	1.1e-05	0.117908	0.772344	3	10.1532		10	6
Ma07_p14060.1;Mba07_g12920.1	60S acidic ribosomal protein P0	4.7e-05	0.100612	0.512002	10	1.50614		12	8
Ma02_p21120.1;Mba02_g19920.1	60S acidic ribosomal protein P0	6.2e-05	0.048649	0.549133	10	1.50511		12	8
Ma10_p06800.1	60S acidic ribosomal protein P0-1	0.000379	0.062429	0.678244	7	1.58147		12	8
Ma03_p32390.1	60S acidic ribosomal protein P2B	0.001583	0.398685	0.816994	5	2.2505		6	12
Ma06_p00690.1;Mba06_g06720.1	60S ribosomal protein L11	0	0.434568	0.130447	6	2.61272		6	12
Ma10_p02880.1;Mba08_g24260.1	60S ribosomal protein L12	2e-06	0.214584	0.062607	8	1.93027		6	12
Ma04_p09580.1;Mba07_g19760.1	60S ribosomal protein L12-1	0	0.264163	0.049187	9	1.90107		6	12
Mba04_g12090.1;Ma04_p04610.1	60S ribosomal protein L13-1	0.000532	0.552072	0.816192	8	1.86908		6	10
Mba11_g07280.1	60S ribosomal protein L13-1	0.001278	0.997859	0.742515	8	2.05786		12	6
Ma11_p07600.1	60S ribosomal protein L13-1	0.001419	0.963744	0.756451	8	2.06527		12	6
Ma00_p01840.1;Mba09_g19990.1	60S ribosomal protein L13-1	0.003088	0.898594	0.763137	6	1.81582		12	8
Ma08_p14980.1;Mba11_g00680.1;Mba11_g14310.1	60S ribosomal protein L14-2	0.000235	0.123028	0.939258	7	3.36818		8	12
Ma02_p10930.1	60S ribosomal protein L18a	0	0.097332	0.75817	7	6.00286		12	6
Ma03_p00640.1	60S ribosomal protein L22-2	0.009988	0.878081	0.141634	2	2.01881		6	12
Ma04_p04260.1;Mba04_g04190.1	60S ribosomal protein L23	8.7e-05	0.882383	0.678783	5	1.55551		6	12
Mba04_g11040.1	60S ribosomal protein L23	0.005047	0.712657	0.261295	6	1.54148		6	12
Ma04_p28630.1	60S ribosomal protein L23A	0	0.026144	0.792786	8	3.03447		6	12
Ma07_p01960.1;Mba05_g03520.1	60S ribosomal protein L23A	0	0.028266	0.707819	11	2.69546		6	10
Ma08_p17750.1;Mba08_g18080.1	60S ribosomal protein L26-2	0.006782	0.495667	0.51234	6	1.99089		6	12
Mba07_g03150.1	60S ribosomal protein L3	0.00332	0.053669	0.195308	11	9.54553		12	6
Ma11_p08620.1;Mba11_g08150.1	60S ribosomal protein L3	0.003488	0.053094	0.193617	14	9.2493		12	6
Ma05_p01250.1;Mba05_g01240.1	60S ribosomal protein L3	0.003567	0.052259	0.186881	11	8.51336		12	6
Ma02_p00470.1	60S ribosomal protein L30	0.000442	0.967416	0.576575	2	2.25765		6	12
Ma06_p16140.1;Mba06_g15130.1	60S ribosomal protein L34	0.005283	0.685026	0.453404	5	2.54411		6	12
Ma04_p37100.1	60S ribosomal protein L35	0.002066	0.652136	0.866587	6	2.59317		6	12
Ma02_p17870.1;Mba02_g16750.1	60S ribosomal protein L35	0.002219	0.717849	0.830542	5	2.82459		6	12
Ma01_p23340.1	60S ribosomal protein L35a-3	2.6e-05	0.698945	0.364089	2	2.23853		6	12
Ma06_p24940.1	60S ribosomal protein L35a-3	0.001179	0.112494	0.91229	3	2.37573		6	12
Ma10_p02230.1	60S ribosomal protein L36-3	0	0.057126	0.654376	6	2.85711		6	12
Ma03_p16710.1	60S ribosomal protein L37a	0.000458	0.459724	0.792067	2	10.7735		6	12
Ma05_p02960.1;Mba05_g02910.1	60S ribosomal protein L4-1	1.6e-05	0.494005	0.400833	13	2.87623		6	12
Mba04_g35440.1	60S ribosomal protein L4-1	6.2e-05	0.50058	0.490815	14	2.32377		6	12
Ma07_p01380.1	60S ribosomal protein L4-1	0.000132	0.641332	0.17994	11	1.76123		6	12
Ma04_p35040.1	60S ribosomal protein L4-1	0.006296	0.422222	0.445255	15	1.87413		6	12
Ma06_p02170.1;Mba06_g01930.1	60S ribosomal protein L44	0	0.552623	0.228792	4	8.86202		6	12
Ma09_p22810.1	60S ribosomal protein L6	0.001386	0.415996	0.604098	7	2.06246		6	10
Ma10_p07390.1;Mba10_g06560.1	60S ribosomal protein L7-2	0.001199	0.748546	0.108525	7	2.05607		6	12
Ma06_p24100.1	60S ribosomal protein L7a	2e-06	0.420541	0.910856	7	2.16172		12	6
Ma06_p00680.1	60S ribosomal protein L7a	1.7e-05	0.244794	0.963462	6	2.12748		12	6
Ma10_p14300.1	60S ribosomal protein L7a	0.00046	0.430553	0.1989	6	2.12572		12	6
Mba11_g19050.1	60S ribosomal protein L9	8e-06	0.568332	0.00343	6	2.43532		6	12
Ma11_p19780.1	60S ribosomal protein L9	0.000105	0.45205	0.011147	6	2.50883		6	12
Ma02_p19710.1;Mba02_g18560.1;Mba05_g14250.1	6-phosphogluconate dehydrogenase, decarboxylating 1	0	0.451111	0.873268	12	2.45244		6	12
Ma05_p03420.2	6-phosphogluconate dehydrogenase, decarboxylating 1	9.6e-05	0.015967	0.163346	11	1.72025		6	12
Ma02_p08060.1;Mba02_g07920.1	6-phosphogluconate dehydrogenase, decarboxylating 2, chloroplastic	1e-06	0.500476	0.585111	6	2.20769		6	12
Ma09_p08290.1;Mba09_g07750.1	ABC transporter G family member 25	0.000144	0.857405	0.941022	3	1.50476		12	6
Mba11_g09690.1	Abscisic stress ripening	0.00095	0.114519	0.03236	14	7.96725		12	6
Mba06_g26760.1	Abscisic stress ripening (Fragment)	4.6e-05	0.64585	0.711244	3	3.88856		12	6
Ma06_p27520.1	abscisic stress-ripening, putative, expressed	0.000611	0.043283	0.007453	7	7.55342		12	6
Ma08_p16080.1	abscisic stress-ripening, putative, expressed	0.006283	0.14432	0.016393	4	10.8193		12	6
Ma06_p30380.1	Acetolactate synthase small subunit 2, chloroplastic	0.146459	0.056305	0.007703	7	3.05076		12	12
Ma09_p03510.1	Acidic endochitinase	0	0.147064	0.663932	6	4.068		10	6
Ma01_p20320.1	Acidic endochitinase	1.2e-05	0.079331	0.125809	5	5.2446		6	12
Ma11_p01080.1;Mba11_g00990.1	Aconitate hydratase 2, mitochondrial	0.000254	0.012811	0.512524	22	1.38955		12	8
Ma09_p27930.1	activator of 90 kDa heat shock protein ATPase homolog, putative, expressed	0.000232	0.643965	0.771357	9	1.73851		6	12
Mba08_g33210.1	Acyl carrier protein	0.007658	0.330354	0.104805	2	2.37105		12	6
Ma06_p21540.1;Mba06_g20360.1	Acyl carrier protein 1, chloroplastic	0.001126	0.0134	0.002323	3	5.41896		12	6
Ma02_p00740.1;Mba02_g01530.1	Adenosine kinase 2	0.002315	0.28085	0.502666	3	3.49245		6	12
Ma09_p01600.1;Ma08_p16380.1;Mba09_g01550.1	Adenosylhomocysteinase	0	0.398526	0.539186	32	3.38306		12	6
Ma06_p08140.1;Mba06_g07590.1	Adenosylhomocysteinase	0	0.597524	0.820538	24	2.95937		12	6
Ma10_p16590.1;Mba10_g14490.1	Adenylate kinase 4	0.008001	0.534048	0.667529	4	3.40041		12	8
Ma10_p28350.1;Mba10_g24610.1	ADP,ATP carrier protein 1, chloroplastic	0	0.227898	0.034898	3	72.7289	19	6	12
Ma05_p30960.1	ADP-ribosylation factor GTPase-activating protein AGD7	0.000135	0.25409	0.975388	2	4.24074		12	6
Mba02_g09650.1	Alcohol dehydrogenase	7.3e-05	0.664328	0.029062	24	1.93888		12	6
Ma02_p09950.1	Alcohol dehydrogenase 1	0.00034	0.892749	0.012536	30	1.96403		12	6
Mba04_g39170.1	Alpha-1%2C4 glucan phosphorylase L isozyme%2C chloroplastic/amyloplastic	3.31536e-06	0.914539	0.303796	79	3.1606		12	6
Ma04_p39130.1	Alpha-1,4 glucan phosphorylase L isozyme, chloroplastic/amyloplastic	3e-06	0.891867	0.292261	92	3.26753	20	12	6
Ma07_p00450.1;Mba07_g00480.1	Alpha-1,4-glucan-protein synthase [UDP-forming] 1	1e-06	0.003948	0.751009	3	2.01442		6	12
Mba10_g20370.1	Alpha-aminoadipic semialdehyde synthase	2.9e-05	0.101532	0.986002	6	2.43569		12	6
Ma10_p23080.1	Alpha-aminoadipic semialdehyde synthase	3.1e-05	0.110477	0.992331	7	2.53279		12	6
Ma05_p00810.1	Alpha-soluble NSF attachment protein	0	0.467926	0.650815	5	3.90921		6	12
Ma10_p04650.1	Alpha-soluble NSF attachment protein	0	0.246378	0.49392	7	3.62831		6	12
Ma08_p09140.1;Mba08_g08710.1	Ankyrin repeat domain-containing protein 2A	0.007485	0.645325	0.857735	5	1.8875		6	12
Ma07_p15240.1	Ankyrin repeat-containing protein At3g12360	0	0.053472	0.006132	4	5.04119		6	12
Ma06_p34900.1	Ankyrin repeat-containing protein At3g12360	0	0.138385	0.126441	5	4.83101		6	10
Ma11_p22860.1	Ankyrin repeat-containing protein At3g12360	0	0.210099	0.120712	5	4.86859		6	10
Mba08_g18370.1	Annexin D2	7e-06	0.018138	0.003247	10	2.83533		12	8
Ma08_p16150.1	Annexin D2	0.000283	0.23487	0.352799	9	2.62505		12	8
Ma09_p14190.1	Annexin D7	0.007279	0.434452	0.846954	2	2.51425		12	8
Ma06_p11700.1	AP-4 complex subunit mu	2.7e-05	0.378039	0.262935	3	1.76144		6	12
Ma11_p04910.1	Argininosuccinate lyase, chloroplastic	0.006615	0.763114	0.041762	11	2.01234		12	6
Mba02_g21700.1	Argininosuccinate synthase%2C chloroplastic	0.007152	0.088998	0.364646	15	1.34514		12	8
Ma03_p14570.1	armadillo, putative, expressed	0	0.051901	0.600778	5	6.54073		6	12
Mba10_g14110.1	Ascorbate peroxidase	0	0.762452	0.003316	5	2.46826		6	12
Mba05_g10460.1	Ascorbate peroxidase 3	0	0.009546	0.00024	12	2.48623		12	6
Mba06_g33780.1	Ascorbate peroxidase family protein	0	0.00021	5.6e-05	18	3.39742		12	6
Mba06_g19370.1	Asparagine--tRNA ligase%2C cytoplasmic 3	1.5e-05	0.46699	0.068659	11	1.86849		6	12
Ma06_p20600.1	Asparagine--tRNA ligase, cytoplasmic 3	0.000101	0.066431	0.211356	9	2.39817		6	12
Mba04_g07810.1	Aspartate aminotransferase	0	0.042555	0.814945	10	42.0268		12	6
Ma04_p08160.1;Mba07_g24850.1	Aspartate aminotransferase, cytoplasmic	0	0.042449	0.814925	11	43.3737		12	6
Ma07_p27010.1;Mba07_g25190.1	Aspartic proteinase oryzasin-1	0	0.894982	0.211474	4	3.05198		6	12
Mba02_g00840.1	Aspartyl protease AED3	0	0.010966	0.024346	4	33.7686		6	12
mipo11_t00040.1;Mba00_g00940.1;Mba00_g07820.1	ATP synthase subunit alpha, mitochondrial	0.001068	0.889676	0.711686	23	1.31825		6	10
Ma04_p13500.1	ATP synthase subunit beta, mitochondrial	0.00161	0.25809	0.015811	17	1.62953		6	12
Ma10_p27270.1;Mba10_g23770.1	ATP synthase subunit d, mitochondrial	3.6e-05	0.929528	0.957955	9	1.79501		12	6
Ma05_p16030.1	ATP synthase subunit delta', mitochondrial	0.00018	0.116734	0.115512	2	1.92027		12	6
Ma05_p19980.1;Mba05_g17170.1	ATPase 10, plasma membrane-type	0.000337	0.435086	0.975407	8	2.10823		6	12
Mba08_g24480.1	ATPase GET3-like	0.000135	0.440597	0.375564	3	3.39874		6	12
Ma01_p09280.1	ATP-citrate synthase alpha chain protein 2	1e-06	0.329798	0.267632	3	1.78889		6	10
Ma11_p04770.1;Mba11_g04680.1	ATP-citrate synthase beta chain protein 1	0	0.547346	0.365599	9	6.76956		6	12
Ma08_p10410.1	ATP-citrate synthase beta chain protein 1	0	0.836082	0.278564	9	6.63201		6	12
Mba08_g09990.1	ATP-citrate synthase beta chain protein 1	0	0.450825	0.440224	7	6.79503		6	12
Ma04_p01000.1	ATP-dependent 6-phosphofructokinase 3	0.009512	0.448224	0.509439	5	1.51673	14	6	12
Ma06_p03030.1	ATP-dependent Clp protease proteolytic subunit 4, chloroplastic	1.5e-05	0.856291	0.400068	6	3.49319		12	6
Ma08_p23020.1;Mba08_g22580.1	ATP-dependent Clp protease proteolytic subunit 5, chloroplastic	0.002811	0.804536	0.432632	3	1.60938		12	6
Ma01_p18120.1	ATP-dependent helicase BRM	0	0.2471	0.549712	15	5.95772		8	12
Ma03_p09970.1	Auxin response factor	1e-06	0.552675	0.787251	5	8.2938		12	6
Ma06_p12660.1	Basic blue protein	0	0.892014	0.961841	2	11.5643		6	10
Mba06_g07010.1;Ma06_p07530.1	B-cell receptor-associated protein 31-like	0.003883	0.779489	0.283163	3	2.19718		6	12
Mba10_g13890.1	Beta-fructofuranosidase%2C insoluble isoenzyme 3	1.35738e-08	0.538959	0.421542	17	37.3207	29	12	6
Ma06_p14700.1	Beta-fructofuranosidase, insoluble isoenzyme 3	0	0.820491	0.822148	5	19.5047	31	12	6
Ma06_p14460.1	Beta-fructofuranosidase, insoluble isoenzyme 3	0.001357	0.734222	0.921759	4	3.8614	31	12	6
Ma04_p36400.1	Beta-fructofuranosidase, insoluble isoenzyme 3	0.00641855	0.584232	0.881383	2	47.8248	31	12	8
Mba11_g06200.1;Ma11_p06420.1	Beta-glucosidase (Fragment)	0.000186	0.833262	0.124801	5	1.8299		12	6
Ma11_p06280.1	Beta-glucosidase 18	0.000712	0.104861	0.804199	3	1.74487		6	12
Ma05_p23890.1;Mba05_g23510.1	Beta-glucosidase 22	0.000737	0.297326	0.850896	2	1.63843		6	10
Ma09_p15750.1	Beta-glucosidase 22	0.001306	0.250983	0.936307	3	1.71935		6	10
Ma08_p25110.1	Beta-glucosidase 24	0.000472	0.179189	0.594431	2	1.44161		6	12
Ma01_p20240.1;Mba01_g29460.1	Beta-glucosidase 25	0.006354	0.339598	0.889415	4	1.63663		6	10
Mba01_g10900.1	Beta-glucosidase 26	1e-06	0.457349	0.909111	3	1.91911		6	12
Mba01_g10810.1	Beta-glucosidase 26	0.001016	0.317148	0.891437	3	1.77583		6	10
Mba01_g11010.1	Beta-glucosidase 38	0.000223	0.305877	0.93302	3	1.82733		6	12
Mba01_g07480.1	bifunctional epoxide hydrolase 2-like isoform X1	0.000835	0.23489	0.628717	2	1.49668		6	10
Ma05_p13600.1	Bifunctional UDP-glucose 4-epimerase and UDP-xylose 4-epimerase 1	0.005763	0.688647	0.559787	2	2.07631		6	12
Mba08_g01030.1	Biotin carboxyl carrier protein of acetyl-CoA carboxylase 1%2C chloroplastic	0.003442	0.155894	0.556358	4	2.01891		6	12
Mba04_g09230.1	Biotin carboxylase 1%2C chloroplastic	3.3e-05	0.28052	0.029907	15	1.74207		12	8
Ma08_p25460.1	Biotin carboxylase 1, chloroplastic	3.4e-05	0.120236	0.033027	9	1.79337		12	8
Ma04_p09570.1	Biotin carboxylase 1, chloroplastic	0.000135	0.328184	0.045792	16	1.69782		12	8
Ma11_p06190.1	bolA, putative, expressed	0.008022	0.849165	0.907889	5	3.64701		10	6
Ma06_p03910.1;Mba06_g03570.1	BTB1 - Bric-a-Brac,Tramtrack, Broad Complex BTB domain, expressed	2.4e-05	0.006489	0.141433	2	12.3908		12	6
Ma04_p35930.1	Calcium-dependent protein kinase 5	0.000121	0.30429	0.825004	4	1.39002		6	8
Ma04_p22630.1	Calcium-dependent protein kinase 6	4.1e-05	0.217807	0.317848	5	1.4915		6	12
Ma02_p12910.1	Calcium-dependent protein kinase 6	9.3e-05	0.296345	0.840315	5	1.39058		6	8
Mba03_g02130.1	Calnexin homolog 1	0.008621	0.111038	0.732058	6	1.77943		6	12
Ma03_p27120.1;Mba01_g05910.1	Carbamoyl-phosphate synthase large chain, chloroplastic	0	0.908426	0.197768	11	2.64		6	12
Mba01_g20410.1	Catalase	0	0.877994	0.027558	27	2.95913		12	6
Ma08_p13920.1;Mba08_g13530.1	Catalase isozyme 2	0	0.002703	0.993331	18	1.96032		12	8
Ma01_p10810.1	Catalase isozyme A	0	0.878439	0.01146	29	3.34541		12	6
Ma03_p14690.2;Mba03_g13990.1	Catalase isozyme A	2e-06	0.697916	0.040848	17	2.11053		12	6
Ma08_p12640.1	CBS domain containing membrane protein, putative, expressed	0.001753	0.753377	0.882424	8	1.90395		12	6
Ma11_p02180.1;Mba11_g02070.1	CBS domain containing membrane protein, putative, expressed	0.009812	0.390871	0.906024	2	1.9881		10	6
Mba07_g04360.1	Cell division cycle protein 48 homolog	0.00131	0.702472	0.006285	22	1.70139		12	8
Ma07_p04640.1	Cell division cycle protein 48 homolog	0.002033	0.77711	0.004984	24	1.66029		12	8
Ma05_p15420.1	Cell division cycle protein 48 homolog	0.002689	0.779241	0.004044	25	1.64786		12	8
Ma07_p06360.1	Cell division protein FtsZ homolog 1, chloroplastic	4e-06	0.461631	0.688133	9	1.98575		6	12
Ma06_p09670.1;Mba03_g19420.1	Chaperone protein ClpC1, chloroplastic	0.00837	0.871549	0.982179	12	2.29903		12	8
Ma03_p28660.1	Chaperonin 60 subunit beta 1, chloroplastic	0	0.061762	0.155179	35	1.41056		6	10
Ma11_p06010.1	Chaperonin 60 subunit beta 2, chloroplastic	1e-06	0.107972	0.001757	23	1.64322		12	6
Mba04_g09690.1	Cinnamoyl-CoA reductase 1	0.003369	0.158461	0.043403	11	1.62749		6	12
Ma10_p14270.1	Citrate synthase, glyoxysomal	0	0.027617	0.869225	9	6.56041		6	12
Mba01_g29340.1	Class III acidic chitinase	4e-06	0.102238	0.233864	44	3.83445		8	12
Ma07_p09660.1	Coatomer subunit beta'-1	3e-06	0.224929	0.336851	6	1.66179		12	6
Ma06_p07020.1	Coatomer subunit beta'-1	0.000623	0.583944	0.326852	5	4.3152		12	6
Ma04_p04320.1	Coatomer subunit delta-1	0	0.472254	0.299567	6	3.70654		6	10
Mba01_g18790.1	Conserved hypothetical protein	0	0.651901	0.005011	1	4.10033		12	6
Mba01_g31020.1	Conserved hypothetical protein	0	0.001715	0.002497	3	8.88481		12	6
Mba09_g04440.1	Conserved hypothetical protein	1.1e-05	0.145492	0.263311	4	2.17451		6	12
Mba05_g01000.1	Conserved hypothetical protein	0.000225	0.281539	0.877231	5	5.89119		10	6
Mba06_g09540.1	Conserved hypothetical protein	0.000975	0.283707	0.624345	2	4.54762		6	12
Mba08_g12140.1	Conserved hypothetical protein	0.003275	0.663286	0.962742	8	1.82768		10	6
Mba05_g19240.1	Conserved hypothetical protein	0.006894	0.014825	0.32715	3	1.9506		6	12
Ma07_p17730.1;Mba07_g15060.1	CSC1-like protein At1g32090	0	0.468312	0.409103	6	3.60073		6	12
Ma10_p11170.1	Cullin-associated NEDD8-dissociated protein 1	0	0.001423	0.001342	8	1.72034		6	12
Ma09_p26770.1;Mba09_g22590.1	Cysteine desulfurase, mitochondrial	2e-06	0.166116	0.001016	5	2.48614		12	6
Mba09_g02330.1	Cysteine synthase	0	0.855275	0.003771	8	2.08873		12	6
Ma04_p27940.1	Cysteine synthase	0.000459	0.033958	0.052595	11	2.68666		12	6
Ma09_p26210.1;Mba09_g22130.1	Cysteine synthase	0.004694	0.025619	0.099885	8	2.78655		12	6
Mba11_g13880.1;Ma11_p14450.1	Cysteine synthase	0.0097	0.005759	0.018557	8	3.09092		12	6
Mba05_g17740.1	Cysteine synthase%2C chloroplastic/chromoplastic	0	0.278127	0.182023	5	2.00931		12	6
Ma05_p17890.1	Cysteine synthase, chloroplastic/chromoplastic	0	0.807091	0.003924	8	2.0809		12	6
Ma09_p02360.1	Cysteine synthase, chloroplastic/chromoplastic	0	0.237835	0.002215	10	2.2748		12	6
Mba01_g03980.1	D-3-phosphoglycerate dehydrogenase	0.003282	0.322393	0.674529	13	1.53713		6	12
Ma10_p07330.1	D-3-phosphoglycerate dehydrogenase 1, chloroplastic	1e-06	0.086597	0.433386	25	13.8677		12	6
Ma03_p29270.1	D-3-phosphoglycerate dehydrogenase 1, chloroplastic	5e-05	0.099387	0.524823	11	1.7298		6	12
Ma09_p25840.1	DEAD-box ATP-dependent RNA helicase 37	0	0.050632	0.974472	7	4.73709		6	10
Ma05_p14820.1	DEAD-box ATP-dependent RNA helicase 37	0.004679	0.599687	0.099901	5	1.7239		6	12
Ma10_p14720.1	DEAD-box ATP-dependent RNA helicase 38	0.002184	0.545153	0.956757	5	1.49431		6	12
Ma08_p02460.1	Diaminopimelate epimerase, chloroplastic	8.6e-05	0.048335	0.669213	6	1.71519		10	6
Ma11_p12560.1;Mba11_g11950.1	Dihydrolipoyl dehydrogenase 1, mitochondrial	4e-06	0.562024	0.766605	9	2.15448		6	12
Mba03_g12020.1	Dihydrolipoyl dehydrogenase 2%2C chloroplastic	0.009771	0.098779	0.162112	6	7.0204		12	6
Ma02_p03980.1;Mba02_g04060.1	Dihydrolipoyl dehydrogenase, mitochondrial	2.1e-05	0.719077	0.99654	6	2.36394		6	12
Ma10_p09080.1;Mba10_g07970.1	Dihydrolipoyllysine-residue acetyltransferase component 3 of pyruvate dehydrogenase complex, mitochondrial	1e-06	0.257856	0.160125	12	1.56433		6	8
Ma08_p23660.1	Dihydropyrimidine dehydrogenase (NADP(+)), chloroplastic	7.1e-05	0.438318	0.174284	3	3.32165		6	8
Ma03_p02710.1	DNA polymerase delta catalytic subunit	0.000222	0.740292	0.556573	8	1.64354		6	12
Mba03_g02620.1	DNA polymerase delta catalytic subunit	0.000686	0.063252	0.931973	8	1.41001		6	10
Mba02_g02870.1;Ma02_p02690.1	DNA repair RAD52-like protein 1%2C mitochondrial	0	0.438998	0.104097	3	9.53426		6	12
Mba03_g00480.1	DNA-directed RNA polymerase II subunit 1	0.001511	0.704447	0.168942	11	1.59934		6	12
Ma10_p26490.1	D-xylose-proton symporter-like 3, chloroplastic	0	0.056673	0.584289	4	6.16861	11	6	12
Mba10_g20220.1	Elongation factor 1-alpha	0.006093	0.701206	0.353482	19	1.39818		6	10
Ma09_p11090.1;Mba09_g10540.1	Elongation factor 1-gamma 2	0.007285	0.113877	0.738065	9	1.42521		12	8
Mba10_g18720.1	Elongation factor 2	0	0.810171	0.577639	29	1.66571		6	12
Mba04_g00970.1	Elongation factor 2	1e-06	0.381125	0.508188	26	1.73323		6	12
Ma04_p00980.1	Elongation factor 2	2e-06	0.306136	0.538581	28	1.77174		6	12
Ma10_p21320.1	Elongation factor 2	3e-06	0.355653	0.548868	30	1.75009		6	12
Ma08_p05910.1	Elongation factor Tu, mitochondrial	0.004992	0.906999	0.814317	7	1.79355		6	12
Ma03_p28030.1	Endochitinase	1e-06	0.0284	4e-06	15	32.5474		12	6
Ma03_p28020.1	Endochitinase CH5B	0	0.065551	2.9e-05	9	11.4554		12	6
Ma09_p14040.1;Mba09_g13340.1	Enolase 1, chloroplastic	4.7e-05	0.128197	0.228531	9	1.53097		12	6
Mba01_g22450.1	Enoyl-[acyl-carrier-protein] reductase [NADH] 1%2C chloroplastic	0.001893	0.099159	0.650347	5	2.05133		12	8
Ma04_p25940.1	Enoyl-[acyl-carrier-protein] reductase [NADH] 1, chloroplastic	0.00202	0.242493	0.851654	8	1.9088		12	8
Ma01_p12860.1	Enoyl-[acyl-carrier-protein] reductase [NADH] 1, chloroplastic	0.004182	0.164018	0.770765	6	2.06557		12	8
Ma06_p03460.1	Eukaryotic initiation factor 4A-1	3e-06	0.871771	0.736434	23	1.33369		6	12
Mba07_g19740.1	Eukaryotic initiation factor 4A-1	1.2e-05	0.486473	0.796507	18	1.68994		6	12
Ma02_p21330.1	Eukaryotic initiation factor 4A-11	0.001945	0.356275	0.687687	26	1.41415		6	12
Ma08_p25490.1	Eukaryotic initiation factor 4A-3	5e-06	0.221662	0.530423	25	1.74816		6	12
Mba02_g20160.1	Eukaryotic initiation factor 4A-8	1e-06	0.185259	0.630344	24	1.7049		6	12
Ma05_p06180.1	Eukaryotic initiation factor 4A-8	5e-06	0.844515	0.845864	29	1.41831		6	12
Ma10_p30980.1	Eukaryotic initiation factor 4A-9	0.001765	0.350088	0.679998	21	1.41859		6	12
Ma07_p21170.1	Eukaryotic initiation factor 4A-9	0.004237	0.49909	0.788915	17	1.38249		6	12
Ma08_p14760.1	eukaryotic translation initiation factor 2 subunit gamma, putative, expressed	0.003916	0.588972	0.975119	5	8.26574		12	6
Ma09_p29110.1;Mba09_g24800.1	Eukaryotic translation initiation factor 3 subunit F	0	0.006481	0.105481	6	2.71786		12	6
Ma02_p09480.1	Eukaryotic translation initiation factor 3 subunit I	0	0.61076	0.617778	3	4.87584		6	12
Ma04_p03650.1	expressed protein	0	0.663031	0.788438	1	35.8542		12	6
Ma05_p14970.1	expressed protein	1.1e-05	0.074766	0.186364	1	3.85322		6	12
Ma06_p01780.1	expressed protein	0.000869	0.11028	0.737652	3	2.5238		12	6
Ma10_p15760.1	expressed protein	0.005118	0.098018	0.00267	2	11.5312		12	6
Ma01_p04370.1;Mba01_g14230.1	expressed protein	0.009934	0.245611	0.123481	6	1.71765		12	6
Ma09_p08380.1;Mba09_g07820.1	FabA-like domain containing protein, expressed	0	0.604625	0.943322	5	2.52516		12	6
Mba06_g08290.1	F-box protein 7	0.001604	0.360355	0.015135	3	3.09113		6	12
Ma04_p22620.1	Ferredoxin--NADP reductase, leaf isozyme, chloroplastic	0.00435	0.278351	0.328881	3	1.80943		12	6
Ma11_p07980.1	Ferritin-3, chloroplastic	0.000684	0.012198	0.101552	6	2.34154		10	6
Mba02_g04670.1	Flavanone 3-hydroxylase	0	0.221959	0.011527	9	20.1462		6	12
Mba03_g01070.1	Formate dehydrogenase%2C mitochondrial	0	0.844623	0.027564	33	1.89248		12	6
Ma03_p01090.1	Formate dehydrogenase, mitochondrial	1e-06	0.734992	0.034071	35	1.84936		12	6
Ma06_p13970.1	Fructokinase-1	0	0.264725	0.826853	9	2.04368	3	6	12
Mba06_g13100.1	Fructokinase-1	0	0.793112	0.642499	7	2.03111	3	6	12
Ma03_p22670.1	Fructokinase-2	0.00055	0.171942	0.230245	1	Infinity	3	6	12
Ma08_p01140.1	Fructose-bisphosphate aldolase cytoplasmic isozyme	4e-05	0.009469	0.676903	28	1.3485	16	6	12
Ma11_p25040.1	Fructose-bisphosphate aldolase cytoplasmic isozyme	5.2e-05	0.011941	0.156311	11	1.58021	16	6	10
Ma05_p27790.1	Fructose-bisphosphate aldolase cytoplasmic isozyme	9.3e-05	0.013999	0.736041	22	1.35119	16	6	12
Ma06_p19280.1	Fructose-bisphosphate aldolase, chloroplastic	8e-06	0.878747	0.714478	4	2.7615		12	8
Mba08_g15650.1;Ma08_p16120.1	Fructose-bisphosphate aldolase, chloroplastic like	5e-06	0.35235	0.913987	5	2.08354		12	8
Ma03_p11730.1;Mba03_g11310.1	Fructose-bisphosphate aldolase, cytoplasmic isozyme 1	0.007239	0.025509	0.907102	4	1.43528	16	6	12
Ma04_p26040.1	fumarylacetoacetase, putative, expressed	0.001742	0.060166	0.660738	4	10.959		6	12
Ma05_p00320.1	Gamma-aminobutyrate transaminase 1, mitochondrial	0.00022	0.10096	0.083267	13	1.64261		12	8
Mba07_g07090.1;Ma02_p19280.1	GDP-mannose 3%2C5-epimerase 1	3e-06	0.143595	0.497062	13	1.97864		12	6
Mba02_g18110.1	GDP-mannose 3%2C5-epimerase 1	3e-05	0.383629	0.942222	12	1.75292		12	6
Mba08_g03950.1	GDP-mannose 3%2C5-epimerase 2	0	0.39106	0.712312	13	2.1607		12	6
Ma08_p04360.1	GDP-mannose 3,5-epimerase 1	1e-06	0.082013	0.425849	15	2.06036		12	6
Ma07_p07650.1	GDP-mannose 3,5-epimerase 1	3e-06	0.211237	0.558515	13	1.86295		12	6
Ma03_p26550.1;Mba01_g06460.1	GDP-mannose 3,5-epimerase 1	2.1e-05	0.099008	0.271646	13	1.95808		12	6
Ma06_p29860.1	GDSL esterase/lipase At3g26430	0	0.785352	0.786575	7	3.1448		12	6
Ma11_p11140.1;Mba11_g11160.1	GEM-like protein 1	6e-06	0.407065	0.276918	9	3.18458		12	6
Ma09_p31190.1	Germin-like protein 12-1	0	0.122485	0.003551	6	129.627		12	6
Mba09_g26900.1	Germin-like protein 12-1	0	0.06164	0.000627	5	123.798		12	6
Ma11_p10720.1	Germin-like protein 5-1	3e-06	0.164993	0.994684	3	3.12261		6	12
Ma09_p15510.1	Germin-like protein 8-14	5.4e-05	0.851432	0.464135	2	7.43814		8	12
Ma09_p06650.1;Mba09_g06130.1	Glucose-1-phosphate adenylyltransferase large subunit 2, chloroplastic	0	0.545028	0.34849	14	2.76318	8	6	12
Ma06_p28940.1;Mba06_g28060.1	Glucose-1-phosphate adenylyltransferase large subunit 2, chloroplastic	0.001963	0.580629	0.59166	13	1.42136	8	6	12
Ma06_p18080.1;Mba06_g17050.1	Glucose-6-phosphate 1-dehydrogenase, chloroplastic	0.00322	0.223446	0.048086	4	1.68048		6	12
Ma07_p08070.1;Mba07_g07440.1	Glucose-6-phosphate isomerase, cytosolic 1	0.003805	0.050369	0.189079	12	9.0343	4	12	6
Ma04_p40040.1	Glucose-6-phosphate/phosphate translocator 2, chloroplastic	0.00367657	0.548227	0.44984	5	2.97901	6	12	6
Mba02_g13700.1;Mba11_g07440.1	Glutamate dehydrogenase 1%2C mitochondrial	0	0.027809	0.184812	2	6.24935		6	10
Mba03_g07300.1;Ma03_p07370.1	Glutamine synthetase nodule isozyme	0.000244	0.764453	0.56187	7	2.0843		6	12
Mba03_g21080.1	Glutamine synthetase nodule isozyme	0.004781	0.368433	0.584821	6	2.47902		6	12
Ma01_p04640.1;Mba01_g14470.1	Glutathione reductase, cytosolic	0.001836	0.600513	0.4913	7	1.56238		6	12
Mba11_g18110.1	Glutathione S-transferase 3	0.001763	0.182116	0.519919	6	1.46572		12	6
Ma01_p16800.1	Glutathione S-transferase U17	2.5e-05	0.859642	0.826921	2	1.93655		12	6
Ma08_p29590.1;Mba08_g29170.1	Glutathione S-transferase zeta class	5.8e-05	0.04549	0.423512	3	1.77792		12	6
Mba11_g16910.1	Glyceraldehyde-3-phosphate dehydrogenase (Fragment)	5.2e-05	0.145662	0.091051	24	1.5292	18	6	10
Mba06_g21920.1;Ma00_p03740.1	Glyceraldehyde-3-phosphate dehydrogenase 2%2C cytosolic	0.005145	0.23576	0.195465	15	1.50625	18	6	10
Ma11_p17540.1	Glyceraldehyde-3-phosphate dehydrogenase 2, cytosolic	0.001626	0.182337	0.13486	25	1.56564	18	6	10
Ma09_p02110.1;Mba09_g02070.1	Glyceraldehyde-3-phosphate dehydrogenase 2, cytosolic	0.00196	0.046726	0.262538	24	1.50808	18	6	10
Ma05_p21330.2;Mba05_g20830.1	Glycerate dehydrogenase HPR, peroxisomal	0	0.118077	0.384681	10	1.98233		6	12
Ma03_p31580.1;Mba01_g02020.1	Glycine-rich RNA-binding protein 4, mitochondrial	3e-06	0.49205	0.476782	5	3.67171		6	12
Ma08_p05040.1;Mba08_g04660.1	glycine-rich RNA-binding protein 7, putative, expressed	0.004589	0.106442	0.687073	10	1.28398		6	8
Ma11_p06070.1	glycosyl hydrolase, family 31, putative, expressed	0	0.000394	0.527944	6	2.31694		12	6
Mba10_g17960.1	Glycosyltransferase	0.000642	0.019573	0.492564	7	2.8797		8	12
Ma06_p21410.2	golgin subfamily B member 1-like	0.000219	0.061613	0.555958	43	2.33842		12	6
Ma06_p21410.3	golgin subfamily B member 1-like	0.00023	0.07519	0.58464	48	2.25098		12	6
Ma09_p21400.1	Granule-bound starch synthase 1, chloroplastic/amyloplastic	0.0186455	0.650517	0.449917	4	2.41478	9	12	6
Ma06_p03220.1	GTP-binding nuclear protein Ran-3	0.000102	0.559258	0.801967	9	1.28387		12	6
Ma05_p09750.1;Mba05_g07880.1	Guanine nucleotide-binding protein subunit beta-like protein	0	0.125654	0.136194	11	2.63346		6	12
Ma01_p05430.1;Mba01_g15260.1	Guanine nucleotide-binding protein subunit beta-like protein	1e-06	0.195104	0.199579	15	2.58855		6	12
Ma04_p25270.1	Guanine nucleotide-binding protein subunit beta-like protein	1e-06	0.136068	0.172358	10	2.66109		6	12
Ma10_p30320.1	Heat shock 22 kDa protein, mitochondrial	1.4e-05	0.323093	0.940434	5	2.4901		6	12
Mba02_g16500.1	Heat shock 70 kDa protein 14	1e-06	0.099537	0.397515	11	33.1385		12	6
Ma02_p17600.1	Heat shock 70 kDa protein 14	1e-06	0.099677	0.396192	12	30.5013		12	6
Ma05_p06000.1;Mba05_g11480.1	Heat shock 70 kDa protein 14	5.4e-05	0.412517	0.299217	9	1.90294		6	12
Ma02_p21500.1	Heat shock 70 kDa protein 14	0.000188	0.957182	0.563521	8	2.00245		6	12
Mba02_g20320.1	Heat shock 70 kDa protein 14	0.000188	0.957182	0.563521	8	2.00245		6	12
Ma03_p12210.1;Mba03_g11820.1	Heat shock 70 kDa protein, mitochondrial	0	0.286059	0.005122	18	5.25011		12	6
Ma09_p12290.1	Heat shock protein 81-1	1.3e-05	0.805887	0.189807	32	2.00097		6	12
Ma06_p00390.1	Heat shock protein 81-2	8e-06	0.435391	0.259671	26	1.77867		6	12
Ma10_p06370.1;Mba06_g00350.1;Mba10_g03450.1	Heat shock protein 81-3	4e-06	0.58171	0.191967	34	2.05687		6	12
Ma03_p10690.1	Heat shock protein 81-3	7e-06	0.59288	0.18626	33	1.98103		6	12
Ma03_p03830.1;Mba03_g03740.1	Heat shock protein 81-3	6.2e-05	0.821157	0.188171	31	1.99519		6	12
Mba10_g23420.1	Heat shock protein 90-6%2C mitochondrial	0	0.894658	0.688201	13	2.84512		6	12
Ma10_p26850.1	Heat shock protein 90-6, mitochondrial	0	0.962227	0.733521	13	2.65786		6	12
Ma01_p04680.1	Heterogeneous nuclear ribonucleoprotein 1	5.6e-05	0.183533	0.346048	1	131.305		6	10
Mba11_g05810.1	Heteroglycan glucosidase 1	1.8e-05	0.83977	0.72323	2	7.52206		12	6
Ma08_p33330.1	Hevamine-A	3.7e-05	0.059912	0.618632	4	5.99955		10	6
Ma08_p33280.1;Mba09_g03270.1	Hevamine-A	6.3e-05	0.964431	0.216845	12	5.25088		10	6
Ma08_p33260.1	Hevamine-A	0.002563	0.950758	0.400312	2	3.71246		10	6
Ma09_p09840.1	Histidinol dehydrogenase, chloroplastic	0.000983	0.166749	0.864866	2	Infinity		6	12
Ma07_p10230.1	Histone H2A.1	0	0.067406	0.09426	2	9.7074		6	12
Ma08_p06650.1;Mba08_g06150.1	Histone H2AX	0	0.299862	0.997666	2	16.3841		6	12
Ma02_p04420.1	Histone H2AX	0.000884	0.271145	0.353264	2	1.80824		6	12
Mba02_g19720.1	Histone H2B	0	3.2e-05	0.283763	2	2.3784		6	12
Mba02_g18240.1	Histone H2B.3	0	0.153981	0.264806	6	3.38466		6	12
Ma02_p19400.1	Histone H2B.3	0	0.005862	0.930293	6	4.30484		6	12
Ma10_p02140.1	Histone H2B.3	0	0.034314	0.238436	5	8.0184		6	12
Ma05_p06960.1;Mba05_g10540.1	Histone H2B.6	0	0.004858	0.918762	6	4.47943		6	12
Ma01_p19910.1	Histone H3.2	0	0.016421	0.839258	6	4.86588		6	12
Ma03_p15180.1	Histone H4	0	0.04354	0.576249	4	57.0733		6	12
Ma01_p02480.1	Histone H4	0	0.02997	0.379133	4	85.3512		6	12
Ma11_p03550.1	Hsp70-Hsp90 organizing protein 3	0.001155	0.407483	0.015277	8	1.98512		12	6
Mba09_g04410.1;Ma09_p04800.1	Hydroxyacylglutathione hydrolase cytoplasmic	0.000332	0.760504	0.457584	8	1.74381		12	6
Ma07_p25320.1	Hypersensitive-induced response protein 1	4e-06	0.953098	0.742056	14	1.85318		12	6
Mba07_g23640.1	Hypersensitive-induced response protein 1	1.3e-05	0.978608	0.654079	12	1.92963		12	6
Ma06_p37800.1	Hypersensitive-induced response protein 1	0.000303	0.456508	0.777565	8	1.54442		12	8
Ma06_p37810.1	Hypersensitive-induced response protein 1	0.006232	0.405154	0.86832	10	1.37467		12	6
Ma07_p25340.1	Hypersensitive-induced response protein 1	0.009386	0.32401	0.442853	8	1.50893		12	6
Ma03_p02010.1	Hypothetical protein	0.003474	0.640426	0.378055	3	1.45393		6	12
Ma01_p23270.1	Importin subunit beta-1	2e-06	0.886552	0.39718	7	1.85747		6	10
Ma03_p26410.1;Mba01_g06600.1	Importin subunit beta-1	0.000939	0.488885	0.409792	8	1.76141		12	6
Ma09_p14380.2;Mba09_g13650.1	Isoamylase 3, chloroplastic	0.000358136	0.153924	0.917155	14	2.50435	23	12	6
Ma02_p25080.2;Mba00_g05500.1	Isocitrate dehydrogenase [NADP], chloroplastic/mitochondrial	0.00018	0.340194	0.498624	9	2.59754		6	12
Mba04_g31780.1;Ma04_p31050.1	Isoflavone reductase homolog TP7	0	0.04284	0.023895	7	3.19317		12	6
Ma07_p00020.1;Mba07_g00060.1	Isoflavone reductase-like protein	0	0.104608	0.100413	3	4.25731		12	6
Ma02_p16130.1;Mba02_g15130.1	Isoflavone reductase-like protein	0	0.002378	0.000456	33	5.4241		12	6
Ma01_p20430.1	Isoflavone reductase-like protein	0.001452	0.002947	0.003326	2	16.8366		12	6
Ma06_p21080.1;Mba09_g26660.1	Lactoylglutathione lyase	9e-06	0.594618	0.482774	13	2.30636		6	12
Mba06_g19830.1	Lactoylglutathione lyase	9e-06	0.610452	0.452471	12	2.28354		6	12
Mba02_g19680.1	L-ascorbate peroxidase%2C cytosolic	1.1e-05	0.003882	0.02008	6	3.15744		12	6
Ma06_p34810.1	L-ascorbate peroxidase, cytosolic	0	0.000123	4.6e-05	20	3.24819		12	6
Ma05_p07040.1	L-ascorbate peroxidase, cytosolic	0	0.073846	0.002142	14	2.45324		12	6
Ma07_p15360.1	L-ascorbate peroxidase, cytosolic	4e-06	0.019116	0.069024	10	1.97747		12	6
Mba08_g31950.1	Late embryogenesis abundant protein	2e-06	0.000563	0.003236	6	2.20681		12	6
Mba09_g09870.1	Lectin	0.001166	0.363238	0.482494	6	8.21929		10	6
Ma10_p00760.1;Mba10_g02460.1	Lichenase	0	0.232592	0.000468	20	46.0854		12	6
Mba06_g29450.1	light-regulated protein	0	0.381374	0.68507	3	6.53429		12	6
Ma03_p11520.1;Mba03_g11110.1;Mba03_g11140.1	Linoleate 13S-lipoxygenase 2-1, chloroplastic	0	0.551297	0.974818	16	14.7398		12	6
Ma06_p26890.1	Linoleate 9S-lipoxygenase 6 (Fragment)	0.008636	0.421487	0.315598	3	2.22735		6	12
Mba01_g25910.1	Lipoxygenase	0	0.690011	0.408527	20	4.07862		6	12
Ma07_p05710.1	Lon protease homolog, mitochondrial	0.000721	0.340259	0.813772	4	2.96261		12	6
Mba04_g11630.1	Luminal-binding protein 4	1.9e-05	0.02008	4e-06	22	10.1607		12	6
Ma09_p24180.1	Luminal-binding protein 5	1.4e-05	0.019685	4e-06	23	18.5643		12	6
Mba04_g24530.1	Major facilitator superfamily domain-containing protein 5	0.000102	0.165326	0.707777	2	12.5876		6	12
Ma04_p28520.1;Mba04_g29070.1	Malate dehydrogenase	0.000101	0.471129	0.178378	21	1.56822		6	12
Ma05_p03680.1	Malate dehydrogenase	0.0008	0.394166	0.887101	11	1.46724		6	12
Mba05_g13980.1	Malate dehydrogenase	0.002233	0.322671	0.848895	12	1.40808		6	12
Mba05_g04540.1	Malate dehydrogenase%2C cytoplasmic	0.000628	0.223756	0.254614	5	1.62827		6	12
Ma05_p13370.1	Malate dehydrogenase, cytoplasmic	0.000628	0.223756	0.254614	5	1.62827		6	12
Ma05_p01950.1	Malate dehydrogenase, glyoxysomal	3e-06	0.074329	0.001448	7	2.67649		12	6
Ma10_p25720.1	Malate dehydrogenase, glyoxysomal	0.003508	0.074945	0.048653	12	1.95066		12	6
Ma07_p05550.1	Methylthioribose kinase 1	0.000938	0.808052	0.102942	10	2.4608		12	6
Mba07_g05250.1	Methylthioribose kinase 1	0.002252	0.959426	0.09681	14	2.19294		12	6
Ma06_p30890.1	Methylthioribose-1-phosphate isomerase	7.9e-05	0.029226	0.527638	7	7.62056		6	12
Ma05_p07900.1	Mitochondrial fission 1 protein A	0.000253	0.512598	0.439387	3	11.4175		12	6
Mba05_g09170.1	Mitochondrial outer membrane protein porin 5	0.001056	0.027719	0.10665	2	1.95721		6	12
Mba07_g18940.1;Ma07_p20250.1	Mitochondrial phosphate carrier protein 3%2C mitochondrial	0	0.061636	0.719554	6	2.51258		12	6
Mba10_g22010.1;Ma10_p25130.1	Mitochondrial phosphate carrier protein 3%2C mitochondrial	0.000403	0.971427	0.459444	5	1.9004		12	6
Ma09_p14750.1;Ma07_p12910.1;Mba09_g14050.1	Mitochondrial phosphate carrier protein 3, mitochondrial	0.001204	0.919591	0.54605	5	1.80993		12	6
Ma09_p03570.1	Mitochondrial uncoupling protein 1	0	0.109537	0.803736	3	9.23727		12	6
Ma07_p13530.1	Mitochondrial-processing peptidase subunit alpha	0.000448	0.882732	0.512513	5	1.62497		6	12
Ma08_p30940.1	Mitochondrial-processing peptidase subunit alpha	0.00061	0.483128	0.053625	4	1.83911		6	12
Mba07_g12540.1	Mitochondrial-processing peptidase subunit alpha	0.005733	0.000689	7.6e-05	6	2.05148		12	12
Mba05_g16630.1	Monodehydroascorbate reductase 5%2C chlorplastic	0	0.475532	0.614832	6	3.58944		6	12
Ma05_p17240.1	Monodehydroascorbate reductase 5, mitochondrial	0.000246	0.362615	0.997411	9	3.31888		12	6
Ma04_p22640.1;Mba04_g23280.1	Monosaccharide-sensing protein 2	1e-06	0.685564	0.908517	3	9.69068	30	12	6
Ma04_p32420.1	Monosaccharide-sensing protein 2	0.002796	0.973729	0.149839	2	2.39699	30	12	6
Ma06_p02360.1	MYB family transcription factor, putative, expressed	0.00326	0.017364	0.115811	2	1.652		12	8
Ma04_p04490.1;Mba04_g04410.1	NADH dehydrogenase [ubiquinone] 1 alpha subcomplex subunit 9, mitochondrial	0	0.152924	0.153181	5	4.14544		6	12
Mba01_g26260.1	NADH dehydrogenase [ubiquinone] flavoprotein 1%2C mitochondrial	0.001134	0.768672	0.442449	3	15.6442		6	12
mipo8_t00030.1	NADH dehydrogenase [ubiquinone] iron-sulfur protein 3	0.005737	0.66142	0.966899	2	Infinity		6	12
Ma01_p05190.1	NADH dehydrogenase [ubiquinone] iron-sulfur protein 7, mitochondrial	0.008899	0.320664	0.847836	2	2.29549		12	6
Ma10_p20850.1;Mba10_g18370.1	NADH-cytochrome b5 reductase-like protein	0.00195	0.314219	0.990511	10	1.50534		12	6
Ma06_p22580.1;Mba06_g22920.1	NADP-dependent malic enzyme	0.002141	0.146685	0.421512	25	1.75456		12	6
Ma02_p04650.1	Naringenin,2-oxoglutarate 3-dioxygenase (Fragment)	0	0.475231	0.037365	10	28.6396		6	12
Ma05_p22720.1;Mba01_g11700.1	Nascent polypeptide-associated complex subunit alpha-like protein	0.001782	0.953756	0.709333	4	2.1696		12	6
Mba04_g17880.1	Non-specific lipid-transfer protein	4.5e-05	0.000232	0.023552	1	38.1808		10	8
Ma10_p05720.1	nsp1-like C-terminal region family protein, expressed	0.00043	0.001669	0.279502	2	1.55967		12	8
Ma11_p21410.1	Nucleoside diphosphate kinase 1	0.007711	0.253514	0.007972	7	1.74797		6	12
Ma08_p06970.1	Obg-like ATPase 1	0.000256	0.685788	0.772799	8	1.78926		6	10
Mba09_g12780.1	Oligouridylate-binding protein 1B	0.367614	0.047442	0.009576	3	2.79493		12	12
Ma02_p23660.1;Ma06_p13170.1;Mba02_g22520.1;Mba06_g12280.1	Oligouridylate-binding protein 1C	0.000102	0.204541	0.817341	2	2.70782		12	6
Ma06_p10580.1	Ornithine carbamoyltransferase, chloroplastic	0	0.403533	0.609286	7	2.82337		6	12
Mba08_g23380.1	Os06g0258900 protein	2.4e-05	0.144142	0.502754	12	3.86863		12	6
Ma02_p17990.1;Mba02_g16880.1	Osmotin-like protein	0.00061	0.248731	0.959355	7	4.31606		6	12
Ma04_p24600.1;Mba04_g25280.1	OsPOP11 - Putative Prolyl Oligopeptidase homologue, expressed	1e-06	0.109153	0.426827	3	1.76864		12	6
Ma08_p24070.1	OsPOP12 - Putative Prolyl Oligopeptidase homologue, expressed	0.003561	0.988647	0.782431	9	1.96105		12	6
Ma10_p22650.1;Mba10_g19950.1	Outer envelope pore protein 16, chloroplastic	0	0.003825	0.080792	10	2.52533		12	6
Ma04_p29640.1	Pathogenesis-related protein 1	1e-06	0.114381	0.007482	5	698.95		12	6
Mba04_g30310.1	Pathogenesis-related protein 1	0.000142	0.788288	0.98676	3	243.052		12	6
Mba07_g06750.1	Pectin acetylesterase	0	0.914721	0.200583	7	3.55124		12	6
Ma07_p07240.1	Pectin acetylesterase 7	0	0.712003	0.521123	5	5.08786		12	6
Ma07_p07250.1	Pectin acetylesterase 7	0	0.724049	0.086743	7	4.32256		12	6
Mba11_g05040.1	Pectinesterase	1.4e-05	0.96731	0.435319	13	3.37712		12	6
Ma07_p12250.1	Pectinesterase 2	0.00011	0.737341	0.995558	4	14.2352		12	6
Ma11_p05190.1	Pectinesterase 3	5.8e-05	0.877137	0.427876	9	3.72463		12	6
Ma11_p14380.1	Pectinesterase 3	0.00079	0.818105	0.977964	5	2.73541		12	6
Ma03_p05660.1	Pectinesterase/pectinesterase inhibitor PPE8B	0	0.343425	0.014209	18	12.7831		12	6
Ma08_p05830.1;Mba08_g05350.1	Peptide methionine sulfoxide reductase B5	6.6e-05	0.707791	0.261822	4	2.24686		6	12
Mba03_g11980.1	Peptidyl-prolyl cis-trans isomerase	0	0.260846	0.193812	20	2.1636		6	12
Ma03_p12380.1	Peptidyl-prolyl cis-trans isomerase	0	0.219556	0.346925	16	2.16457		6	12
Mba01_g21430.1	Peptidyl-prolyl cis-trans isomerase	1e-06	0.853763	0.04435	11	2.03604		6	12
Ma01_p11860.1	Peptidyl-prolyl cis-trans isomerase	1e-06	0.416927	0.064358	14	1.91258		6	12
Ma10_p07440.1;Mba10_g06610.1	Peptidyl-prolyl cis-trans isomerase CYP20-1	0.000126	0.535849	0.288268	3	5.61414		6	12
Ma06_p18070.1	Peptidyl-prolyl cis-trans isomerase CYP20-3, chloroplastic	2.6e-05	0.621222	0.125392	8	3.03597		6	12
Mba09_g09740.1	Perakine reductase	1e-06	0.302002	0.908564	8	5.97106		12	6
Ma08_p27540.1	Perakine reductase	0.005838	0.319237	0.874196	4	1.90685		12	6
Ma11_p22010.1	Peroxidase 4	1.5e-05	0.026331	0.028658	2	17.0541		6	10
Ma08_p12130.1	Peroxidase 5	0.004159	0.947704	0.908629	1	Infinity		6	12
Ma09_p06790.1	Phosphoglucan phosphatase LSF1, chloroplastic	0.003007	0.257034	0.957365	6	1.78685	22	12	6
Ma09_p07100.1;Mba09_g06570.1	Phosphoglucan, water dikinase, chloroplastic	1.15693e-05	0.574866	0.985128	28	3.50303	21	12	6
Mba08_g14270.1	Phosphoglucomutase%2C chloroplastic	1e-06	0.398429	0.936455	24	1.92029	7	12	6
Ma08_p15070.1	Phosphoglucomutase, chloroplastic	1.0135e-05	0.881513	0.980129	28	1.82092	7	12	6
Ma08_p33800.1	Phosphoglycerate kinase, cytosolic	5.4e-05	0.761409	0.203608	11	2.30935		6	12
Mba08_g30320.1	Phospholipase A1-Igamma1%2C chloroplastic	0.000756	0.342255	0.934532	31	1.54862		6	12
Ma08_p30750.1	Phospholipase A1-Igamma2, chloroplastic	5.3e-05	0.30841	0.956385	38	1.5311		6	12
Ma01_p08090.1;Mba01_g17750.1	Phospholipase D alpha 1	0	0.14027	0.052684	5	2.82973		6	10
Ma10_p26890.1	Phospholipase D alpha 1	3e-06	0.20101	0.05433	10	2.29008		12	6
Mba10_g23460.1	Phospholipase D alpha 1	6e-06	0.195318	0.038756	9	2.23865		12	6
Ma07_p09990.1;Mba07_g09110.1	Phospholipase D alpha 1	0.000554	0.816291	0.917579	6	2.12333		6	10
Ma09_p24170.1;Mba01_g04700.1	Phosphomannomutase	2e-06	0.61709	0.919204	2	9.80423		6	12
Ma08_p20490.1	PITH domain-containing protein At3g04780	0	0.127482	0.058049	2	19.9613		6	12
Ma09_p26070.1	PITH domain-containing protein At3g04780	0	0.004439	0.010758	3	12.6894		6	12
Ma01_p11560.1	Plant UBX domain-containing protein 4	0.003125	0.014256	0.026482	4	2.44658		12	6
Ma03_p13010.1	Plasma membrane ATPase 4	5.6e-05	0.037146	0.128081	5	10.0938		12	6
Ma03_p33150.1	Plastidial pyruvate kinase 2	0	0.358396	0.998533	4	3.31323		12	6
Ma07_p26120.1;Mba07_g24430.1	Plastidial pyruvate kinase 2	0.003576	0.620047	0.855571	12	2.10013		12	6
Ma10_p25440.1;Mba10_g22240.1	Plastidic glucose transporter 4	0.000163	0.662433	0.100219	4	2.35161	25	10	6
Mba05_g25580.1	Plastidic glucose transporter 4	0.00039	0.186403	0.40477	4	2.39416	25	10	6
Ma05_p26070.1	Plastidic glucose transporter 4	0.000769	0.993195	0.225618	4	1.97937	25	10	6
Ma09_p25460.1	Polyadenylate-binding protein RBP45	0.000241	0.977995	0.726677	2	9.54044		6	12
Mba08_g08750.1	polyphenol oxidase%2C chloroplastic-like	0.000429	0.130827	0.258692	8	3.70711		6	12
Ma06_p31080.1;Mba06_g30140.1	Polyphenol oxidase, chloroplastic	0	3.2e-05	0.602545	15	14.755		12	6
Ma07_p03650.1;Mba07_g03490.1	Polyphenol oxidase, chloroplastic	6e-06	0.873987	0.391859	2	4.59522		12	6
Ma07_p03540.1	Polyphenol oxidase, chloroplastic	7.8e-05	0.607899	0.259352	2	9.63911		12	6
Ma11_p24920.1	Premnaspirodiene oxygenase	0	0.266987	0.614825	7	13.9621		12	6
Mba11_g24000.1	Premnaspirodiene oxygenase	1.8e-05	0.01782	0.602325	6	2.86527		12	6
Ma03_p19180.1	Pre-mRNA-splicing factor SPF27 homolog	0.00395	0.132996	0.039658	3	1.82576		12	8
Ma01_p00210.1	Probable acetyl-CoA acetyltransferase, cytosolic 2	0.003248	0.810711	0.889887	5	5.5207		6	10
Ma07_p10250.1	Probable ADP-ribosylation factor GTPase-activating protein AGD6	0.000125	0.251968	0.97394	2	4.30185		12	6
Ma10_p26620.1	Probable ADP-ribosylation factor GTPase-activating protein AGD6	0.000138	0.25311	0.971714	2	4.23987		12	6
Ma09_p10270.1	Probable aldo-keto reductase 1	1e-06	0.300649	0.902517	8	5.8402		12	6
Ma11_p21950.1;Mba11_g21110.1	Probable chalcone--flavonone isomerase 3	0	0.270617	0.539887	8	288.314		6	12
Ma10_p16460.1;Mba10_g14400.1	Probable fructokinase-2	0.007799	0.078423	0.825352	6	1.52634	3	6	12
Ma05_p05600.1	Probable fructokinase-6, chloroplastic	0.0424206	0.12008	0.290621	3	1.71969	12	6	12
Ma05_p22300.1;Mba05_g21820.1	Probable fructose-bisphosphate aldolase 2, chloroplastic	1e-06	0.578753	0.656555	5	3.04303		12	8
Ma06_p35040.1	Probable histone H2B.1	0	0.004977	0.918797	6	4.47188		6	12
Ma07_p19040.1	Probable L-ascorbate peroxidase 4	1e-06	0.33283	0.709132	4	1.98338		12	8
Ma10_p16080.1	Probable L-ascorbate peroxidase 7, chloroplastic	1e-06	0.119212	0.865141	7	3.3617		12	6
Ma01_p16400.1	Probable linoleate 9S-lipoxygenase 5	5e-06	0.576766	0.552483	24	2.36848		6	12
Ma09_p12090.1	Probable lipoxygenase 8, chloroplastic	0	0.742868	0.95401	2	15.5188		12	6
Ma03_p20220.1	Probable membrane-associated 30 kDa protein, chloroplastic	2.1e-05	0.07544	0.335168	4	3.53285		6	12
Ma07_p23290.1	Probable methylenetetrahydrofolate reductase	0.000251	0.02314	0.748411	4	1.57632		10	6
Ma02_p15410.1	Probable mitochondrial-processing peptidase subunit beta	0.424169	0.056567	0.001489	6	3.02303		12	12
Ma11_p09020.1	Probable NAD(P)H-dependent oxidoreductase 1	1e-06	0.600452	0.315028	4	2.37106		6	10
Ma08_p18790.1	Probable NAD(P)H-dependent oxidoreductase 2	0	0.461219	0.785379	2	2.7969		12	6
Ma04_p26770.1	Probable plastid-lipid-associated protein 2, chloroplastic	2e-06	0.490999	0.410245	4	2.46936		12	6
Ma10_p10170.1	Probable protein phosphatase 2C 62	0	0.307026	0.995197	3	2.49082		6	12
Ma01_p16860.1;Mba01_g26310.1	Probable pyridoxal 5'-phosphate synthase subunit PDX1.1	0.001962	0.038473	0.607617	13	1.62034		12	6
Ma07_p17820.1;Mba07_g16490.1	Probable pyridoxal 5'-phosphate synthase subunit PDX1.1	0.001962	0.038473	0.607617	13	1.62034		12	6
Ma06_p05540.1	Probable steroid-binding protein 3	0.001117	0.969346	0.881205	7	1.5912		12	6
Ma09_p23020.1	Probable sucrose-phosphate synthase 1	0.006229	0.925908	0.899515	25	1.96353	27	12	6
Mba07_g18710.1	Prohibitin-3%2C mitochondrial	0.000915	0.181752	0.075448	8	2.50105		6	12
Ma07_p20010.1	Prohibitin-3, mitochondrial	0.00016	0.075711	0.110691	8	2.67168		6	12
Ma10_p20550.1	Proteasome subunit alpha type-1-A	6e-06	0.835597	0.541215	8	1.67321		6	12
Ma05_p21730.1;Mba05_g21240.1	Proteasome subunit alpha type-2-A	0.003876	0.396769	0.447338	7	1.59485		6	12
Ma11_p08760.1	Proteasome subunit alpha type-5	0	0.130709	0.50612	16	3.00503		6	12
Ma10_p18660.1;Mba10_g16340.1	Proteasome subunit alpha type-5	0	0.120901	0.520165	16	3.00937		6	12
Ma06_p13120.1;Mba06_g12240.1;Mba10_g15410.1	Proteasome subunit alpha type-6	0.00066	0.181052	0.046265	12	2.2733		6	12
Ma02_p05410.1;Mba02_g05380.1	Proteasome subunit alpha type-7	5.1e-05	0.049216	0.051943	7	1.81332		6	12
Ma11_p13750.1	Proteasome subunit beta type-4	0.000272	0.26097	0.773974	5	4.12742		6	10
Ma07_p15710.1	Proteasome subunit beta type-6	0.002459	0.54869	0.680728	8	1.61987		6	12
Ma09_p10600.1	proteasome subunit, putative, expressed	0	0.723788	0.120266	4	33.0115		12	6
Ma03_p32830.1	Protein ASPARTIC PROTEASE IN GUARD CELL 1	0	0.254935	0.825563	8	3.5656		6	10
Ma11_p11290.1	Protein BOBBER 1	0	0.350645	0.999082	7	3.12077		12	6
Mba11_g11030.1	Protein BOBBER 1	2e-06	0.571594	0.002316	6	2.02393		6	12
Ma06_p31270.1	Protein CHROMATIN REMODELING 4	1.1e-05	0.055476	0.008901	16	2.10974		12	6
Ma11_p11100.1;Mba11_g10420.1	Protein CHUP1, chloroplastic	8.3e-05	0.824726	0.356572	18	2.11818		6	12
Mba05_g19630.1	protein CURVATURE THYLAKOID 1D%2C chloroplastic-like	0.00037	0.029105	0.164335	5	2.7496		8	12
Mba01_g04880.1;Ma03_p28200.1	Protein DJ-1 homolog D	0.002255	0.185688	0.025611	7	2.397		12	6
Ma06_p34840.1	Protein IN2-1 homolog B	1.4e-05	0.858377	0.001643	8	2.30727		12	6
Mba08_g21380.1	Protein IN2-1 homolog B	0.00046	0.997474	0.368681	8	1.98846		12	6
Ma08_p21800.1	Protein IN2-1 homolog B	0.001596	0.2778	0.342088	8	3.01675		12	6
Ma08_p25940.1	protein kinase domain containing protein, expressed	3e-06	0.860702	0.85648	3	47.9565		12	6
Mba01_g14350.1	Protein kinase family protein	0	0.040967	0.090137	5	1.80285		12	8
Ma07_p10630.1	Protein SGT1 homolog	3.2e-05	0.372231	0.466719	3	4.05818		6	8
Ma08_p04620.1	Protein STRICTOSIDINE SYNTHASE-LIKE 3	0.008058	0.210422	0.807487	4	4.40134		6	12
Ma01_p16020.1;Mba01_g25560.1	Protein transport protein SEC13 homolog B	0.004848	0.203768	0.47403	2	3.75736		6	8
Mba05_g17750.1	Putative 2-alkenal reductase (NADP(+)-dependent)	0.000556	0.762797	0.972638	14	2.70699		12	6
Mba02_g09770.1	Putative 40S ribosomal protein S10-2	0.006598	0.803755	0.352135	9	1.8327		12	6
Mba02_g21170.1	Putative 40S ribosomal protein S14	2e-06	0.451464	0.656224	9	3.94958		6	12
Mba07_g09340.1;Ma06_p06720.1	Putative 40S ribosomal protein S15a	0.00058	0.799991	0.255069	11	1.75795		12	6
Mba04_g18370.1	Putative 40S ribosomal protein S23-2	0.001821	0.687009	0.986242	5	2.02217		6	12
Mba01_g02300.1	Putative 40S ribosomal protein S3a	3.5e-05	0.482096	0.337175	8	2.04235		6	12
Mba01_g04380.1	Putative 60S ribosomal protein L13-1	0	0.767638	0.955913	4	2.31028		12	6
Mba01_g10700.1	Putative 60S ribosomal protein L26-2	0.005908	0.332522	0.733089	5	2.22695		6	12
Mba05_g04700.1	Putative AAA ATPase%2C CDC48 family	0.000387	0.660491	0.048851	7	1.92435		12	6
Ma09_p27960.1	Putative AAA-ATPase At4g25835	1e-06	0.098372	0.356423	4	1.79542		12	6
Ma11_p10340.1	Putative Abscisic stress-ripening protein 3	0.00054	0.112043	0.046338	16	6.80288		12	6
Ma09_p30860.1	Putative aconitate hydratase, cytoplasmic	0.00526073	0.0369439	0.935303	28	1.30027		12	6
Mba09_g03760.1;Ma06_p35030.1	Putative Actin-depolymerizing factor 2	0	0.052787	0.122771	2	3.91114		6	12
Mba10_g27500.1;Ma02_p15700.1;Ma10_p31550.1	Putative ADP%2CATP carrier protein%2C mitochondrial	0	0.247814	0.819782	21	1.93303		12	6
Mba04_g26170.1	Putative Alcohol dehydrogenase class-3	0.000154	0.470023	0.870294	17	1.52184		6	10
Ma06_p23920.1	Putative Aminotransferase-like, plant mobile domain family protein	0.002354	0.466315	0.640362	4	4.1299		6	12
Ma08_p09390.1;Mba08_g08970.1	Putative Aspartic proteinase nepenthesin-2	0	0.015692	0.002658	9	17.5367		6	12
Ma05_p17510.1	Putative Aspartic proteinase nepenthesin-2	0	0.178472	0.252149	8	28.1796		6	12
Mba08_g27260.1	Putative Aspartic proteinase oryzasin-1	1.1e-05	0.368784	0.932435	4	3.04561		12	6
Mba06_g04150.1	Putative ATP synthase 24 kDa subunit%2C mitochondrial	0	0.699675	0.700941	5	5.89524		12	6
Mba09_g17540.1	Putative ATP/ADP carrier protein (Fragment)	0.006786	0.127716	0.068213	4	17.4088		12	8
Ma02_p19580.1	Putative BAG family molecular chaperone regulator 7	0	0.069581	0.293077	10	3.03347		12	6
Mba11_g05160.1	Putative Beta-glucosidase 22	0.003812	0.453232	0.948326	2	1.751		6	10
Mba01_g10830.1	Putative Beta-glucosidase 26	0.000413	0.312681	0.878885	3	1.73835		6	10
Mba05_g14970.1	Putative Cell division cycle protein 48 homolog	0.001385	0.683134	0.004736	23	1.6899		12	8
Ma11_p17710.1	Putative Chromatin assembly factor 1 subunit FSM	0.002572	0.609321	0.792282	4	1.6664		12	6
Ma01_p04440.1	Putative chromo domain containing protein, expressed	0	0.60605	0.914988	14	5.6564		12	6
Ma04_p10150.1	Putative Cinnamoyl-CoA reductase 1	0.002517	0.156951	0.038741	10	1.6358		6	12
Ma04_p04750.1	Putative cupin domain containing protein, expressed	0	0.478743	0.759088	4	43.6247		12	6
Ma03_p28140.1	Putative cupin domain containing protein, expressed	0	0.052545	0.896894	12	3.2833		6	12
Mba02_g15100.1	Putative diaminopimelate decarboxylase%2C chloroplastic	0.001036	0.039978	0.11766	7	2.15658		6	12
Ma10_p16870.1	Putative Dirigent protein 19	0	0.730861	0.094385	6	8.61553		12	6
Ma10_p16860.1	Putative Dirigent protein 19	9e-06	0.001229	1e-06	2	18.225		12	6
Mba08_g33400.1;Ma08_p34150.1	Putative DnaJ protein ERDJ3B	2e-06	0.60337	0.694668	11	2.34912		12	6
Ma03_p07800.1;Mba03_g07700.1	Putative Elongation factor 1-alpha	2e-05	0.426856	0.690662	6	2.78757		12	6
Mba01_g05050.1;Ma03_p28040.1	Putative Endochitinase	0	0.017945	1e-05	24	13.9827		12	6
Ma04_p02300.1	Putative Exocyst complex component EXO70A1	0	0.532856	0.13199	5	1.9176		6	12
Ma05_p20160.1	Putative expressed protein	0	0.724876	0.056179	7	3.36002		6	12
Ma08_p02220.1	Putative expressed protein	3.2e-05	0.905874	0.283597	4	11.2085		12	6
Mba10_g19040.1	Putative Fatty acid desaturase (Delta-4 desaturase)	0.003459	0.051191	0.190825	2	9.77288		12	6
Ma04_p15890.1	Putative F-box protein At5g39450	2e-06	0.002579	0.003849	3	2.75126		12	8
Mba08_g01150.1	Putative Fructose-bisphosphate aldolase 1%2C cytoplasmic	0.001485	0.083527	0.29838	14	1.37763	16	6	12
Ma04_p38810.1;Mba04_g38880.1	Putative GCRP5 - Glycine and cysteine rich family protein precursor, expressed	3.6e-05	0.557908	0.111064	1	40.1728		12	6
Ma02_p21270.1	Putative GDSL esterase/lipase At1g29670	0.006554	0.271599	0.950394	3	2.35745		12	6
Mba06_g29020.1	Putative GDSL esterase/lipase At3g26430	0	0.358976	0.884706	16	2.20132		12	6
Ma02_p13050.1	Putative GDSL esterase/lipase At5g55050	4.8e-05	0.064159	0.336192	7	1.67911		12	6
Ma02_p13020.1;Ma02_p12980.1	Putative GDSL esterase/lipase At5g55050	7.3e-05	0.31349	0.266144	10	1.79153		8	6
Ma01_p03770.1	Putative GDSL esterase/lipase At5g55050	0.000105	0.35528	0.916387	2	1.88467		12	6
Mba09_g26910.1	Putative Germin-like protein 12-1	0	0.827683	0.236847	2	16.1056		12	6
Mba08_g19260.1	Putative Glutamate--glyoxylate aminotransferase 2	0.002732	0.043172	0.84367	2	2.34974		6	12
Mba09_g22380.1;Ma09_p26490.1	Putative glutathione S-transferase parA	0.000358	0.858583	0.675674	4	3.88413		12	6
Mba04_g25930.1	Putative Guanine nucleotide-binding protein subunit beta-like protein A	6e-06	0.176806	0.174769	9	2.44738		6	12
Ma09_p10410.1	Putative Horcolin	0.000188	0.335094	0.933371	13	7.44636		12	6
Ma09_p10450.1	Putative Horcolin	0.000488	0.664472	0.091914	2	2.8626		6	12
Ma09_p10470.1;Mba09_g09930.1	Putative Horcolin	0.000756	0.717121	0.206189	8	7.42232		10	6
Ma02_p08250.1	Putative Hydroquinone glucosyltransferase	0.205105	0.004166	0.293638	3	1.62528		12	12
Mba06_g02870.1;Ma06_p03120.1	Putative ion channel POLLUX-like 2	0.00942	0.006637	0.017026	6	2.09823		12	6
Mba06_g03010.1;Ma01_p05360.1;Ma05_p05900.1;Mba01_g32230.1;Mba05_g11560.1	Putative IQ domain-containing protein IQM2	0.003201	0.739943	0.759582	13	1.2151		12	6
Mba08_g19920.1	Putative Jacalin-related lectin 19	0.000162	0.240378	0.742484	5	1.55997		6	10
Ma06_p16310.1	Putative Lachrymatory-factor synthase	2.4e-05	0.287235	0.801836	4	14.8428		12	6
Ma10_p04140.1	Putative Late embryogenesis abundant protein Lea14-A	2.8e-05	0.003917	0.007033	11	2.51053		12	6
Ma08_p32580.1	Putative Late embryogenesis abundant protein Lea14-A	0.002319	0.012918	0.020919	5	2.13848		12	10
Mba03_g11150.1	Putative Lipoxygenase 2.3%2C chloroplastic	1e-05	0.524061	0.920749	2	3.18207		12	6
Mba08_g24430.1;Ma08_p24790.1;Ma08_p24800.1;Mba08_g24420.1	Putative Long chain acyl-CoA synthetase 7%2C peroxisomal	0	0.741574	0.03069	11	3.3351		6	12
Mba05_g05750.1	Putative Luminal-binding protein 5	0.002287	0.047067	0.372617	9	2.06049		10	6
Ma04_p01780.1	Putative mTERF family protein, expressed	0	0.72477	0.220242	4	4.34882		6	12
Ma04_p01870.1	Putative mTERF family protein, expressed	0.000226	0.084817	0.705811	4	3.97257		6	12
Ma06_p09820.1	Putative Multiple organellar RNA editing factor 2, chloroplastic	0.003287	0.975237	0.610919	5	3.51486		6	12
Ma04_p17240.1;Mba04_g17870.1	Putative Non-specific lipid-transfer protein	0	0.470826	0.554641	7	3.28514		12	6
Ma11_p11830.1	Putative PB1 domain containing protein, expressed	0.002877	0.425473	0.434309	4	2.79677		6	10
Mba03_g05620.1	Putative Pectinesterase	0	0.857518	0.392688	11	7.06698		12	6
Ma04_p10370.1	Putative Phloretin 2'-O-glucosyltransferase	3e-06	0.386767	0.904982	3	2.83074		12	6
Ma09_p27130.1	Putative Phragmoplast orienting kinesin 2	0.00279	0.330393	0.393102	15	1.52509		12	6
Ma08_p09170.1	Putative Polyphenol oxidase A1, chloroplastic	5e-06	0.093576	0.110396	10	3.58497		6	12
Ma08_p09160.1	Putative Polyphenol oxidase A1, chloroplastic	0.00011	0.104508	0.159963	11	4.27477		6	12
Mba08_g08770.1	Putative Polyphenol oxidase I%2C chloroplastic	4.3e-05	0.117644	0.879508	5	1.91352		12	6
Ma08_p09150.1;Mba08_g08740.1	Putative Polyphenol oxidase, chloroplastic	0.000128	0.131111	0.21639	14	4.28883		6	12
Mba10_g19130.1	Putative Polyvinyl alcohol dehydrogenase (Cytochrome)	0	0.001987	0.010604	1	4.96233		12	6
Mba11_g24010.1	Putative Premnaspirodiene oxygenase	7e-06	0.139529	0.827861	9	2.66058		10	6
Ma08_p23750.1	Putative Probable 3-hydroxyisobutyrate dehydrogenase-like 1, mitochondrial	0.000248	0.486108	0.868611	10	3.42493		12	6
Ma08_p09870.1	Putative Probable esterase PIR7A	1e-06	0.909725	0.915929	1	2.44721		12	6
Ma03_p24220.1	Putative Probable leucine-rich repeat receptor-like serine/threonine-protein kinase At5g15730	8e-06	0.020924	0.000368	4	1.77411		12	6
Mba07_g03110.1	Putative Prohibitin-2%2C mitochondrial	0	0.532702	0.837758	5	8.23694		12	6
Ma06_p03710.1	Putative proteasome subunit alpha type-4-B	0.008373	0.03767	0.009211	5	2.49359		12	6
Mba06_g33820.1	Putative Protein IN2-1 homolog B	0.000245	0.238358	0.000152	8	2.16215		12	6
Mba10_g08880.1	Putative protein phosphatase 2C 62	0	0.158669	0.965823	3	2.55858		6	12
Mba06_g22610.1	Putative Pyrophosphate-energized vacuolar membrane proton pump	0.003649	0.051976	0.194808	5	9.33689	28	12	6
Mba09_g19710.1	Putative Pyrophosphate-energized vacuolar membrane proton pump 1	0.0034	0.052085	0.188236	3	9.65965	28	12	6
Mba04_g36530.1;Ma04_p36140.1	Putative Ras-related protein RABF2b	1e-06	0.280869	0.544867	5	4.33817		12	6
Mba06_g16420.1	Putative Reticulon-like protein B5	0.003674	0.244513	0.104435	3	2.05685		6	12
Ma06_p11710.1	Putative SEC12-like protein 1	1e-06	0.468306	0.60934	3	2.10995		6	12
Mba11_g00660.1	Putative Serine/threonine protein phosphatase 2A regulatory subunit B''beta	0.005316	0.35602	0.662713	9	1.61529		12	6
Mba07_g16960.1	Putative Serine/threonine-protein kinase PCRK1	0	0.030617	0.160462	26	1.60245		6	10
Mba11_g17530.1	Putative serine/threonine-protein kinase WNK4	0.000536	0.598689	0.386694	6	4.99642		6	12
Mba06_g08800.1	Putative Snakin-1	0.000327	0.035318	0.136037	1	Infinity		12	6
Ma08_p08350.1;Mba08_g07930.1	Putative Stem-specific protein TSJT1	4.1e-05	0.331179	0.437249	12	1.93769		12	6
Ma03_p32200.1;Mba01_g01420.1	Putative Stem-specific protein TSJT1	0.000416	0.051904	0.522633	5	1.86779		6	12
Mba06_g05210.1	Putative steroid-binding protein 3	0.000109	0.646735	0.967665	5	1.68339		12	6
Ma04_p12450.1	Putative SWIB/MDM2 domain containing protein, expressed	0	0.262734	0.723567	2	5.98777		6	12
Ma04_p00780.1	Putative Tryptophan aminotransferase-related protein 4	0	0.568401	0.572137	4	15.7592		12	6
Ma08_p05530.1	Putative U-box domain-containing protein 35	3e-06	0.943773	0.026305	3	2.45782		6	12
Ma06_p17490.1	Putative UBP1-associated protein 2B	0	0.123414	0.009944	3	4.76996		6	12
Mba06_g11760.1	Putative UDP-glucose 6-dehydrogenase 5	0.001405	0.69193	0.051312	12	1.43253		6	12
Ma08_p27320.1	Putative Uncharacterized protein	0.555639	0.007643	0.025845	3	1.69047		12	12
Ma03_p23760.1	Putative Uncharacterized protein At2g27730, mitochondrial	0.001578	0.005858	0.193714	4	1.93741		6	12
Ma04_p06800.1	Putative Universal stress protein A-like protein	0	0.02642	0.19699	3	6.61239		12	6
Mba08_g07600.1	Putative: protein TolB-like	0	0.443798	0.740863	2	63.1954		6	12
Ma05_p13070.1	Pyrophosphate-energized membrane proton pump 3	0.007077	0.305286	0.938506	2	2.43127	28	12	6
Ma07_p22370.1	Pyrophosphate-energized vacuolar membrane proton pump	0.002136	0.046828	0.225401	20	5.58196	28	12	6
Ma06_p38350.1;Mba03_g12570.1	Pyrophosphate-energized vacuolar membrane proton pump	0.002142	0.049697	0.21469	17	6.2531	28	12	6
Mba07_g20840.1	pyrophosphate-energized vacuolar membrane proton pump	0.002173	0.049587	0.237839	20	5.81769	28	12	6
Ma01_p20070.1;Mba01_g29110.1	Pyrophosphate-energized vacuolar membrane proton pump	0.002177	0.048586	0.205317	14	6.16906	28	12	6
Mba05_g25350.1	Pyrophosphate-energized vacuolar membrane proton pump	0.002727	0.051531	0.220808	14	6.31083	28	12	6
Ma02_p07140.1;Mba02_g07080.1	Pyrophosphate-energized vacuolar membrane proton pump	0.002973	0.054802	0.230133	14	6.82226	28	12	6
Ma08_p06290.1	Pyrophosphate-energized vacuolar membrane proton pump 1	0.002612	0.052108	0.205433	9	7.52748	28	12	6
Mba06_g37060.1	pyrophosphate-energized vacuolar membrane proton pump-like	0.00326	0.050563	0.205792	13	7.83039	28	12	6
Ma04_p16750.1	Pyrophosphate--fructose 6-phosphate 1-phosphotransferase subunit alpha	0	0.421813	0.778473	4	1.99062	15	6	10
Ma07_p02160.1	Pyrophosphate--fructose 6-phosphate 1-phosphotransferase subunit beta	0.000195	0.695752	0.059688	10	2.3548	15	6	12
Mba07_g02170.1	Pyrophosphate--fructose 6-phosphate 1-phosphotransferase subunit beta	0.000588	0.362592	0.017866	8	2.30893	15	6	12
Ma09_p08070.1	Pyruvate kinase 1, cytosolic	0.001055	0.125684	0.834809	3	2.04397		12	6
Ma02_p22100.1	Pyruvate kinase 1, cytosolic	0.001074	0.386365	0.800758	12	1.84899		6	12
Ma04_p35390.1	Pyruvate kinase isozyme G, chloroplastic	0.001205	0.432328	0.98751	3	2.23676		12	6
Ma02_p05810.1;Mba02_g05780.1	Pyruvate kinase, cytosolic isozyme	0.000151	0.244238	0.487083	15	1.55387		6	12
Ma00_p00620.1;Mba07_g17210.1	Pyruvate kinase, cytosolic isozyme	0.002879	0.131005	0.736065	16	1.42517		6	12
Ma11_p08020.1	Ran-binding protein 1 homolog c	0.002328	0.415171	0.879318	6	2.1626		12	8
Ma10_p07260.2	Ran-binding protein 1 homolog c	0.002637	0.467456	0.94598	5	1.83052		12	6
Mba03_g17220.1	Ras-related protein Rab11D	8.3e-05	0.005034	0.560749	7	3.24244		6	12
Ma03_p17060.1;Ma04_p22950.1	Ras-related protein Rab11D	9.7e-05	0.004322	0.549522	7	3.2406		6	12
Ma11_p22290.1	Ras-related protein RABE1c	0.005359	0.071834	0.457123	6	1.74018		12	6
Mba06_g27290.1	RGG repeats nuclear RNA binding protein A	0.003255	0.79023	0.903923	3	4.01396		6	12
Ma07_p25180.1	Ribonuclease 2	0	0.285338	0.33214	1	10.0108		6	10
Mba06_g09190.1;Ma06_p09860.1	Ribonuclease TUDOR 1	0	0.256779	0.270282	16	2.31302		6	10
Mba11_g19720.1	RuBisCO large subunit-binding protein subunit alpha%2C chloroplastic	1.2e-05	0.015379	0.299905	18	1.53113		6	10
Ma11_p20430.1	RuBisCO large subunit-binding protein subunit alpha, chloroplastic	6e-06	0.003606	0.138609	20	1.57459		6	10
Ma07_p16840.1	RuBisCO large subunit-binding protein subunit alpha, chloroplastic (Fragment)	0	0.031045	0.1078	24	1.63486		6	10
Mba11_g05750.1	RuBisCO large subunit-binding protein subunit beta%2C chloroplastic	7.1e-05	0.6356	0.504919	13	1.57979		6	10
Ma09_p23670.1	RuBisCO large subunit-binding protein subunit beta, chloroplastic	0	0.146029	0.10427	37	1.41524		6	10
Ma03_p08390.1	S-adenosylmethionine synthase	1.2e-05	3.9e-05	0.38175	4	2.54609		6	10
Ma08_p06060.1	S-adenosylmethionine synthase	0.000185	0.002315	0.308526	3	4.5543		6	12
Ma02_p20700.1;Mba02_g19540.1	saposin-like type B, region 1 family protein, putative, expressed	0.002175	0.081964	0.270801	2	39.6242		12	6
Mba04_g17330.1;Ma06_p37990.1	Selenium-binding protein 1	0.00232	0.143821	0.870347	4	1.98129		12	6
Ma10_p07840.1	Serine carboxypeptidase-like 51	0	0.000308	0.000372	4	5.42722		12	6
Mba09_g01530.1	Serine hydroxymethyltransferase 4	0	0.206264	0.324948	14	2.03039		12	8
Ma08_p00320.1;Mba08_g00300.1	Serine hydroxymethyltransferase 4	1.5e-05	0.297708	0.271911	17	1.77193		12	8
Ma03_p06350.1;Ma10_p06470.1	Serine/threonine-protein phosphatase 2A 65 kDa regulatory subunit A beta isoform	0	0.585699	0.014426	5	2.35918		6	12
Ma04_p28770.1	Serine/threonine-protein phosphatase PP2A catalytic subunit	0	0.35844	0.636728	3	29.2563		6	12
Ma01_p16090.1;Mba01_g25610.1	Serine--tRNA ligase	0.003027	0.841322	0.480094	11	1.66809		12	6
Mba05_g09660.1;Ma05_p07850.1;Ma05_p07860.1	S-formylglutathione hydrolase	0	0.37175	0.16786	3	2.61672		6	12
Ma07_p01480.1	Short-chain type dehydrogenase/reductase	0	0.333012	0.438006	2	4.58676		6	12
Mba11_g01070.1;Ma11_p01190.1	SK3-type dehydrin	0.002452	0.67894	0.96114	3	2.26089		6	12
Mba02_g13510.1	Small heat shock protein%2C chloroplastic	0.005136	0.192018	0.469466	7	8.55078		8	12
Ma06_p03940.1;Mba06_g03590.1	Snakin-1	0	0.02373	0.405834	5	9.08829		12	6
Ma09_p26790.1;Mba09_g22610.1	Soluble inorganic pyrophosphatase 6, chloroplastic	0.000205	0.294024	0.169972	7	3.25803	26	12	6
Ma06_p31830.1;Mba06_g30890.1	Soluble inorganic pyrophosphatase 6, chloroplastic	0.000876	0.137391	0.090585	5	2.79619	26	12	6
Ma11_p17040.1	Soluble starch synthase 3, chloroplastic/amyloplastic	0.0251813	0.288511	0.300819	11	3.18374	10	6	12
Ma04_p26280.1	Sorbitol dehydrogenase	0	0.420728	0.020147	13	3.44516		12	6
Ma06_p11680.1	S-RNase-binding protein, putative, expressed	0.009958	0.632239	0.758512	6	2.19023		12	6
Mba06_g28490.1	Stearoyl-[acyl-carrier-protein] 9-desaturase%2C chloroplastic	0	0.793982	0.887979	5	3.66094		12	6
Ma05_p30150.1	stress responsive protein, putative, expressed	0.001562	0.472059	0.803627	7	2.56988		8	12
Ma04_p00340.1	Structural maintenance of chromosomes protein 5	0	0.218054	0.909216	20	3.80702		12	6
Ma09_p26700.1	Subtilisin-like protease SBT2.3	0.000551	0.863792	0.846717	2	2.49739		6	10
Mba06_g06870.1	Subtilisin-like protease SBT6.1	1e-06	0.025386	0.004632	2	22.4616		12	6
Ma06_p27080.1	Succinate dehydrogenase subunit 5, mitochondrial	0.002934	0.602463	0.783249	4	2.12894		12	10
Ma02_p14300.1	Succinyl-CoA ligase [ADP-forming] subunit alpha-1, mitochondrial	0.004223	0.456313	0.879619	4	1.92926		12	8
Mba10_g16300.1	Sucrose synthase	0	0.013857	0.709651	33	5.48889	1	6	12
Mba03_g01690.1	Sucrose synthase	0	0.022291	0.723261	70	5.93671	1	6	12
Mba02_g22590.1	Sucrose synthase	0	0.018791	0.637728	52	5.3687	1	6	12
Ma07_p21330.1;Mba07_g19920.1	Sucrose synthase 1	0	0.037175	0.759953	16	4.82977	1	6	12
Ma06_p12350.1;Mba06_g11560.1	Sucrose synthase 2	0	0.018478	0.742576	35	5.58481	1	6	12
Ma10_p18610.1	Sucrose synthase 2	0	0.017496	0.730989	33	5.61838	1	6	12
Ma02_p23730.1	Sucrose synthase 2	0	0.025009	0.693409	53	5.44299	1	6	12
Ma03_p01820.1	Sucrose synthase 2	0	0.022355	0.708838	73	5.98525	1	6	12
Ma08_p23180.1;Mba08_g22780.1	Sucrose synthase 4	0	0.026944	0.587972	10	8.19757	1	6	12
Mba03_g08000.1	Sucrose synthase 4	0.000207	0.216265	0.158822	9	4.51407	1	8	12
Ma03_p15100.1	Sucrose synthase 7	0	0.000602	3.5e-05	6	16.8013	1	6	12
Ma09_p20960.1;Mba09_g20660.1	Sucrose synthase 7	0.000191	0.019003	0.850116	5	4.80126	1	6	12
Ma03_p08100.1	sucrose synthase, putative, expressed	0	0.031377	0.545365	10	7.48155	1	6	12
Mba03_g19140.1	Superoxide dismutase	0.004022	0.11731	0.243589	6	3.64463		12	6
Ma02_p04310.1	Superoxide dismutase [Cu-Zn]	0.003778	0.235792	0.192487	9	2.19633		12	6
Ma07_p03790.1	Superoxide dismutase [Cu-Zn]	0.006806	0.854887	0.236021	4	2.44947		12	6
Ma08_p22100.1	Superoxide dismutase [Mn] 3.1, mitochondrial	0.001526	0.003649	0.001913	7	2.80484		12	8
Ma03_p13560.1	SWIB/MDM2 domain containing protein, expressed	0.002498	0.160723	0.94928	3	3.80322		6	12
Mba02_g03840.1;Ma02_p03730.1;Ma03_p25670.1	T-complex protein 1 subunit beta	9e-06	0.698996	0.230612	10	1.655		6	12
Mba01_g10960.1	T-complex protein 1 subunit delta	0.006767	0.472554	0.896085	13	1.68345		12	6
Ma06_p08410.1	T-complex protein 1 subunit epsilon	1e-06	0.273783	0.708799	6	2.24174		6	12
Ma02_p23350.1	T-complex protein 1 subunit eta	0.002272	0.015797	0.304975	9	7.35129		6	12
Ma06_p25880.1	T-complex protein 1 subunit gamma	0	0.23446	0.350893	8	3.83866		12	6
Ma05_p08740.1	T-complex protein 1 subunit gamma	0	0.225911	0.342068	8	3.86417		12	6
Ma03_p26770.1	T-complex protein 1 subunit theta	0	0.551287	0.040608	8	3.04222		6	12
Ma08_p04480.1	T-complex protein 1 subunit theta	0	0.774176	0.089365	9	2.59108		6	12
Ma04_p28600.1	tetratricopeptide repeat domain containing protein, expressed	0	0.51728	0.462988	8	2.77305		6	12
Ma05_p14400.1	tetratricopeptide repeat domain containing protein, expressed	5e-06	0.676929	0.309594	7	1.99841		6	12
Ma06_p33150.1	Thaumatin-like protein	0	0.02461	0.098678	33	36.2445		12	6
Ma07_p17800.1	Thaumatin-like protein	0	0.066875	0.774129	3	65.6269		12	6
Ma07_p00170.1;Mba07_g00200.1	Thiamine thiazole synthase 2, chloroplastic	1.4e-05	0.823999	0.897107	9	4.51347		12	6
Ma02_p15890.1;Mba02_g14860.1	Thiamine thiazole synthase 2, chloroplastic	0.00319	0.280534	0.903704	11	1.97374		12	6
Ma04_p28960.1;Mba04_g29590.1	Thioredoxin H1	0.004702	0.553288	0.054393	9	2.35188		12	6
Mba11_g20340.1	titin homolog	0	0.1235	0.285514	10	3.99		12	6
Mba05_g20410.1;Ma11_p21090.1	titin homolog	0.002577	0.708281	0.031273	10	1.8815		6	12
Mba04_g29150.1	TPR repeat-containing thioredoxin TDX	0	0.819106	0.578482	8	2.79391		6	12
Mba05_g03710.1	TPR repeat-containing thioredoxin TDX	7e-05	0.978428	0.056751	7	1.71244		6	12
Ma06_p38790.1	transaldolase, putative, expressed	1e-06	0.108358	0.086616	6	2.61317		6	12
Ma02_p23270.1	transaldolase, putative, expressed	4.3e-05	0.59309	0.064806	20	1.64552		12	6
Mba02_g22130.1	transaldolase-like	5.8e-05	0.522785	0.069091	20	1.64074		12	6
Mba03_g10950.1	Transketolase%2C chloroplastic	0.000479	0.932848	0.271103	10	1.65703		6	12
Ma09_p21430.1	Transketolase, chloroplastic	0	0.281832	0.358662	11	1.99592		6	12
Ma01_p13030.1;Mba01_g22630.1	Transketolase, chloroplastic	2.1e-05	0.249612	0.703791	9	1.51506		6	10
Ma03_p11290.1	Transketolase, chloroplastic	0.000184	0.10896	0.372814	14	1.6992		6	12
Ma05_p02940.1;Mba05_g02890.1	Transmembrane emp24 domain-containing protein p24beta3	0.000109	0.816047	0.813407	3	12.4781		6	12
Ma08_p34520.1	Transportin-1	0.000461	0.148547	0.994467	6	2.35929		12	6
Mba01_g05170.1	Triosephosphate isomerase%2C chloroplastic	0.002307	0.637656	0.582504	9	1.55227		12	6
Ma09_p24600.1	Triosephosphate isomerase, chloroplastic	0.0047	0.902688	0.350688	15	1.60632		12	6
Ma06_p35220.1	Triosephosphate isomerase, cytosolic	9.1e-05	0.010531	0.082153	3	2.65474	17	12	6
Ma05_p31060.1;Mba05_g30390.1	Triosephosphate isomerase, cytosolic	0.042595	0.721385	0.006096	16	1.57737	17	12	6
Mba04_g00800.1	Tryptophan aminotransferase-related protein 4	0	0.388848	0.56428	4	15.5217		12	6
Ma04_p07100.1	Tryptophan synthase beta chain 2, chloroplastic	2e-06	0.537511	0.424079	3	4.3301		6	12
Ma01_p13380.1	Tubulin-folding cofactor A	0	0.136509	0.26405	5	19.8671		12	6
Mba07_g06180.1	Ubiquitin-conjugating enzyme E2 variant 1C	0.001887	0.253207	0.460517	5	1.84529		12	8
Ma05_p09220.1;Ma10_p05020.1	UBP1-associated protein 2C	0.009896	0.327107	0.483566	3	1.94496		12	6
Ma03_p19560.1	UDP-glucose 6-dehydrogenase 4	6.2e-05	0.134889	0.01789	5	3.0088		6	12
Ma06_p06710.1	UDP-glucuronic acid decarboxylase 6	7e-06	0.896566	0.658974	6	1.96484		6	10
Mba01_g16840.1	UDP-glycosyltransferase 88F3	0.001039	0.329354	0.849505	4	2.24391		6	12
Ma10_p12930.1;Mba10_g11290.1	UDP-sulfoquinovose synthase, chloroplastic	0.001828	0.952988	0.624373	3	4.2908		6	12
Ma10_p01570.1;Mba08_g21730.1	Uncharacterized aarF domain-containing protein kinase At1g79600, chloroplastic	0.000415	0.586169	0.761108	9	2.1582		10	6
Mba04_g31430.1	Uncharacterized oxidoreductase At4g09670	1.2e-05	0.000366	0.036171	11	2.29462		12	6
Ma04_p30650.1	Uncharacterized oxidoreductase At4g09670	1.5e-05	8.5e-05	0.006735	17	2.44638		12	6
Ma04_p17810.1;Mba04_g18530.1	Uncharacterized protein	0	0.001393	0.003222	8	5.17107		12	6
Ma03_p09580.1	Uncharacterized protein	0	0.096567	0.062326	1	7.0206		6	12
Ma01_p06740.1;Mba01_g16440.1	Uncharacterized protein	0	0.665461	0.731377	9	2.56621		12	6
Ma06_p30390.1	Uncharacterized protein	0	0.398692	0.668538	2	6.60556		12	6
Ma11_p16880.1	Uncharacterized protein	0	0.034837	0.013355	23	3.71477		6	12
Ma06_p28970.1	Uncharacterized protein	0	0.086644	0.01156	2	22.7244		6	10
Ma06_p06270.1	Uncharacterized protein	4.1e-05	0.120266	0.089568	2	4.04617		6	12
Ma05_p27040.1	Uncharacterized protein	0.000879	0.005462	0.001553	4	2.68396		12	6
Ma09_p15470.1	Uncharacterized protein	0.003075	0.207035	0.986985	7	3.78873		12	6
Ma04_p06660.1	Uncharacterized protein	0.005513	0.684786	0.571309	2	4.37816		8	12
Ma02_p18850.1;Mba06_g02180.1	Uncharacterized protein At2g34160	0.000259	0.448658	0.6741	3	2.88321		6	12
Ma01_p20470.1;Mba08_g15950.1	Universal stress protein A-like protein	0.000557	0.875198	0.792776	7	2.68152		10	6
Ma05_p28710.1	universal stress protein domain containing protein, putative, expressed	0.000588	0.783314	0.602458	3	1.64346		12	6
Ma08_p30030.1;Mba08_g29590.1	Uridine 5'-monophosphate synthase	0.000184	0.053962	0.201088	5	6.47451		12	6
Ma03_p28150.1	UTP--glucose-1-phosphate uridylyltransferase	1e-06	0.423793	0.073678	30	2.072	2	12	6
Ma09_p24400.1	UTP--glucose-1-phosphate uridylyltransferase	0.000158	0.349209	0.035267	51	2.08702	2	12	6
Ma01_p09720.1	Vacuolar protein sorting-associated protein 32 homolog 1	0	0.590456	0.22112	2	4.21848		6	12
Ma08_p22900.1	Villin-2	0	0.717954	0.882683	10	7.81158		12	6
Ma05_p08010.1	Villin-2	0	0.518705	0.838776	6	8.97245		12	6
Ma10_p02720.1;Mba10_g02310.1	Villin-2	0	0.669074	0.786563	4	26.04		12	6
Mba11_g05630.1	Villin-2	1e-06	0.749868	0.827546	5	5.31043		12	6
Ma03_p08480.1	Villin-2	3e-06	0.601586	0.543071	13	2.00463		12	6
Ma09_p23510.2	V-type proton ATPase catalytic subunit A	0.000151	0.848188	0.018236	12	1.98913		6	12
Ma11_p07700.1;Mba11_g07360.1	V-type proton ATPase catalytic subunit A	0.001837	0.914755	0.269914	16	1.59121		6	12
Ma08_p05390.1;Mba08_g04970.1	V-type proton ATPase subunit B 1	4e-06	0.196272	0.792357	9	3.02338		6	12
Ma02_p18490.1;Mba02_g17320.1	V-type proton ATPase subunit B2	6.5e-05	0.610721	0.729366	9	4.62049		6	12
Mba10_g05680.1	Water stress and hypersensitive response domain containing protein	7e-06	0.003582	0.009512	12	2.34965		12	6

## Sheet: Table S2
			µmol/gDW	µmol/gDW	µmol/gDW	µmol/gDW	µmol/gDW	µmol,eq,glucose/gDW	µmol,eq,hexose/gDW
cultivar ID	DAF	WAE	F6P	Fructose	G1P	G6P	Glucose	Starch	Sucrose
OB1	14	2	0.54	59.92	0.14	3.36	24.26	732.5	86.58
OB2	14	2	0.4	26.66	0.19	4.43	6.32	2214.07	62.91
OB3	14	2	0.56	102.99	0.55	4.4	68.5	594.19	58.54
OB4	14	2	0.55	6.83	0.23	5.04	3.94	2059.6	159.21
OB5	14	2	0.27	3.96	0.18	3.15	2.74	1853.21	126.64
OB6	28	4	0.14	20.9	0.16	3.8	4.56	2093.03	58.71
OB7	28	4	0.54	80.17	0.65	3.18	46.7	1742.41	61.73
OB8	28	4	0.31	40.15	0.08	3.84	9.29	2102.53	63.77
OB9	28	4	0.44	73.03	0.44	2.15	28.77	711.43	75.54
OB10	28	4	0.37	60.04	0.31	2.41	19.8	688.29	83.36
OB11	42	6	0.2	7.19	0.14	3.31	2.87	2303.26	153.59
OB12	42	6	0.28	8.43	0.19	3.66	3.3	2280.16	108.29
OB13	42	6	0.26	10.46	0.03	3.74	2.69	89.17	120.1
OB14	42	6	0.25	10.09	0.05	1.86	5.39	1877.53	64.82
OB15	42	6	0.24	9.79	0.17	1.77	4.45	1945.46	94.68
OB16	56	8	0.31	7.51	0.18	2.88	2.72	2030.75	166.9
OB17	56	8	0.43	6.52	0.16	4.64	2.83	2088.72	139.08
OB18	56	8	0.27	14.44	0.25	5.19	9.42	2761.6	141.18
OB19	56	8	0.23	6.09	0.14	1.99	3.19	2276.36	121.3
OB20	56	8	0.22	6.79	0.14	1.75	3	2599.98	139.58
OB21	70	10	0.47	8.01	0.14	4.59	4.32	2503.34	197.98
OB22	70	10	0.43	6.72	0.22	4.34	2.67	2357.85	142.39
OB23	70	10	0.52	9.31	0.04	3.75	3.82	2296.95	173.09
OB24	70	10	0.22	4.96	0.15	2.59	3.74	2779.5	106.02
OB25	70	10	0.31	9.13	0.21	3.78	6.06	2537.49	160.88
OB26	84	12	0.45	0.8	0.25	4.89	4.82	2229.72	128.78
OB27	84	12	0.38	6.91	0.27	4.51	5.22	2435.67	160.11
OB28	84	12	0.34	4.67	0.09	3.35	2.99	2568.71	157.17
AG1	14	2	0.48	78.26	0.48	3.4	39.54	917.56	41.71
AG2	14	2	0.37	65.11	0.38	2.5	32.71	771.08	50.64
AG3	14	2	0.65	179.37	0.67	2.81	119.51	1060.1	119.74
AG4	14	2	0.57	7.9	0.27	4.24	4.5	2712.94	155.79
AG5	14	2	0.41		0.18	5.08	2.55	1932.12	92.65
AG6	28	4	0.27	16.48	0.1	3.17	6.8	2230.61	48.15
AG7	28	4	0.3	0.06	0.16	2.39	5.19	1817.74	62.74
AG8	28	4	0.26	19.02	0.1	1.82	3.28	2214.24	76.67
AG9	28	4	0.61	145.3	0.48	2.53	72.19	943.99	94.01
AG10	28	4	0.41	76.42	0.42	3.04	28.39	1503.38	53.51
AG11	42	6	0.3	18.42	0.2	2.37	9.8	3003.08	97.52
AG12	42	6	0.25	5.71	0.15	1.25	6.29	2114.39	72.89
AG13	42	6	0.2	9.16	0.11	2.52	3.9	2381.39	87.35
AG14	42	6	0.29	25.73	0.19	2.41	2.85	1807.67	68.07
AG15	42	6	0.24	36.41	0.01	2.31	8.41	1431.14	51.63
AG16	56	8	0.32	8.72	0.21	4.28	3.45	2726.83	139.97
AG17	56	8	0.26	7.92	0.16	2.15	3.02	2364.5	106.07
AG18	56	8	0.26	9.19	0.19	1.89	2.76	2500.48	106.75
AG19	56	8	0.23	7.33	0.11	1.77	2.55	1864.43	62.97
AG20	56	8	0.2	14.4	0.19	2.26	9.02	1937.98	125.49
AG21	70	10	0.44	9.89	0.27	5.04	7.51	2364.77	160.69
AG22	70	10	0.35	9.99	0.25	3.88	2.01	2485.12	129.94
AG23	70	10	0.43	21.37	0.36	3.72	6.97	2877.8	163.18
AG24	70	10	0.21	9.35	0.17	2.17	3.42	2102.9	80.73
AG25	70	10	0.19	9.83	0.13	2.27	2.09	2873.75	104.24
AG26	84	12	0.67	8.81	0.26	5.52	4.54	2221.66	149.09
AG27	84	12	0.28	8.94	0.23	4.25	3.47	2657.56	161.75
AG28	84	12	0.39	8.47	0.22	5.33	5.67	2031.78	146.29
AG29	84	12	0.34	8.2	0.16	3.12	2.21	2489.47	150.33
AG30	84	12	0.57	14.28	0.3	4.15	5.33	2897.62	193.52

## Sheet: Table S3. V2AB
									Normalized abundance
									42DAF OB	42DAF OB	42DAF OB	42DAF OB	42DAF OB	42DAFAG	42DAFAG	42DAFAG	42DAFAG	42DAFAG	56DAF AG	56DAF AG	56DAF AG	56DAF AG	56DAF AG	56DAF OB	56DAF OB	56DAF OB	56DAF OB	56DAF OB	70DAF AG	70DAF AG	70DAF AG	70DAF AG	70DAF AG	70DAF OB	70DAF OB	70DAF OB	70DAF OB	70DAF OB	80DAF AG	80DAF AG	80DAF AG	80DAF AG	80DAF OB	80DAF OB	80DAF OB	80DAF OB
Accession	Peptide count	Peptides used for quantitation	Confidence score	Anova (p)	Max fold change	Highest mean condition	Lowest mean condition	Description	SAMPLE52	SAMPLE8	SAMPLE48	SAMPLE13	sample2	SAMPLE49	SAMPLE45	SAMPLE50	SAMPLE7	SAMPLE9	SAMPLE27	SAMPLE26	SAMPLE5	SAMPLE10	SAMPLE11	SAMPLE3	SAMPLE34	SAMPLE40	SAMPLE35	SAMPLE12	SAMPLE39	SAMPLE30	SAMPLE28	SAMPLE36	SAMPLE4	SAMPLE33	SAMPLE32	SAMPLE17	SAMPLE20	SAMPLE38	sample1	SAMPLE24	SAMPLE25	SAMPLE14	SAMPLE15	SAMPLE31	SAMPLE37	SAMPLE29
Mba07_g18470.1	39	39	1344.97	0	19.0724	80DAF AG	42DAFAG		1.60168e+08	9.45311e+07	1.53854e+08	1.03491e+08	1.09574e+08	1.19112e+08	1.10068e+08	1.16555e+08	8.1005e+07	1.13372e+08	8.51604e+08	4.02022e+08	5.79087e+08	3.2292e+08	4.79722e+08	5.9204e+08	7.35881e+08	1.08777e+09	8.60421e+08	7.91424e+08	1.31684e+09	9.68602e+08	1.43309e+09	1.02266e+09	1.71611e+09	9.86149e+08	8.41254e+08	1.74804e+09	1.04316e+09	1.55225e+09	1.75149e+09	3.10414e+09	1.57465e+09	1.8107e+09	1.69684e+09	1.47007e+09	9.06882e+08	1.41413e+09
Ma09_p31190.1	6	6	422.25	0	129.627	80DAF AG	42DAFAG	Germin-like protein 12-1	3.21777e+06	7.90438e+06	1.03417e+06	3.79198e+06	6.03252e+06	2.22023e+06	1.86861e+06	1.6939e+06	2.81458e+06	6.23447e+06	5.2714e+07	2.28191e+07	4.51553e+07	2.73473e+07	2.85824e+07	6.39628e+07	3.93027e+07	4.01133e+07	5.72674e+07	6.56344e+07	1.96705e+08	6.47355e+07	1.8018e+08	8.87908e+07	1.44183e+08	1.78555e+08	1.26656e+08	1.53097e+08	1.02368e+08	1.82631e+08	2.86704e+08	4.71341e+08	4.05572e+08	3.74466e+08	2.28143e+08	3.35901e+08	2.68692e+08	2.5958e+08
Ma04_p08160.1;Mba07_g24850.1	11	11	362.84	0	43.3737	80DAF OB	42DAFAG	Aspartate aminotransferase, cytoplasmic	9.71456e+08	1.83634e+09	9.00328e+08	9.87062e+08	1.70394e+09	6.59083e+08	4.38372e+08	7.37137e+08	4.68682e+08	6.42369e+08	4.14189e+09	1.84397e+09	3.89318e+09	2.17613e+09	2.14936e+09	6.54071e+09	4.86882e+09	4.93146e+09	4.8238e+09	4.60154e+09	9.10613e+09	6.92055e+09	6.26245e+09	8.07835e+09	8.0918e+09	9.51044e+09	9.42191e+09	1.79335e+10	7.61035e+09	1.14896e+10	1.73998e+10	2.13082e+10	2.8318e+10	2.47253e+10	1.41306e+10	2.88764e+10	2.74084e+10	3.17954e+10
Ma06_p33150.1	33	33	2665.84	0	36.2445	80DAF AG	42DAFAG	Thaumatin-like protein	3.31417e+09	3.43527e+09	3.30655e+09	3.24033e+09	4.10328e+09	2.4888e+09	1.13413e+09	2.62325e+09	1.27369e+09	6.90497e+08	1.47106e+10	6.78548e+09	1.11512e+10	7.10568e+09	7.59472e+09	2.37298e+10	1.56668e+10	1.85128e+10	1.88388e+10	1.54543e+10	3.2484e+10	2.07103e+10	2.24619e+10	1.24049e+10	2.08311e+10	3.73774e+10	3.44629e+10	5.1414e+10	2.22203e+10	3.45753e+10	5.69469e+10	5.49858e+10	6.99125e+10	5.62194e+10	3.49058e+10	7.21889e+10	6.12165e+10	6.05273e+10
Mba04_g07810.1	10	10	195.21	0	42.0268	80DAF OB	42DAFAG		9.99407e+08	1.84756e+09	9.22895e+08	1.01545e+09	1.72731e+09	6.76082e+08	4.54917e+08	7.54746e+08	4.94452e+08	6.6047e+08	4.16533e+09	1.86712e+09	3.90254e+09	2.19414e+09	2.16146e+09	6.56519e+09	4.87845e+09	4.94335e+09	4.83889e+09	4.62059e+09	9.12882e+09	6.93267e+09	6.27457e+09	8.08403e+09	8.10221e+09	9.52469e+09	9.44938e+09	1.79654e+10	7.62741e+09	1.15044e+10	1.74269e+10	2.1314e+10	2.8354e+10	2.47316e+10	1.41425e+10	2.88975e+10	2.73889e+10	3.18027e+10
Ma07_p19730.1	28	28	1311.49	1.11022e-16	14.9264	80DAF AG	42DAFAG	1-aminocyclopropane-1-carboxylate oxidase	1.29219e+08	8.40683e+07	1.24389e+08	8.78008e+07	8.78641e+07	1.07001e+08	1.02911e+08	1.04332e+08	7.08576e+07	9.92735e+07	5.96221e+08	3.23499e+08	4.32189e+08	2.50378e+08	3.73809e+08	4.49974e+08	4.81915e+08	7.61364e+08	6.49218e+08	5.79192e+08	8.7894e+08	7.23042e+08	1.06269e+09	7.31298e+08	1.26067e+09	7.43013e+08	5.75306e+08	1.16047e+09	7.62234e+08	1.15436e+09	1.17528e+09	2.23883e+09	1.06103e+09	1.30887e+09	1.17514e+09	9.24348e+08	5.89287e+08	8.61995e+08
Mba09_g26900.1	5	5	81.65	1.11022e-16	123.798	80DAF AG	42DAFAG		3.21777e+06	7.74996e+06	943792	3.71401e+06	5.95477e+06	2.84114e+06	1.06087e+06	1.54936e+06	3.02963e+06	4.74854e+06	4.34351e+07	2.16069e+07	3.36716e+07	2.30063e+07	2.41539e+07	5.6308e+07	3.07803e+07	3.12442e+07	4.65277e+07	5.11656e+07	1.44513e+08	5.14479e+07	1.64723e+08	5.80033e+07	1.03233e+08	1.50774e+08	9.48402e+07	1.2305e+08	7.96183e+07	1.81592e+08	2.04363e+08	4.24791e+08	3.08961e+08	3.72117e+08	1.77531e+08	2.34718e+08	1.78633e+08	1.6608e+08
Ma09_p10600.1	4	4	90	4.44089e-16	33.0115	80DAF AG	42DAFAG	proteasome subunit, putative, expressed	3.2616e+07	3.38554e+07	4.39964e+07	3.47058e+07	4.13732e+07	2.92341e+07	1.61309e+07	2.62424e+07	1.81303e+07	1.72038e+07	1.03599e+08	5.95778e+07	1.22494e+08	8.91657e+07	6.20211e+07	1.61546e+08	1.15852e+08	1.75761e+08	1.28706e+08	1.38405e+08	3.29496e+08	1.37119e+08	2.07911e+08	7.64664e+07	1.31829e+08	2.2989e+08	2.74064e+08	2.623e+08	1.68186e+08	2.43405e+08	9.71148e+08	4.89783e+08	9.80585e+08	3.82718e+08	3.60554e+08	4.56e+08	6.95198e+08	5.68588e+08
Ma10_p00760.1;Mba10_g02460.1	20	20	1643.79	6.66134e-16	46.0854	80DAF AG	42DAFAG	Lichenase	1.25689e+08	1.3052e+08	1.76319e+08	9.74096e+07	1.57923e+08	1.22808e+08	5.53298e+07	9.17794e+07	5.06236e+07	5.65265e+07	4.83325e+08	2.44483e+08	5.26101e+08	3.69017e+08	2.44985e+08	7.62582e+08	5.39619e+08	7.9259e+08	6.53548e+08	6.37033e+08	1.51424e+09	6.25754e+08	1.25874e+09	2.88641e+08	5.36042e+08	1.29063e+09	1.35619e+09	1.26598e+09	7.3048e+08	1.31429e+09	4.46201e+09	2.85193e+09	4.26595e+09	2.32194e+09	1.55022e+09	2.07079e+09	2.61393e+09	2.13473e+09
Mba02_g00840.1	4	4	66.39	8.88178e-16	33.7686	42DAF OB	80DAF AG		1.23595e+08	1.11907e+08	1.20989e+08	1.41869e+08	1.30774e+08	7.17629e+07	1.36748e+08	5.08494e+07	9.18643e+07	8.55105e+07	1.40005e+07	5.92125e+07	3.09641e+07	3.39276e+07	2.44982e+07	3.66918e+07	3.7582e+07	4.65901e+07	4.13131e+07	2.51665e+07	6.44387e+06	1.62409e+07	6.57276e+06	9.59659e+06	1.18371e+07	2.02212e+07	1.12024e+07	1.04909e+07	1.61625e+07	1.36169e+07	2.23888e+06	3.20682e+06	4.96866e+06	4.49027e+06	3.38873e+06	7.28467e+06	8.37988e+06	6.4473e+06
Ma09_p31140.1	7	7	463.67	2.44249e-15	104.781	80DAF AG	42DAFAG	Germin-like protein 12-1	3.21777e+06	7.98137e+06	401411	3.2866e+06	6.055e+06	3.05834e+06	1.82792e+06	1.68673e+06	2.77214e+06	6.28161e+06	5.24843e+07	1.20409e+07	3.6234e+07	1.62534e+07	1.77086e+07	4.5728e+07	5.41651e+07	4.06616e+07	5.4034e+07	5.90139e+07	1.98276e+08	7.00778e+07	1.33418e+08	7.45874e+07	1.26718e+08	1.39964e+08	1.5031e+08	1.7186e+08	1.12207e+08	1.69482e+08	3.15159e+08	3.31646e+08	3.76506e+08	2.86592e+08	2.35218e+08	4.01505e+08	2.29976e+08	3.1369e+08
Mba09_g26910.1	2	2	48.95	2.55351e-15	16.1056	80DAF AG	42DAFAG		1.68713e+07	2.55947e+07	1.215e+07	1.28269e+07	2.41301e+07	1.28346e+07	1.91005e+07	1.09647e+07	8.61794e+06	1.78357e+07	5.68062e+07	1.50928e+07	4.43375e+07	2.38987e+07	2.91644e+07	4.64596e+07	5.09174e+07	4.72227e+07	5.69436e+07	6.19764e+07	1.31247e+08	6.48056e+07	9.56906e+07	7.16647e+07	1.20767e+08	1.1484e+08	1.06326e+08	1.33999e+08	9.53714e+07	1.06374e+08	1.87993e+08	2.39621e+08	3.07948e+08	1.58022e+08	1.78654e+08	2.36774e+08	1.77081e+08	1.80212e+08
Ma10_p16870.1	6	6	551.42	2.77556e-15	8.61553	80DAF AG	42DAFAG	Putative Dirigent protein 19	6.17236e+07	1.09118e+08	6.07997e+07	5.78688e+07	8.07604e+07	5.84024e+07	8.82264e+07	5.32807e+07	6.76808e+07	9.70243e+07	1.20149e+08	9.26266e+07	1.21189e+08	9.3301e+07	9.58509e+07	1.36178e+08	1.05193e+08	1.44275e+08	1.66598e+08	1.50902e+08	2.26648e+08	1.88991e+08	2.25541e+08	2.09847e+08	2.78042e+08	3.13787e+08	2.90174e+08	3.53105e+08	2.19037e+08	3.11437e+08	5.42115e+08	9.81722e+08	4.69106e+08	5.20135e+08	2.88098e+08	4.25476e+08	6.62982e+08	5.30835e+08
Ma01_p04440.1	14	14	87.85	7.32747e-15	5.6564	80DAF AG	42DAF OB	Putative chromo domain containing protein, expressed	1.15154e+08	1.41737e+08	1.22787e+08	1.17176e+08	1.1045e+08	1.04826e+08	1.17409e+08	1.32016e+08	1.14606e+08	1.66374e+08	2.80403e+08	1.83301e+08	1.9144e+08	1.74547e+08	1.79079e+08	1.87693e+08	2.76844e+08	2.71642e+08	2.36831e+08	2.21804e+08	4.18761e+08	2.99345e+08	3.24454e+08	4.10702e+08	3.2475e+08	3.41656e+08	4.55784e+08	5.1666e+08	3.26279e+08	3.22094e+08	7.64551e+08	6.55692e+08	8.65892e+08	4.6199e+08	4.26862e+08	7.43018e+08	6.83471e+08	8.70702e+08
Ma09_p03570.1	3	3	50.79	9.4369e-15	9.23727	80DAF OB	42DAFAG	Mitochondrial uncoupling protein 1	5.35929e+07	5.23035e+07	4.87802e+07	6.24464e+07	5.54368e+07	3.21283e+07	7.4668e+07	3.3133e+07	4.41549e+07	6.35617e+07	9.36203e+07	6.81782e+07	8.06615e+07	5.5337e+07	6.60905e+07	7.80161e+07	9.24828e+07	1.09306e+08	1.22764e+08	1.15166e+08	1.66483e+08	1.73086e+08	1.38298e+08	1.88119e+08	2.06368e+08	2.10384e+08	2.66901e+08	3.07463e+08	1.92915e+08	2.06131e+08	3.04789e+08	5.72185e+08	3.83458e+08	3.20545e+08	2.29334e+08	4.04466e+08	6.73474e+08	5.22784e+08
Mba10_g16300.1	33	33	932.63	2.37588e-14	5.48889	42DAFAG	80DAF OB		2.90429e+09	3.51527e+09	3.13525e+09	2.79815e+09	3.65923e+09	3.69718e+09	3.05857e+09	2.77583e+09	4.85339e+09	3.29995e+09	1.31599e+09	1.24379e+09	2.31132e+09	2.24786e+09	1.69627e+09	1.59749e+09	1.14243e+09	9.09364e+08	8.8675e+08	1.28231e+09	1.03137e+09	8.17377e+08	9.54489e+08	9.00821e+08	1.29588e+09	7.2306e+08	6.53522e+08	7.39937e+08	7.65266e+08	7.8168e+08	8.18796e+08	5.55493e+08	1.2197e+09	7.12554e+08	7.43634e+08	5.90744e+08	6.66914e+08	5.76266e+08
Ma02_p10930.1	7	7	60.87	4.41869e-14	6.00286	80DAF OB	42DAFAG	60S ribosomal protein L18a	8.22049e+07	7.8105e+07	8.5879e+07	8.23608e+07	7.90461e+07	6.55958e+07	1.04466e+08	6.54135e+07	7.1728e+07	8.37002e+07	1.09382e+08	8.14654e+07	1.14746e+08	6.88584e+07	7.80993e+07	1.03197e+08	1.13265e+08	1.19068e+08	1.43444e+08	1.32305e+08	1.73814e+08	1.76287e+08	1.5586e+08	2.0396e+08	2.26737e+08	2.38487e+08	2.80745e+08	3.05628e+08	2.05943e+08	2.16271e+08	3.07521e+08	5.75888e+08	3.8386e+08	3.21782e+08	2.44441e+08	4.02908e+08	7.01951e+08	5.27933e+08
Ma08_p23180.1;Mba08_g22780.1	10	10	316.05	1.21236e-13	8.19757	42DAFAG	80DAF OB	Sucrose synthase 4	7.62983e+08	1.16971e+09	9.51879e+08	8.22878e+08	1.07202e+09	1.1467e+09	8.75064e+08	8.44488e+08	1.4394e+09	1.02285e+09	3.78886e+08	3.74563e+08	7.25845e+08	7.06541e+08	5.03356e+08	4.3334e+08	3.18729e+08	2.7467e+08	2.75327e+08	4.13598e+08	2.87551e+08	1.98421e+08	2.57283e+08	2.31916e+08	3.41965e+08	2.15185e+08	1.68397e+08	1.93815e+08	2.28765e+08	2.25436e+08	1.68219e+08	8.25571e+07	2.77411e+08	1.52301e+08	1.90136e+08	1.06644e+08	1.15746e+08	1.07482e+08
Ma06_p31080.1;Mba06_g30140.1	15	15	579.45	1.64424e-13	14.755	80DAF AG	42DAF OB	Polyphenol oxidase, chloroplastic	1.84625e+07	1.261e+07	1.88334e+07	9.09913e+06	8.15398e+06	4.35843e+07	1.93018e+07	3.0465e+07	4.0996e+07	8.45141e+07	1.14269e+08	6.55512e+07	1.03628e+08	8.46317e+07	1.14259e+08	4.66493e+07	4.60836e+07	5.24851e+07	4.05088e+07	3.13008e+07	1.84656e+08	1.21051e+08	1.72546e+08	1.89364e+08	2.1475e+08	1.27093e+08	9.72559e+07	1.5678e+08	7.91289e+07	8.38037e+07	2.00369e+08	1.71801e+08	1.42967e+08	2.77608e+08	1.82449e+08	1.92184e+08	1.17062e+08	1.1744e+08
Ma03_p08100.1	10	10	285.99	1.6509e-13	7.48155	42DAFAG	80DAF OB	sucrose synthase, putative, expressed	7.81977e+08	1.18464e+09	8.83668e+08	7.84211e+08	1.08694e+09	1.10884e+09	9.00013e+08	8.12667e+08	1.34778e+09	1.04153e+09	3.82944e+08	3.59942e+08	7.06794e+08	6.84e+08	4.78902e+08	4.13477e+08	3.22398e+08	2.60266e+08	2.79098e+08	3.98673e+08	2.50041e+08	2.08069e+08	2.54345e+08	2.41024e+08	3.48773e+08	2.17952e+08	1.74627e+08	1.98399e+08	2.34304e+08	2.20487e+08	1.62148e+08	8.22635e+07	2.8772e+08	1.54042e+08	2.00598e+08	1.15045e+08	1.28904e+08	1.12646e+08
Ma01_p13380.1	5	5	82.72	2.7045e-13	19.8671	80DAF OB	42DAFAG	Tubulin-folding cofactor A	1.73229e+07	9.85807e+06	1.91434e+07	4.9544e+06	3.90749e+06	1.28964e+07	5.56099e+06	1.36055e+07	4.69045e+06	1.0108e+07	9.98096e+07	3.99296e+07	4.81961e+07	2.72479e+07	4.81101e+07	6.5325e+07	7.89747e+07	1.2772e+08	1.06155e+08	5.93638e+07	1.49802e+08	1.05169e+08	9.62618e+07	1.66442e+08	1.54519e+08	9.44013e+07	9.64334e+07	1.84326e+08	1.32886e+08	1.05816e+08	8.09905e+07	2.31872e+08	1.3523e+08	1.32119e+08	1.40299e+08	1.83904e+08	2.36246e+08	1.84351e+08
Ma03_p11520.1;Mba03_g11110.1;Mba03_g11140.1	16	16	386.78	2.89768e-13	14.7398	80DAF AG	42DAF OB	Linoleate 13S-lipoxygenase 2-1, chloroplastic	6.51959e+06	3.75727e+06	1.37838e+07	1.24523e+07	1.41129e+07	1.20249e+07	1.00067e+07	8.34715e+06	1.47823e+07	1.13789e+07	3.20541e+07	5.66468e+07	5.64953e+07	3.31651e+07	5.57819e+07	2.16534e+07	3.72902e+07	4.52867e+07	4.1274e+07	5.82884e+07	1.10991e+08	5.97157e+07	1.07737e+08	7.07103e+07	1.4428e+08	7.14871e+07	5.29343e+07	8.31954e+07	1.17352e+08	1.0024e+08	1.88643e+08	1.40928e+08	1.03722e+08	1.63676e+08	2.55552e+08	1.29172e+08	8.33597e+07	1.13484e+08
Ma03_p05660.1	18	18	873.26	3.60045e-13	12.7831	80DAF AG	42DAFAG	Pectinesterase/pectinesterase inhibitor PPE8B	1.77988e+07	3.00198e+07	1.96746e+07	2.00737e+07	2.45709e+07	2.00388e+07	6.17673e+06	3.3597e+07	2.07452e+07	3.00289e+07	8.34168e+07	3.09238e+07	7.94793e+07	5.81546e+07	5.97487e+07	9.61581e+07	6.72177e+07	6.77466e+07	6.92199e+07	8.61431e+07	1.57459e+08	7.37473e+07	1.3478e+08	9.8243e+07	1.19561e+08	1.26505e+08	1.30998e+08	1.74091e+08	8.70912e+07	1.42089e+08	2.98681e+08	2.67575e+08	3.39689e+08	2.24971e+08	1.80392e+08	2.61985e+08	1.93991e+08	2.34821e+08
Ma06_p14700.1	5	5	165.39	3.92908e-13	19.5047	80DAF AG	42DAF OB	Beta-fructofuranosidase, insoluble isoenzyme 3	6.79966e+06	3.70573e+06	5.66956e+06	7.39717e+06	8.32465e+06	4.64887e+06	6.86754e+06	5.91581e+06	7.20856e+06	1.11171e+07	2.1163e+07	1.01786e+07	1.25953e+07	1.08829e+07	1.49426e+07	6.66932e+06	1.94197e+07	1.62008e+07	1.62674e+07	1.99717e+07	6.43031e+07	1.93997e+07	4.28468e+07	3.50533e+07	3.36074e+07	3.35466e+07	6.21131e+07	4.84625e+07	4.39434e+07	4.4439e+07	2.09484e+08	6.81585e+07	1.68884e+08	5.11842e+07	7.28403e+07	9.11813e+07	1.23277e+08	1.4394e+08
Mba03_g05620.1	11	11	271.77	4.28657e-13	7.06698	80DAF AG	42DAF OB		2.25234e+07	4.52508e+07	2.77747e+07	2.66495e+07	3.49267e+07	3.0663e+07	1.77806e+07	4.18928e+07	3.0569e+07	3.9793e+07	7.81281e+07	3.49825e+07	8.98488e+07	6.24794e+07	5.71427e+07	9.68072e+07	7.33498e+07	7.03731e+07	6.91479e+07	8.50863e+07	1.35517e+08	7.17889e+07	1.12904e+08	1.02554e+08	1.31418e+08	1.1246e+08	1.1471e+08	1.60499e+08	8.19281e+07	1.10939e+08	2.37722e+08	2.04542e+08	2.72161e+08	1.73895e+08	1.57871e+08	2.25168e+08	1.81152e+08	2.25304e+08
Mba10_g13890.1	17	17	519	4.69513e-13	37.3207	80DAF AG	42DAF OB		7.62949e+06	7.4155e+06	6.44315e+06	8.14651e+06	1.24742e+07	7.64292e+06	1.00231e+07	9.43392e+06	9.55914e+06	1.78135e+07	4.45252e+07	1.37073e+07	2.5564e+07	1.84576e+07	2.2441e+07	8.99805e+06	3.12738e+07	2.6546e+07	2.68465e+07	5.16875e+07	1.77235e+08	2.58273e+07	1.00551e+08	7.13449e+07	6.39333e+07	7.4221e+07	1.55247e+08	1.09955e+08	1.02062e+08	1.16801e+08	5.64202e+08	1.73677e+08	3.71225e+08	1.48121e+08	2.07389e+08	2.15312e+08	1.91856e+08	3.18397e+08
Ma09_p12090.1	2	2	48.69	4.92606e-13	15.5188	80DAF AG	42DAFAG	Probable lipoxygenase 8, chloroplastic	780286	249431	989563	676310	509374	509894	539112	392235	566498	514942	2.82597e+06	2.72272e+06	2.62051e+06	1.98768e+06	2.95682e+06	1.97716e+06	3.05436e+06	3.06887e+06	1.52774e+06	3.04024e+06	8.63761e+06	3.58483e+06	6.59743e+06	1.60503e+06	5.70143e+06	4.81517e+06	5.44847e+06	5.96411e+06	4.84847e+06	4.84007e+06	1.20245e+07	5.73877e+06	4.48917e+06	9.06685e+06	9.24486e+06	7.63423e+06	5.17214e+06	6.47505e+06
Mba02_g22590.1	52	52	1425.7	5.23026e-13	5.3687	42DAFAG	80DAF OB		3.27649e+09	3.98454e+09	3.76202e+09	3.20772e+09	4.15601e+09	4.61185e+09	3.47416e+09	3.30116e+09	6.00206e+09	3.74239e+09	1.4741e+09	1.44178e+09	2.72293e+09	2.77636e+09	2.0424e+09	1.87245e+09	1.24024e+09	1.02351e+09	1.01828e+09	1.54798e+09	1.14876e+09	9.05821e+08	1.07385e+09	9.97366e+08	1.40395e+09	8.43561e+08	7.54402e+08	8.16303e+08	8.52166e+08	9.48295e+08	8.89251e+08	6.11583e+08	1.5258e+09	8.11352e+08	8.08072e+08	6.52015e+08	1.03126e+09	6.57519e+08
Ma07_p17800.1	3	3	223.12	7.18536e-13	65.6269	80DAF OB	42DAFAG	Thaumatin-like protein	4.17703e+08	2.77286e+08	3.9781e+08	5.52399e+08	5.19213e+08	1.6377e+08	6.10041e+07	1.95932e+08	1.27973e+08	8.14758e+07	1.88026e+09	5.74465e+08	7.92757e+08	5.25349e+08	8.1571e+08	1.38427e+09	1.7824e+09	2.43485e+09	1.4507e+09	1.49721e+09	5.46628e+09	2.27848e+09	1.53964e+09	1.00264e+09	1.10983e+09	2.36741e+09	4.94033e+09	6.58381e+09	2.11676e+09	2.92035e+09	8.03195e+09	2.80043e+09	9.60953e+09	4.63495e+09	2.77649e+09	1.01081e+10	1.15016e+10	8.69788e+09
Ma10_p18610.1	33	33	2117.2	7.82374e-13	5.61838	42DAFAG	80DAF OB	Sucrose synthase 2	3.53967e+09	4.20734e+09	3.8785e+09	3.47468e+09	4.46854e+09	4.8817e+09	3.73763e+09	3.50841e+09	6.16634e+09	3.69558e+09	1.65084e+09	1.586e+09	3.05686e+09	2.97712e+09	2.20639e+09	2.14955e+09	1.37899e+09	1.12792e+09	1.14991e+09	1.72808e+09	1.21714e+09	1.03128e+09	1.23005e+09	9.39112e+08	1.62893e+09	9.22082e+08	7.94649e+08	9.12401e+08	9.17108e+08	9.97529e+08	9.90763e+08	6.54785e+08	1.64258e+09	9.08916e+08	9.66445e+08	6.6893e+08	8.72394e+08	6.23336e+08
Ma06_p12350.1;Mba06_g11560.1	35	35	1973.23	1.01397e-12	5.58481	42DAFAG	80DAF OB	Sucrose synthase 2	3.27485e+09	3.8923e+09	3.60727e+09	3.22135e+09	4.13473e+09	4.56542e+09	3.46132e+09	3.29952e+09	5.70526e+09	3.36442e+09	1.54689e+09	1.46218e+09	2.88864e+09	2.76618e+09	2.06727e+09	2.02748e+09	1.31753e+09	1.05871e+09	1.07289e+09	1.63452e+09	1.13346e+09	9.57207e+08	1.1466e+09	8.36201e+08	1.49545e+09	8.69463e+08	7.49909e+08	8.63188e+08	8.37581e+08	9.30733e+08	9.37785e+08	6.20164e+08	1.54965e+09	8.61407e+08	8.84245e+08	6.36837e+08	8.1757e+08	5.82977e+08
Mba08_g24430.1;Ma08_p24790.1;Ma08_p24800.1;Mba08_g24420.1	11	11	147.09	1.08802e-12	3.3351	42DAF OB	80DAF AG		6.11771e+07	7.62157e+07	5.85289e+07	6.91426e+07	8.2973e+07	5.22837e+07	5.51759e+07	4.67851e+07	6.86186e+07	6.19642e+07	5.04169e+07	5.43673e+07	5.45997e+07	5.09686e+07	5.35923e+07	4.98549e+07	6.03872e+07	5.24813e+07	3.88281e+07	4.16443e+07	4.45204e+07	5.7444e+07	3.52756e+07	3.63337e+07	3.61509e+07	3.58462e+07	3.6966e+07	2.89047e+07	3.62965e+07	4.22694e+07	1.52517e+07	2.0667e+07	2.28592e+07	2.47069e+07	1.99273e+07	2.18841e+07	1.83527e+07	2.53643e+07
Ma08_p09390.1;Mba08_g08970.1	9	9	214.21	2.9331e-12	17.5367	42DAF OB	80DAF AG	Putative Aspartic proteinase nepenthesin-2	2.29675e+08	2.6514e+08	2.42633e+08	2.90857e+08	3.25101e+08	1.37035e+08	2.49568e+08	1.03605e+08	2.00782e+08	2.17531e+08	4.75711e+07	1.05874e+08	6.97677e+07	8.77751e+07	5.25862e+07	7.55019e+07	7.94676e+07	8.69745e+07	8.53226e+07	6.46766e+07	3.90819e+07	3.85336e+07	1.89678e+07	3.57549e+07	3.68049e+07	3.48089e+07	2.38505e+07	2.82416e+07	3.58977e+07	3.16181e+07	7.70315e+06	2.38746e+07	3.95163e+06	2.6211e+07	6.67866e+06	2.30356e+07	2.0323e+07	2.14437e+07
Mba03_g01690.1	70	70	1975.12	3.45368e-12	5.93671	42DAFAG	80DAF OB		4.52276e+09	5.00229e+09	5.31336e+09	4.43005e+09	5.31818e+09	6.593e+09	4.63829e+09	4.67888e+09	8.29566e+09	4.31496e+09	2.1097e+09	2.05388e+09	4.08171e+09	3.99041e+09	2.94197e+09	2.85013e+09	1.78613e+09	1.51146e+09	1.51339e+09	2.34978e+09	1.68638e+09	1.28446e+09	1.62257e+09	1.10266e+09	1.96619e+09	1.24058e+09	1.01643e+09	1.16178e+09	1.12029e+09	1.43853e+09	1.24905e+09	7.78152e+08	1.99302e+09	1.20252e+09	1.19453e+09	8.13442e+08	1.09908e+09	7.36251e+08
Ma03_p12210.1;Mba03_g11820.1	18	18	568.77	3.55205e-12	5.25011	80DAF AG	42DAFAG	Heat shock 70 kDa protein, mitochondrial	1.68107e+08	2.25767e+08	1.529e+08	1.78478e+08	2.1926e+08	1.35182e+08	1.77709e+08	1.40525e+08	1.42821e+08	1.88593e+08	3.24567e+08	2.07807e+08	2.22008e+08	2.0322e+08	2.00472e+08	2.83816e+08	3.02947e+08	2.66268e+08	3.35029e+08	2.83205e+08	4.01613e+08	3.70275e+08	4.31024e+08	1.61216e+08	3.74413e+08	5.8633e+08	5.17796e+08	7.86672e+08	4.39107e+08	4.79126e+08	6.24149e+08	9.38443e+08	1.01971e+09	7.14045e+08	7.15757e+08	8.39737e+08	5.4328e+08	5.37456e+08
Ma03_p01820.1	73	73	3942.72	4.33054e-12	5.98525	42DAFAG	80DAF OB	Sucrose synthase 2	4.83099e+09	5.39784e+09	5.7279e+09	4.82604e+09	5.75841e+09	7.14029e+09	5.0291e+09	5.04748e+09	8.93784e+09	4.67118e+09	2.25691e+09	2.19283e+09	4.43563e+09	4.2992e+09	3.1742e+09	3.07844e+09	1.87733e+09	1.60938e+09	1.61317e+09	2.54306e+09	1.79569e+09	1.38496e+09	1.72504e+09	1.16512e+09	2.07437e+09	1.32226e+09	1.08901e+09	1.23295e+09	1.20675e+09	1.52245e+09	1.32379e+09	8.16853e+08	2.17437e+09	1.27887e+09	1.26328e+09	8.58703e+08	1.20848e+09	7.89792e+08
Ma02_p23730.1	53	53	2847.13	4.44611e-12	5.44299	42DAFAG	80DAF OB	Sucrose synthase 2	3.97817e+09	4.64428e+09	4.56726e+09	4.00449e+09	5.00561e+09	5.7452e+09	4.18676e+09	4.04557e+09	7.33143e+09	4.10377e+09	1.83486e+09	1.79124e+09	3.44915e+09	3.48223e+09	2.55624e+09	2.43929e+09	1.52658e+09	1.26755e+09	1.28133e+09	1.98788e+09	1.3697e+09	1.13348e+09	1.35506e+09	1.04042e+09	1.71768e+09	1.03912e+09	9.09585e+08	9.98217e+08	1.00439e+09	1.16754e+09	1.0703e+09	7.10128e+08	1.9726e+09	1.01096e+09	1.03086e+09	7.3433e+08	1.25105e+09	7.18873e+08
Mba11_g20340.1	10	10	38.87	5.03297e-12	3.99	80DAF OB	42DAF OB		7.33491e+07	6.50331e+07	7.67999e+07	5.93798e+07	6.15351e+07	7.72802e+07	9.93103e+07	6.99307e+07	6.22917e+07	6.05845e+07	1.63146e+08	9.40366e+07	1.19635e+08	7.49792e+07	1.08798e+08	1.22517e+08	1.31303e+08	1.82778e+08	1.65386e+08	1.20172e+08	2.1559e+08	1.6377e+08	1.59368e+08	2.39646e+08	2.16406e+08	1.59982e+08	1.74248e+08	2.60676e+08	2.10148e+08	1.80826e+08	1.76173e+08	3.06186e+08	2.17798e+08	1.87134e+08	2.19879e+08	2.59599e+08	3.02549e+08	2.90794e+08
Ma03_p14570.1	5	5	36.58	5.98099e-12	6.54073	42DAFAG	80DAF OB	armadillo, putative, expressed	2.37349e+08	3.45977e+08	2.84822e+08	2.5066e+08	3.43929e+08	3.1024e+08	3.0246e+08	2.42741e+08	4.01248e+08	2.94538e+08	1.34115e+08	1.19657e+08	2.47103e+08	1.98101e+08	1.56543e+08	1.15326e+08	1.42847e+08	9.73374e+07	9.22696e+07	1.44321e+08	9.70285e+07	7.01396e+07	9.52743e+07	8.99589e+07	1.41111e+08	8.2001e+07	6.46978e+07	8.70155e+07	7.858e+07	8.29768e+07	6.27655e+07	3.18329e+07	8.00567e+07	4.99283e+07	6.50635e+07	5.05039e+07	2.03048e+07	5.38592e+07
Mba01_g04940.1	15	15	557.12	6.97409e-12	3.35962	42DAFAG	80DAF OB		5.91239e+08	6.47071e+08	5.34224e+08	5.82322e+08	5.51496e+08	6.71658e+08	5.2513e+08	6.92062e+08	7.65117e+08	6.56207e+08	5.43801e+08	5.93977e+08	4.38454e+08	4.4956e+08	5.69476e+08	5.12556e+08	4.45188e+08	4.37591e+08	4.11089e+08	3.73269e+08	2.94549e+08	5.60078e+08	3.06625e+08	3.8173e+08	4.1923e+08	3.50438e+08	3.23942e+08	4.56985e+08	3.34161e+08	3.29982e+08	2.09603e+08	2.73243e+08	2.38639e+08	2.87129e+08	2.58652e+08	1.82968e+08	1.6587e+08	1.80734e+08
Ma07_p17730.1;Mba07_g15060.1	6	6	39.28	7.57294e-12	3.60073	42DAF OB	80DAF AG	CSC1-like protein At1g32090	4.81033e+07	3.96761e+07	3.95435e+07	4.69602e+07	4.0371e+07	3.10464e+07	4.35045e+07	3.89473e+07	4.86774e+07	3.71705e+07	1.8492e+07	2.68016e+07	1.51422e+07	1.83426e+07	2.37917e+07	1.6267e+07	2.01482e+07	1.98447e+07	1.71978e+07	1.49264e+07	1.96412e+07	2.21769e+07	1.16936e+07	1.45172e+07	1.15019e+07	1.35126e+07	1.99829e+07	2.04744e+07	1.61851e+07	1.82598e+07	1.44285e+07	1.15324e+07	1.14027e+07	1.03277e+07	1.09836e+07	1.38592e+07	1.7073e+07	1.35697e+07
Ma03_p28140.1	12	12	695.6	8.71325e-12	3.2833	42DAFAG	80DAF OB	Putative cupin domain containing protein, expressed	5.42853e+08	6.33349e+08	4.69653e+08	5.6271e+08	5.39156e+08	5.7795e+08	4.80611e+08	6.17912e+08	6.50638e+08	5.78267e+08	5.02743e+08	4.92929e+08	3.76378e+08	3.76626e+08	4.82418e+08	4.30104e+08	4.11683e+08	3.92851e+08	3.56117e+08	3.25073e+08	2.65831e+08	4.97004e+08	2.55315e+08	3.38585e+08	3.31663e+08	3.02132e+08	2.89652e+08	4.15686e+08	2.8757e+08	2.75779e+08	1.92532e+08	2.24834e+08	2.17514e+08	2.40364e+08	2.3899e+08	1.58692e+08	1.45563e+08	1.64673e+08
Ma06_p29860.1	7	7	184.94	1.79312e-11	3.1448	80DAF OB	42DAF OB	GDSL esterase/lipase At3g26430	1.75698e+07	2.26213e+07	1.39295e+07	1.78109e+07	2.46111e+07	1.52061e+07	2.0822e+07	1.94172e+07	1.95494e+07	2.6284e+07	2.39861e+07	1.55518e+07	2.70315e+07	2.3222e+07	1.72025e+07	2.36036e+07	2.34793e+07	2.32849e+07	2.30963e+07	2.12227e+07	4.04608e+07	3.54124e+07	3.94733e+07	3.58157e+07	3.67688e+07	3.37884e+07	3.38359e+07	3.15294e+07	3.08596e+07	3.53907e+07	6.55403e+07	3.70635e+07	7.71908e+07	5.79164e+07	4.96363e+07	6.77543e+07	5.04868e+07	7.50079e+07
Ma10_p26490.1	4	4	72.05	1.94057e-11	6.16861	42DAFAG	80DAF OB	D-xylose-proton symporter-like 3, chloroplastic	2.22617e+08	3.31606e+08	2.7021e+08	2.28916e+08	3.23871e+08	2.99189e+08	2.91314e+08	2.32614e+08	3.82581e+08	2.8028e+08	1.21288e+08	1.11192e+08	2.34366e+08	1.86291e+08	1.45847e+08	1.05022e+08	1.3282e+08	8.35258e+07	8.49954e+07	1.35447e+08	8.52658e+07	5.71708e+07	8.88789e+07	7.89709e+07	1.29895e+08	7.60169e+07	5.47235e+07	6.97947e+07	7.031e+07	7.49612e+07	5.01622e+07	2.1755e+07	9.5679e+07	4.17453e+07	5.89092e+07	3.53945e+07	5.92868e+07	3.91243e+07
Ma04_p04750.1	4	4	146.1	2.27932e-11	43.6247	80DAF AG	42DAFAG	Putative cupin domain containing protein, expressed	745490	1.98159e+06	580702	1.93866e+06	1.85608e+06	651003	1.28341e+06	1.17299e+06	379840	1.87239e+06	2.64397e+06	967398	1.45894e+06	490279	667470	2.54218e+06	2.15048e+06	1.42536e+06	1.60437e+06	1.14455e+06	1.7958e+07	2.44024e+06	1.03399e+07	4.55525e+06	3.32393e+06	6.14578e+06	1.1226e+07	5.02755e+06	4.30954e+06	3.6212e+06	5.67646e+07	3.18829e+07	8.39545e+07	1.44478e+07	1.98807e+07	3.52396e+07	5.87325e+07	3.45721e+07
Ma05_p08010.1	6	6	154.91	2.94603e-11	8.97245	80DAF AG	42DAFAG	Villin-2	2.85233e+07	1.65174e+07	2.75534e+07	2.5149e+07	2.31506e+07	2.19147e+07	2.3226e+07	2.42605e+07	1.85296e+07	2.79734e+07	1.08415e+08	5.35355e+07	8.31385e+07	4.22211e+07	6.32415e+07	6.06686e+07	1.32384e+08	1.39326e+08	1.02103e+08	9.89427e+07	1.88162e+08	1.09936e+08	1.62149e+08	1.63443e+08	1.77533e+08	1.2572e+08	1.19888e+08	2.61629e+08	1.31032e+08	1.95584e+08	1.97475e+08	3.10904e+08	1.03939e+08	2.19638e+08	2.20488e+08	2.59876e+08	6.01227e+07	2.89154e+08
Mba09_g03760.1;Ma06_p35030.1	2	2	47.33	3.171e-11	3.91114	42DAF OB	80DAF OB		5.48034e+07	6.59049e+07	6.14457e+07	6.9383e+07	9.61755e+07	5.24044e+07	6.35795e+07	4.60645e+07	5.14688e+07	5.13944e+07	2.38553e+07	3.33892e+07	4.37499e+07	3.74107e+07	3.05605e+07	4.95911e+07	3.24805e+07	2.69785e+07	3.49356e+07	3.7174e+07	1.60957e+07	2.29678e+07	1.62148e+07	1.53155e+07	3.41e+07	2.41628e+07	2.86197e+07	2.43803e+07	2.52121e+07	2.01252e+07	1.91901e+07	1.65791e+07	2.41526e+07	1.51163e+07	2.00632e+07	1.60118e+07	1.67354e+07	1.83121e+07
Ma07_p21330.1;Mba07_g19920.1	16	16	990.04	3.23939e-11	4.82977	42DAFAG	80DAF OB	Sucrose synthase 1	1.84304e+09	2.46418e+09	2.11008e+09	1.86073e+09	2.53343e+09	2.57248e+09	1.99464e+09	1.8506e+09	3.19299e+09	2.15384e+09	9.00424e+08	8.36039e+08	1.66339e+09	1.55927e+09	1.18224e+09	1.21762e+09	7.3279e+08	6.46956e+08	6.05654e+08	9.48628e+08	7.42337e+08	5.35696e+08	6.68783e+08	5.38759e+08	7.99294e+08	4.98124e+08	4.75767e+08	5.26818e+08	5.21734e+08	5.49013e+08	6.65754e+08	2.84333e+08	1.04223e+09	5.07769e+08	5.22797e+08	4.30734e+08	5.82432e+08	4.12712e+08
Ma04_p03650.1	1	1	29.5	3.28455e-11	35.8542	80DAF AG	42DAFAG	expressed protein	1.28078e+07	4.33904e+06	1.32364e+07	4.61878e+06	1.01497e+07	4.64463e+06	3.43469e+06	5.79085e+06	5.20532e+06	7.89046e+06	8.76225e+07	3.6026e+07	6.88543e+07	3.12856e+07	4.60972e+07	5.13214e+07	1.08809e+08	1.14769e+08	7.90767e+07	8.80918e+07	1.71993e+08	8.34374e+07	1.4785e+08	1.3244e+08	1.6165e+08	1.07773e+08	9.59771e+07	2.36443e+08	1.12481e+08	1.77318e+08	1.88181e+08	2.90815e+08	9.23983e+07	2.0208e+08	2.0862e+08	2.34931e+08	1.44874e+07	2.56145e+08
Mba01_g18790.1	1	1	22.77	3.5553e-11	4.10033	80DAF OB	42DAF OB		1.14758e+07	5.88431e+06	9.58451e+06	7.82799e+06	6.12607e+06	1.21309e+07	1.03006e+07	1.1853e+07	9.92922e+06	1.49661e+07	1.33613e+07	1.00419e+07	1.63221e+07	9.82842e+06	1.6279e+07	8.43018e+06	1.26151e+07	1.48478e+07	1.2478e+07	9.67284e+06	2.08131e+07	1.52994e+07	2.39511e+07	2.19361e+07	2.79628e+07	1.96597e+07	2.32364e+07	2.27111e+07	2.33932e+07	1.79408e+07	2.52685e+07	2.6173e+07	2.13502e+07	3.05285e+07	3.13602e+07	3.40371e+07	3.88676e+07	2.98936e+07
Ma11_p04770.1;Mba11_g04680.1	9	9	391.47	3.64829e-11	6.76956	42DAFAG	80DAF OB	ATP-citrate synthase beta chain protein 1	1.81595e+07	1.97975e+07	1.65026e+07	1.37928e+07	1.50119e+07	1.76874e+07	2.15343e+07	2.03087e+07	1.78703e+07	1.41286e+07	6.73863e+06	8.0353e+06	1.08161e+07	7.76119e+06	5.49467e+06	1.01579e+07	6.9845e+06	5.7333e+06	7.18737e+06	6.43372e+06	3.90028e+06	3.52961e+06	6.08164e+06	3.12494e+06	3.42481e+06	6.88359e+06	6.1018e+06	4.04706e+06	5.98875e+06	3.88075e+06	2.31404e+06	6.08701e+06	2.22344e+06	3.23359e+06	3.82185e+06	2.80703e+06	1.06234e+06	3.12536e+06
Mba01_g31020.1	3	3	50.13	4.2233e-11	8.88481	80DAF AG	42DAF OB		1.69702e+07	2.45651e+07	2.52772e+07	2.37723e+07	1.55247e+07	2.60018e+07	2.49772e+07	2.71178e+07	2.81893e+07	1.68153e+07	4.27662e+07	4.30678e+07	5.18189e+07	4.64548e+07	3.95097e+07	3.37732e+07	3.29063e+07	4.52929e+07	4.38551e+07	4.40696e+07	1.23775e+08	5.69891e+07	1.24378e+08	5.60328e+07	9.17008e+07	9.27417e+07	6.47345e+07	8.43968e+07	3.54978e+07	9.79811e+07	2.72056e+08	1.17051e+08	1.74053e+08	1.9105e+08	1.16169e+08	7.42298e+07	1.12388e+08	4.95748e+07
Ma05_p06960.1;Mba05_g10540.1	6	6	203.71	6.35927e-11	4.47943	42DAF OB	80DAF AG	Histone H2B.6	1.03006e+08	8.03926e+07	1.1336e+08	9.89501e+07	1.26614e+08	9.75251e+07	1.22782e+08	8.39116e+07	7.6522e+07	7.87104e+07	4.52598e+07	5.71244e+07	4.64747e+07	4.71998e+07	4.92386e+07	5.23952e+07	7.13916e+07	5.96586e+07	6.93322e+07	4.98161e+07	2.49021e+07	4.32311e+07	2.56651e+07	4.54406e+07	3.83585e+07	4.40219e+07	5.44581e+07	3.64195e+07	4.62057e+07	3.58088e+07	1.83427e+07	3.17702e+07	1.88197e+07	2.43511e+07	2.87987e+07	2.77225e+07	5.34594e+07	4.63149e+07
Ma06_p35040.1	6	6	200.24	6.48046e-11	4.47188	42DAF OB	80DAF AG	Probable histone H2B.1	1.02824e+08	8.03926e+07	1.1324e+08	9.86562e+07	1.2633e+08	9.75376e+07	1.22782e+08	8.38995e+07	7.64005e+07	7.87104e+07	4.51488e+07	5.71036e+07	4.64747e+07	4.71789e+07	4.91599e+07	5.23952e+07	7.10986e+07	5.94721e+07	6.9466e+07	4.97449e+07	2.47868e+07	4.31927e+07	2.56651e+07	4.54406e+07	3.83585e+07	4.4002e+07	5.42883e+07	3.64032e+07	4.61378e+07	3.58315e+07	1.83427e+07	3.17702e+07	1.88197e+07	2.43511e+07	2.87987e+07	2.77225e+07	5.34594e+07	4.63149e+07
Ma07_p15240.1	4	4	74.82	8.23958e-11	5.04119	42DAFAG	80DAF AG	Ankyrin repeat-containing protein At3g12360	7.46209e+07	8.70512e+07	7.10262e+07	7.02464e+07	8.14345e+07	8.51563e+07	9.63015e+07	7.87976e+07	1.04681e+08	9.11921e+07	4.56632e+07	4.18591e+07	4.37118e+07	4.63675e+07	3.87925e+07	2.99443e+07	4.09565e+07	3.37962e+07	3.30176e+07	2.52559e+07	2.55795e+07	4.31561e+07	2.7946e+07	4.31392e+07	2.97944e+07	2.85845e+07	3.09038e+07	2.62006e+07	3.27546e+07	2.05605e+07	1.02101e+07	1.68055e+07	1.97881e+07	2.55805e+07	1.39782e+07	3.78168e+07	2.7895e+07	3.88485e+07
Mba02_g18240.1	6	6	109.58	8.26031e-11	3.38466	42DAF OB	80DAF OB		1.3818e+08	1.40525e+08	1.46012e+08	1.44694e+08	2.09719e+08	1.29543e+08	1.61133e+08	1.19752e+08	1.29282e+08	1.17357e+08	7.27266e+07	8.02691e+07	1.07417e+08	9.07313e+07	8.64225e+07	9.64686e+07	9.65586e+07	8.00525e+07	9.33388e+07	9.03927e+07	6.53162e+07	5.60826e+07	4.95299e+07	6.56902e+07	6.73141e+07	6.7122e+07	7.64817e+07	5.57704e+07	7.8295e+07	6.15697e+07	6.73389e+07	4.31797e+07	4.88083e+07	4.47807e+07	5.78569e+07	4.11235e+07	2.43291e+07	6.08458e+07
Ma10_p02720.1;Mba10_g02310.1	4	4	66.88	8.71384e-11	26.04	80DAF AG	42DAFAG	Villin-2	1.52576e+07	9.49476e+06	1.34153e+07	5.61874e+06	1.26486e+07	4.76485e+06	5.97759e+06	7.22891e+06	6.02315e+06	1.38179e+07	9.01428e+07	3.6649e+07	7.22275e+07	3.32433e+07	4.76818e+07	5.4438e+07	1.11193e+08	1.1668e+08	8.11e+07	9.04974e+07	1.75086e+08	8.77499e+07	1.49932e+08	1.37331e+08	1.66901e+08	1.10618e+08	9.92244e+07	2.40551e+08	1.16442e+08	1.77716e+08	1.92712e+08	2.94609e+08	9.54668e+07	2.0492e+08	2.12729e+08	2.38674e+08	1.68901e+07	2.60622e+08
Ma10_p07330.1	25	25	1052.51	8.79387e-11	13.8677	80DAF OB	42DAFAG	D-3-phosphoglycerate dehydrogenase 1, chloroplastic	2.44407e+08	3.52096e+08	2.90982e+08	3.03979e+08	3.39738e+08	2.8404e+08	2.23264e+08	2.55997e+08	2.39373e+08	1.82789e+08	4.01581e+08	3.4075e+08	4.96106e+08	3.66877e+08	3.61052e+08	1.09256e+09	1.68577e+08	5.22632e+08	5.90746e+08	6.5633e+08	8.88057e+08	6.06958e+08	5.8371e+08	7.49137e+08	7.78883e+08	9.82633e+08	9.02022e+08	1.2915e+09	8.84429e+08	9.96134e+08	1.2184e+09	2.32701e+09	3.33021e+09	1.51019e+09	1.37553e+09	2.80138e+09	6.409e+09	2.56585e+09
Ma02_p19400.1	6	6	202.09	1.12932e-10	4.30484	42DAF OB	80DAF AG	Histone H2B.3	1.02388e+08	8.03926e+07	1.1273e+08	9.86149e+07	1.26169e+08	9.73024e+07	1.22782e+08	8.35982e+07	7.62329e+07	7.8774e+07	4.50334e+07	5.68671e+07	4.64747e+07	4.71789e+07	4.90903e+07	5.23952e+07	7.09612e+07	5.93578e+07	6.95514e+07	4.97449e+07	2.47868e+07	4.36906e+07	2.59124e+07	4.5482e+07	3.86159e+07	4.3951e+07	5.42036e+07	3.64032e+07	4.6275e+07	3.58754e+07	1.93107e+07	3.36389e+07	1.88197e+07	2.4921e+07	2.91494e+07	2.77225e+07	5.34594e+07	4.6565e+07
Mba04_g31780.1;Ma04_p31050.1	7	7	81.56	1.52213e-10	3.19317	80DAF AG	42DAFAG		1.07812e+08	1.72134e+08	1.1866e+08	1.31282e+08	1.37145e+08	1.01683e+08	1.09462e+08	1.05535e+08	1.25793e+08	1.29852e+08	1.68383e+08	1.42843e+08	1.52682e+08	1.36848e+08	1.39583e+08	1.25519e+08	1.45598e+08	1.55512e+08	1.37227e+08	1.41516e+08	3.21687e+08	1.78011e+08	2.22044e+08	1.6839e+08	2.15436e+08	1.98841e+08	2.17067e+08	2.40485e+08	1.46073e+08	2.0062e+08	4.85531e+08	2.62167e+08	3.87739e+08	3.2659e+08	2.54236e+08	2.6021e+08	2.83565e+08	2.3941e+08
Ma02_p16130.1;Mba02_g15130.1	33	33	1363.39	1.52448e-10	5.4241	80DAF AG	42DAF OB	Isoflavone reductase-like protein	3.77738e+08	4.86078e+08	5.28848e+08	4.47076e+08	5.14113e+08	5.50585e+08	3.55939e+08	4.51035e+08	5.65131e+08	4.57287e+08	7.50489e+08	7.19226e+08	8.87276e+08	8.70163e+08	8.68967e+08	1.15573e+09	5.70371e+08	7.85767e+08	6.68282e+08	8.41868e+08	1.78722e+09	7.54163e+08	1.75029e+09	7.43354e+08	1.05356e+09	1.35775e+09	9.78625e+08	1.10899e+09	6.59745e+08	1.63577e+09	2.97708e+09	2.19384e+09	2.41782e+09	2.62529e+09	1.40597e+09	1.42431e+09	1.64651e+09	1.32138e+09
Ma03_p28020.1	9	9	729.16	1.63296e-10	11.4554	80DAF AG	42DAFAG	Endochitinase CH5B	1.03537e+08	9.17838e+07	2.01767e+08	1.29769e+08	1.5382e+08	1.38754e+08	6.8841e+07	1.35919e+08	1.47507e+08	7.11768e+07	3.31106e+08	3.09262e+08	3.13603e+08	2.87367e+08	3.11725e+08	4.338e+08	3.21525e+08	4.73466e+08	3.77616e+08	4.31497e+08	7.48444e+08	3.10356e+08	7.81153e+08	2.31057e+08	3.68011e+08	7.30715e+08	4.91186e+08	7.60991e+08	2.32195e+08	1.02698e+09	1.52635e+09	1.35312e+09	9.41717e+08	1.33099e+09	5.95506e+08	6.60696e+08	4.022e+08	6.58937e+08
Ma09_p29110.1;Mba09_g24800.1	6	6	129.34	1.78151e-10	2.71786	80DAF OB	42DAF OB	Eukaryotic translation initiation factor 3 subunit F	1.87923e+07	1.6193e+07	1.5512e+07	1.59986e+07	1.23162e+07	1.89547e+07	2.13039e+07	1.70656e+07	1.65097e+07	2.95816e+07	2.66141e+07	2.1412e+07	2.70549e+07	2.28993e+07	2.81388e+07	2.06295e+07	2.29462e+07	2.09078e+07	1.67608e+07	1.45635e+07	3.85137e+07	3.61351e+07	3.25404e+07	4.52285e+07	3.7484e+07	3.03727e+07	2.75863e+07	3.20979e+07	2.54429e+07	2.46349e+07	3.79548e+07	3.12816e+07	4.53416e+07	4.8567e+07	3.47442e+07	4.09744e+07	5.47265e+07	4.09148e+07
Ma09_p03510.1	6	6	234.84	2.04919e-10	4.068	70DAF OB	42DAF OB	Acidic endochitinase	2.5623e+07	2.83624e+07	2.27194e+07	1.95412e+07	2.4235e+07	2.56065e+07	2.27554e+07	3.43301e+07	1.76878e+07	2.46726e+07	8.37965e+07	6.49984e+07	5.76095e+07	4.03315e+07	4.58509e+07	6.88448e+07	7.52099e+07	7.02616e+07	8.00488e+07	4.98727e+07	5.29661e+07	1.22145e+08	5.31596e+07	9.13726e+07	7.33915e+07	9.82901e+07	1.05314e+08	1.12125e+08	7.68017e+07	9.75861e+07	5.55223e+07	9.25168e+07	8.32556e+07	8.45452e+07	6.09197e+07	8.24925e+07	6.59624e+07	1.32975e+08
Mba05_g12620.1;Ma05_p04870.1	6	6	88.38	2.19808e-10	3.24939	80DAF OB	42DAF OB		3.24717e+07	3.0585e+07	3.93633e+07	2.82317e+07	2.32369e+07	3.3671e+07	3.53612e+07	3.66426e+07	2.98558e+07	2.73895e+07	4.22661e+07	4.22996e+07	3.00215e+07	3.35925e+07	3.20989e+07	4.80313e+07	6.11687e+07	4.8305e+07	4.56206e+07	4.94375e+07	6.47813e+07	6.89002e+07	6.36295e+07	5.13377e+07	4.64561e+07	6.40692e+07	6.55306e+07	9.05127e+07	7.31341e+07	6.7767e+07	1.11319e+08	9.68998e+07	6.07733e+07	8.95958e+07	7.0348e+07	1.3775e+08	6.59602e+07	1.25977e+08
Mba02_g16500.1	11	11	160.08	2.31188e-10	33.1385	80DAF OB	42DAFAG		1.35372e+08	1.44891e+08	1.26982e+08	1.34079e+08	1.56276e+08	1.07803e+08	9.18808e+07	1.09371e+08	8.54857e+07	8.90168e+07	3.13845e+08	1.83409e+08	3.12044e+08	2.04073e+08	2.18381e+08	8.60263e+08	3.89318e+07	4.16942e+08	4.37005e+08	4.53258e+08	7.66795e+08	5.38134e+08	4.40731e+08	6.78535e+08	6.37454e+08	7.85465e+08	7.77449e+08	1.17529e+09	7.46687e+08	8.33315e+08	1.07114e+09	2.21514e+09	3.23269e+09	1.42656e+09	1.24192e+09	2.73523e+09	6.35476e+09	2.48757e+09
Ma06_p08140.1;Mba06_g07590.1	24	24	1541.54	2.48605e-10	2.95937	80DAF AG	42DAF OB	Adenosylhomocysteinase	7.35328e+08	7.09495e+08	7.48432e+08	6.30762e+08	7.38724e+08	7.41661e+08	6.07785e+08	7.31975e+08	7.3069e+08	8.38807e+08	1.04817e+09	6.9753e+08	1.28319e+09	8.86004e+08	9.6458e+08	1.03591e+09	9.71441e+08	9.77512e+08	9.17027e+08	9.39182e+08	1.81366e+09	7.69178e+08	1.64994e+09	1.22503e+09	1.49701e+09	1.49049e+09	1.54348e+09	1.56629e+09	1.21521e+09	1.30561e+09	2.59453e+09	1.60241e+09	2.5113e+09	1.72653e+09	2.09825e+09	1.95412e+09	1.91376e+09	1.74359e+09
Ma08_p13920.1;Mba08_g13530.1	18	18	487.21	2.6105e-10	1.96032	80DAF OB	56DAF AG	Catalase isozyme 2	2.28419e+08	2.63568e+08	2.25394e+08	2.20068e+08	2.55395e+08	1.95417e+08	2.42469e+08	2.1073e+08	1.75322e+08	2.18212e+08	2.26021e+08	2.13935e+08	1.87985e+08	2.14371e+08	1.87554e+08	2.54258e+08	2.31037e+08	2.65192e+08	2.55758e+08	2.05016e+08	2.52738e+08	2.60948e+08	2.89639e+08	2.58186e+08	2.92618e+08	2.77168e+08	3.20468e+08	3.5125e+08	3.38471e+08	2.55483e+08	3.99347e+08	3.81383e+08	4.22581e+08	2.81332e+08	3.55852e+08	4.1156e+08	4.38165e+08	4.09519e+08
Mba06_g04150.1	5	5	39.51	2.75484e-10	5.89524	80DAF AG	42DAFAG		3.46091e+07	3.00607e+07	3.46864e+07	2.79732e+07	3.35763e+07	3.27414e+07	2.7872e+07	2.8165e+07	2.96975e+07	2.73651e+07	8.49824e+07	3.63696e+07	4.32263e+07	3.93224e+07	4.08911e+07	5.91973e+07	7.5217e+07	1.01938e+08	6.72508e+07	6.31033e+07	1.45885e+08	8.02803e+07	6.84931e+07	5.51304e+07	1.05979e+08	5.43167e+07	9.49307e+07	1.56607e+08	8.68709e+07	6.88834e+07	2.01929e+08	1.34852e+08	2.5061e+08	1.00424e+08	1.27292e+08	1.49881e+08	2.18473e+08	1.44845e+08
Ma02_p17600.1	12	12	206.65	3.6501e-10	30.5013	80DAF OB	42DAFAG	Heat shock 70 kDa protein 14	1.39704e+08	1.60295e+08	1.32255e+08	1.38635e+08	1.68753e+08	1.14621e+08	1.01708e+08	1.16308e+08	9.32378e+07	1.00487e+08	3.15507e+08	1.8725e+08	3.23102e+08	2.12144e+08	2.21236e+08	8.72762e+08	3.99627e+07	4.17607e+08	4.44811e+08	4.58374e+08	7.70464e+08	5.43668e+08	4.42235e+08	6.83774e+08	6.48533e+08	7.92991e+08	7.81763e+08	1.17777e+09	7.49372e+08	8.38229e+08	1.07243e+09	2.22133e+09	3.23562e+09	1.42926e+09	1.25134e+09	2.73666e+09	6.36643e+09	2.48935e+09
Ma11_p08760.1	16	16	639.33	3.89516e-10	3.00503	42DAF OB	80DAF OB	Proteasome subunit alpha type-5	2.43331e+08	2.79342e+08	2.74832e+08	2.90825e+08	3.2073e+08	2.84064e+08	2.46117e+08	2.13822e+08	4.01913e+08	2.42007e+08	1.31321e+08	1.1969e+08	1.90277e+08	1.94238e+08	1.69981e+08	1.33212e+08	1.14347e+08	9.68414e+07	1.00363e+08	1.42534e+08	1.08914e+08	1.21608e+08	1.01433e+08	9.76241e+07	1.20015e+08	9.16581e+07	9.62842e+07	1.11915e+08	9.11501e+07	1.06105e+08	6.27459e+07	1.37055e+08	1.50415e+08	1.15621e+08	7.88255e+07	7.77095e+07	1.32731e+08	8.5854e+07
Ma10_p14270.1	9	9	215.5	3.9144e-10	6.56041	42DAFAG	80DAF OB	Citrate synthase, glyoxysomal	2.29599e+08	3.46304e+08	2.77794e+08	2.36489e+08	3.25621e+08	3.19865e+08	3.03594e+08	2.48538e+08	3.9717e+08	2.8546e+08	1.26846e+08	1.29302e+08	2.60049e+08	2.14827e+08	1.57648e+08	1.51977e+08	1.38136e+08	8.8471e+07	1.04981e+08	1.52959e+08	9.20383e+07	6.80757e+07	1.20909e+08	8.24708e+07	1.7652e+08	1.03861e+08	6.10923e+07	7.66429e+07	7.89031e+07	1.01714e+08	5.91164e+07	9.17073e+07	5.96854e+07	7.21074e+07	8.36304e+07	4.16451e+07	1.79526e+07	4.63487e+07
Ma08_p22900.1	10	10	166.26	4.93314e-10	7.81158	80DAF AG	42DAF OB	Villin-2	3.37702e+07	2.25059e+07	3.02054e+07	2.50822e+07	2.53795e+07	2.32341e+07	2.98583e+07	2.432e+07	2.41655e+07	4.13512e+07	1.06871e+08	6.20507e+07	9.07629e+07	5.45275e+07	7.62961e+07	6.10598e+07	1.28108e+08	1.38481e+08	1.02742e+08	1.07582e+08	1.93586e+08	1.17373e+08	1.70984e+08	1.73795e+08	1.93385e+08	1.31328e+08	1.21075e+08	2.59669e+08	1.43372e+08	2.03824e+08	2.04047e+08	3.17471e+08	1.05244e+08	2.29032e+08	2.30271e+08	2.64118e+08	4.80695e+07	2.91713e+08
Ma09_p01600.1;Ma08_p16380.1;Mba09_g01550.1	32	32	1851.35	5.74588e-10	3.38306	80DAF AG	42DAFAG	Adenosylhomocysteinase	9.67453e+08	9.2752e+08	1.00254e+09	8.40119e+08	1.02264e+09	9.84709e+08	7.53147e+08	9.55383e+08	1.00729e+09	1.05048e+09	1.4485e+09	9.59628e+08	1.84061e+09	1.29186e+09	1.37515e+09	1.57425e+09	1.31671e+09	1.3294e+09	1.25691e+09	1.34923e+09	2.6307e+09	1.05603e+09	2.38175e+09	1.52924e+09	2.17478e+09	2.10169e+09	2.13732e+09	2.21129e+09	1.62585e+09	1.87033e+09	3.96706e+09	2.37405e+09	4.03246e+09	2.48481e+09	3.11969e+09	2.72741e+09	2.77042e+09	2.29567e+09
Ma06_p25880.1	8	8	158.5	6.14535e-10	3.83866	80DAF AG	42DAFAG	T-complex protein 1 subunit gamma	8.45603e+07	1.31163e+08	1.04e+08	1.04119e+08	1.32851e+08	9.31959e+07	9.25412e+07	9.63428e+07	1.1249e+08	1.08474e+08	1.28541e+08	1.10904e+08	1.84937e+08	1.4542e+08	1.45669e+08	2.13454e+08	1.00222e+08	1.30311e+08	1.25418e+08	1.68775e+08	2.75888e+08	1.43402e+08	2.21603e+08	1.88038e+08	2.41961e+08	2.14284e+08	1.8604e+08	2.04009e+08	1.49044e+08	1.86858e+08	4.48436e+08	2.70992e+08	5.26954e+08	2.98429e+08	3.27492e+08	2.67432e+08	3.94157e+08	2.70379e+08
Ma07_p01480.1	2	2	71.23	6.17056e-10	4.58676	42DAF OB	80DAF OB	Short-chain type dehydrogenase/reductase	2.06974e+08	2.24372e+08	2.42245e+08	2.48741e+08	2.84873e+08	2.4107e+08	2.08103e+08	1.72166e+08	3.5539e+08	1.87268e+08	9.46529e+07	6.98433e+07	1.61208e+08	1.48945e+08	1.34207e+08	1.00479e+08	6.48389e+07	6.13525e+07	5.39986e+07	1.10988e+08	8.46898e+07	6.35036e+07	5.05678e+07	4.39877e+07	4.84372e+07	4.84467e+07	6.71977e+07	5.39817e+07	5.1266e+07	5.75935e+07	4.78276e+07	3.55177e+07	1.19755e+08	4.6664e+07	3.91469e+07	3.70983e+07	8.32352e+07	5.10745e+07
Ma05_p08740.1	8	8	126.75	7.66976e-10	3.86417	80DAF AG	42DAFAG	T-complex protein 1 subunit gamma	8.36894e+07	1.31163e+08	1.02034e+08	1.04036e+08	1.32851e+08	9.228e+07	9.13036e+07	9.52415e+07	1.1249e+08	1.08474e+08	1.26216e+08	1.10253e+08	1.84937e+08	1.4542e+08	1.4542e+08	2.13454e+08	9.76795e+07	1.29014e+08	1.2518e+08	1.68775e+08	2.74299e+08	1.43202e+08	2.21403e+08	1.87948e+08	2.41961e+08	2.1414e+08	1.82271e+08	2.03958e+08	1.48729e+08	1.85791e+08	4.48639e+08	2.70992e+08	5.26954e+08	2.98429e+08	3.27657e+08	2.66259e+08	3.92568e+08	2.69102e+08
Ma10_p18660.1;Mba10_g16340.1	16	16	653.61	7.7024e-10	3.00937	42DAF OB	80DAF OB	Proteasome subunit alpha type-5	2.43334e+08	2.79342e+08	2.76957e+08	2.90828e+08	3.20732e+08	2.88481e+08	2.46161e+08	2.1596e+08	4.04723e+08	2.42007e+08	1.31321e+08	1.22275e+08	1.90759e+08	1.9901e+08	1.71957e+08	1.39675e+08	1.14347e+08	9.72244e+07	1.01052e+08	1.44959e+08	1.10325e+08	1.21608e+08	1.0538e+08	9.76276e+07	1.20056e+08	9.63963e+07	9.62842e+07	1.11918e+08	9.11501e+07	1.15607e+08	6.36524e+07	1.46456e+08	1.50415e+08	1.19894e+08	7.88498e+07	7.77117e+07	1.32731e+08	8.5854e+07
Ma08_p10410.1	9	9	386.79	8.10719e-10	6.63201	42DAFAG	80DAF OB	ATP-citrate synthase beta chain protein 1	1.62169e+07	1.86372e+07	1.45414e+07	1.27694e+07	1.33735e+07	1.6225e+07	1.98166e+07	1.85374e+07	1.60001e+07	1.31149e+07	6.01913e+06	7.38935e+06	1.01743e+07	7.28527e+06	5.0298e+06	9.53093e+06	6.81922e+06	5.59642e+06	7.89775e+06	6.16695e+06	3.7629e+06	3.06489e+06	5.43342e+06	2.69303e+06	3.06637e+06	6.8186e+06	5.93805e+06	3.87797e+06	5.83748e+06	3.68125e+06	1.48302e+06	5.7406e+06	1.98854e+06	2.96236e+06	3.74057e+06	2.43909e+06	790737	3.12536e+06
Ma10_p02140.1	5	5	176.08	8.53033e-10	8.0184	42DAF OB	80DAF AG	Histone H2B.3	9.34425e+07	6.82573e+07	9.56196e+07	1.04619e+08	1.21311e+08	7.84475e+07	8.56933e+07	6.27377e+07	6.58229e+07	5.74869e+07	4.3565e+07	5.19722e+07	4.1534e+07	4.50302e+07	4.12185e+07	1.03997e+08	4.24472e+07	5.62327e+07	5.59629e+07	4.69317e+07	2.14887e+07	8.13685e+07	1.46291e+07	2.24238e+07	2.34023e+07	2.70615e+07	4.24462e+07	2.28071e+07	2.96876e+07	2.76693e+07	1.33245e+07	1.30177e+07	1.01909e+07	1.1681e+07	1.70534e+07	1.02462e+07	2.80157e+07	1.98325e+07
Mba07_g18940.1;Ma07_p20250.1	6	6	100.89	9.31511e-10	2.51258	80DAF AG	42DAF OB		1.6571e+08	2.07938e+08	1.75912e+08	1.63546e+08	1.54799e+08	1.65656e+08	1.97702e+08	1.77746e+08	1.88888e+08	2.74153e+08	2.69817e+08	2.04157e+08	2.76418e+08	2.22797e+08	2.56387e+08	2.25346e+08	2.49225e+08	2.37709e+08	1.8748e+08	2.29341e+08	3.60617e+08	2.44239e+08	3.51942e+08	3.5411e+08	3.68015e+08	3.02648e+08	3.33103e+08	4.34721e+08	2.70229e+08	2.85333e+08	4.9889e+08	3.79621e+08	4.88414e+08	3.77619e+08	3.80344e+08	4.31878e+08	3.04803e+08	3.895e+08
Mba01_g05050.1;Ma03_p28040.1	24	24	722.08	1.12266e-09	13.9827	80DAF AG	42DAFAG		1.0585e+08	9.31417e+07	2.27149e+08	1.39771e+08	1.61141e+08	1.63193e+08	7.0428e+07	1.60134e+08	1.67731e+08	7.25126e+07	3.80067e+08	3.82693e+08	3.88995e+08	3.79003e+08	3.74494e+08	5.52443e+08	3.48178e+08	5.76879e+08	4.76714e+08	5.45898e+08	9.34978e+08	3.36466e+08	1.01164e+09	2.33579e+08	4.28542e+08	9.50701e+08	5.52751e+08	8.6865e+08	2.49901e+08	1.26071e+09	1.98972e+09	2.07562e+09	1.09268e+09	1.93401e+09	7.22917e+08	7.10392e+08	4.22957e+08	6.84537e+08
Ma01_p19910.1	6	6	67.76	1.13286e-09	4.86588	42DAF OB	80DAF AG	Histone H3.2	4.4158e+07	4.69731e+07	5.11483e+07	5.17238e+07	7.52834e+07	3.5899e+07	7.32072e+07	3.38714e+07	4.3362e+07	3.06525e+07	1.88194e+07	2.38951e+07	2.06225e+07	2.24148e+07	3.04876e+07	2.62621e+07	3.06508e+07	2.46961e+07	2.47438e+07	2.89358e+07	1.85462e+07	1.58614e+07	1.52105e+07	1.36666e+07	1.47197e+07	2.31484e+07	2.55582e+07	1.36493e+07	2.48464e+07	2.04431e+07	8.51575e+06	9.42846e+06	1.57539e+07	1.05754e+07	1.55187e+07	1.29535e+07	3.25935e+07	1.8199e+07
Mba08_g09990.1	7	7	101.21	1.23649e-09	6.79503	42DAFAG	80DAF OB		1.3088e+07	1.70461e+07	1.27809e+07	1.01317e+07	1.202e+07	1.41732e+07	1.58202e+07	1.55906e+07	1.40942e+07	1.09535e+07	5.02011e+06	6.88043e+06	9.11597e+06	5.9821e+06	3.95046e+06	6.53241e+06	5.22936e+06	4.0221e+06	7.03135e+06	4.81645e+06	3.11038e+06	2.62181e+06	5.40524e+06	2.65457e+06	3.20776e+06	6.58128e+06	4.77129e+06	3.00647e+06	5.3921e+06	2.85216e+06	2.31404e+06	5.17889e+06	1.96793e+06	3.01166e+06	3.0728e+06	2.32958e+06	728635	2.18468e+06
Ma09_p06650.1;Mba09_g06130.1	14	14	427.47	1.29076e-09	2.76318	42DAF OB	80DAF AG	Glucose-1-phosphate adenylyltransferase large subunit 2, chloroplastic	6.89719e+07	5.99167e+07	7.43321e+07	6.11288e+07	6.74531e+07	6.20832e+07	6.92079e+07	5.35345e+07	6.19735e+07	7.22035e+07	3.93185e+07	5.43143e+07	5.57943e+07	4.92857e+07	5.61388e+07	4.65151e+07	4.56078e+07	4.54643e+07	5.84114e+07	4.79063e+07	2.66896e+07	3.91146e+07	3.41933e+07	4.64638e+07	5.77424e+07	3.45191e+07	2.6396e+07	3.12098e+07	3.63941e+07	3.42834e+07	1.78654e+07	2.76858e+07	3.02551e+07	2.02577e+07	3.78543e+07	2.51246e+07	1.96313e+07	2.17641e+07
Ma11_p06070.1	6	6	154.87	1.36329e-09	2.31694	80DAF AG	42DAF OB	glycosyl hydrolase, family 31, putative, expressed	2.48977e+07	3.43756e+07	2.07839e+07	2.30305e+07	2.76885e+07	2.75807e+07	3.06284e+07	2.91247e+07	2.99128e+07	3.72323e+07	3.73023e+07	3.07299e+07	4.77486e+07	3.59867e+07	3.93184e+07	3.78749e+07	2.62524e+07	2.89675e+07	2.691e+07	3.06405e+07	4.62794e+07	4.2287e+07	4.34916e+07	5.51719e+07	6.19728e+07	3.77761e+07	3.37166e+07	4.96186e+07	3.84223e+07	3.03171e+07	5.62706e+07	5.7687e+07	6.78727e+07	6.05704e+07	5.13179e+07	5.66457e+07	5.73666e+07	5.53562e+07
Mba01_g25910.1	20	20	436.84	1.37546e-09	4.07862	42DAF OB	80DAF AG		1.73712e+08	1.89349e+08	1.90255e+08	1.95796e+08	2.09776e+08	1.34508e+08	1.90753e+08	1.24753e+08	2.26922e+08	2.11255e+08	1.30281e+08	2.02231e+08	1.31543e+08	1.35144e+08	1.51171e+08	1.05128e+08	1.47315e+08	1.65175e+08	1.3228e+08	1.15583e+08	7.21898e+07	1.44786e+08	8.08284e+07	1.12598e+08	1.20484e+08	7.93293e+07	7.8779e+07	1.10426e+08	9.30962e+07	7.42436e+07	2.04997e+07	4.81708e+07	5.23974e+07	6.70131e+07	6.50678e+07	4.17507e+07	6.46252e+07	4.8407e+07
Ma03_p15100.1	6	6	54.74	1.37848e-09	16.8013	42DAFAG	80DAF AG	Sucrose synthase 7	2.78304e+07	2.39176e+07	2.17296e+07	1.49006e+07	1.37414e+07	3.76907e+07	3.3758e+07	3.04641e+07	3.60206e+07	3.43901e+07	5.98835e+06	3.74801e+06	1.04825e+07	1.21119e+07	6.83254e+06	5.37158e+06	2.96532e+06	2.89521e+06	4.93612e+06	3.99148e+06	2.9239e+06	3.81353e+06	1.67349e+06	4.68259e+06	1.07117e+06	1.79826e+06	3.51548e+06	2.37017e+06	2.11422e+06	1.70901e+06	942433	374697	5.27923e+06	1.60888e+06	1.67095e+06	2.20183e+06	1.11115e+07	2.18718e+06
Ma05_p17510.1	8	8	328.73	1.50303e-09	28.1796	42DAF OB	80DAF OB	Putative Aspartic proteinase nepenthesin-2	1.93118e+08	1.43566e+08	1.92149e+08	2.17018e+08	1.46579e+08	9.49186e+07	2.34088e+08	6.6397e+07	1.5729e+08	8.67243e+07	2.42489e+07	1.07242e+08	2.61055e+07	5.68249e+07	3.4186e+07	6.02132e+07	4.30784e+07	7.09288e+07	6.31918e+07	2.48228e+07	3.85756e+06	3.39956e+07	6.49953e+06	9.29621e+06	2.494e+07	3.45767e+07	1.51939e+07	2.30297e+07	1.72408e+07	1.98846e+07	2.61763e+06	2.48929e+07	5.71088e+06	2.11367e+06	2.2612e+06	6.48666e+06	1.0341e+07	6.24669e+06
Ma08_p25940.1	3	3	51.37	1.83211e-09	47.9565	80DAF AG	42DAFAG	protein kinase domain containing protein, expressed	2.45647e+07	1.43267e+07	2.97454e+07	2.15168e+07	3.10498e+07	1.31247e+07	1.0241e+07	1.38968e+07	9.39611e+06	6.37349e+06	8.63392e+07	2.80746e+07	5.60556e+07	3.08022e+07	3.29697e+07	9.68242e+07	1.04089e+08	1.3472e+08	4.95598e+07	8.02391e+07	3.36957e+08	9.04559e+07	9.21848e+07	7.18028e+07	2.37289e+07	8.20624e+07	2.85998e+08	1.99996e+08	7.99283e+07	1.82011e+08	6.87491e+08	1.11253e+08	9.57184e+08	2.78657e+08	1.30482e+08	4.00383e+08	5.89599e+08	6.43991e+08
Ma04_p17810.1;Mba04_g18530.1	8	8	420.34	2.59162e-09	5.17107	80DAF AG	42DAFAG	Uncharacterized protein	2.94882e+07	5.35784e+07	1.98304e+07	3.38359e+07	4.1305e+07	3.2505e+07	3.62603e+07	3.01059e+07	4.00825e+07	3.13929e+07	5.12185e+07	6.62239e+07	4.03518e+07	5.97943e+07	6.06258e+07	5.36414e+07	4.8278e+07	4.35337e+07	4.30162e+07	4.74934e+07	5.26792e+07	1.31189e+08	1.0261e+08	3.87869e+07	1.2163e+08	6.69275e+07	5.90955e+07	8.79562e+07	6.56392e+07	9.88643e+07	1.46721e+08	1.93079e+08	1.60611e+08	2.04288e+08	1.02072e+08	1.2391e+08	8.69946e+07	1.0553e+08
Mba10_g27500.1;Ma02_p15700.1;Ma10_p31550.1	21	21	305.36	2.66153e-09	1.93303	80DAF OB	42DAFAG		2.32613e+08	2.49112e+08	2.14472e+08	2.36092e+08	2.34414e+08	1.84814e+08	2.87629e+08	1.90397e+08	1.88435e+08	2.40852e+08	2.61991e+08	2.30703e+08	2.38819e+08	2.1591e+08	2.31566e+08	2.25231e+08	2.99514e+08	3.13614e+08	2.36912e+08	2.60792e+08	3.4851e+08	2.86592e+08	3.0704e+08	3.3405e+08	3.38525e+08	2.58752e+08	2.9838e+08	3.85778e+08	3.00755e+08	3.67024e+08	4.05608e+08	4.35481e+08	4.39512e+08	3.58719e+08	3.63628e+08	4.25278e+08	4.05347e+08	4.94635e+08
Ma06_p34900.1	5	5	81.1	2.86873e-09	4.83101	42DAFAG	70DAF OB	Ankyrin repeat-containing protein At3g12360	6.25834e+07	8.85981e+07	5.85433e+07	6.64656e+07	7.90672e+07	7.24241e+07	8.55649e+07	6.6165e+07	1.00573e+08	8.93401e+07	3.10067e+07	2.68977e+07	4.39976e+07	4.60225e+07	3.2665e+07	3.01808e+07	2.6488e+07	1.96019e+07	1.94068e+07	2.54088e+07	1.89166e+07	2.4673e+07	1.89731e+07	1.93035e+07	2.55901e+07	1.30218e+07	2.00783e+07	1.59011e+07	2.71181e+07	9.59108e+06	1.44002e+07	8.91244e+06	3.89372e+07	1.36946e+07	1.46135e+07	2.44559e+07	4.15199e+07	2.94155e+07
Ma04_p00780.1	4	4	146.7	3.33799e-09	15.7592	80DAF AG	42DAFAG	Putative Tryptophan aminotransferase-related protein 4	2.28827e+06	4.1479e+06	1.4317e+06	494210	1.20183e+06	703386	1.80153e+06	687027	1.24027e+06	812127	4.22648e+06	940093	1.07173e+06	1.09935e+06	1.85965e+06	1.25364e+06	3.13166e+06	3.94221e+06	2.72668e+06	2.3822e+06	1.01943e+07	2.59756e+06	6.38693e+06	3.24833e+06	4.18208e+06	4.7691e+06	1.39462e+07	9.90036e+06	3.85349e+06	4.78445e+06	2.31708e+07	1.38131e+07	1.43176e+07	1.48159e+07	1.98911e+07	1.25159e+07	1.05094e+07	1.64387e+07
Ma06_p30390.1	2	2	84.93	3.86999e-09	6.60556	80DAF AG	42DAFAG	Uncharacterized protein	8.18429e+06	6.34825e+06	8.22058e+06	5.50217e+06	8.77987e+06	7.71819e+06	4.19558e+06	9.97028e+06	3.84985e+06	6.12978e+06	3.04804e+07	1.722e+07	6.22259e+06	1.56478e+07	1.23979e+07	1.27717e+07	1.86052e+07	2.31058e+07	2.10072e+07	1.5886e+07	2.0244e+07	3.84968e+07	3.08698e+07	3.06401e+07	2.54921e+07	2.56089e+07	3.21065e+07	6.07741e+07	5.23554e+07	2.77269e+07	1.97838e+07	7.31096e+07	3.46563e+07	4.08322e+07	2.32608e+07	5.36139e+07	4.03427e+07	4.63439e+07
Ma10_p28350.1;Mba10_g24610.1	3	3	109.18	4.49586e-09	72.7289	42DAF OB	80DAF AG	ADP,ATP carrier protein 1, chloroplastic	1.00576e+07	7.8655e+06	1.3165e+07	1.46822e+07	1.22801e+07	8.21751e+06	1.53306e+07	8.59767e+06	7.33671e+06	8.64269e+06	4.12416e+06	6.5195e+06	6.98493e+06	7.90163e+06	6.09595e+06	8.05782e+06	1.87427e+06	3.21895e+06	2.63652e+06	4.0231e+06	1.98788e+06	2.52898e+06	2.75197e+06	5.54169e+06	2.30488e+06	3.54934e+06	2.79302e+06	331929	5.11014e+06	1.79858e+06	130898	64309.2	110220	333113	479515	3.39545e+06	1.17131e+07	4.03235e+06
Mba06_g29450.1	3	3	27.58	5.21121e-09	6.53429	80DAF AG	42DAFAG		8.83196e+06	6.34825e+06	8.64117e+06	5.59601e+06	8.79856e+06	7.74305e+06	4.21379e+06	1.02977e+07	3.86534e+06	6.12978e+06	3.09886e+07	1.72505e+07	6.22259e+06	1.56478e+07	1.24118e+07	1.27717e+07	1.90457e+07	2.37902e+07	2.111e+07	1.5886e+07	2.13035e+07	3.84968e+07	3.10495e+07	3.06682e+07	2.54921e+07	2.57447e+07	3.27294e+07	6.08043e+07	5.23614e+07	2.79387e+07	1.98286e+07	7.31389e+07	3.47397e+07	4.08754e+07	2.32898e+07	5.40312e+07	4.05139e+07	4.68518e+07
Mba01_g20410.1	27	27	605.27	5.4235e-09	2.95913	80DAF AG	42DAFAG		2.46062e+08	3.50983e+08	2.96555e+08	2.43243e+08	3.26064e+08	2.44065e+08	2.75676e+08	2.27199e+08	2.21935e+08	2.84715e+08	2.61429e+08	2.57941e+08	2.92632e+08	3.46843e+08	2.81548e+08	4.52596e+08	2.66204e+08	3.72451e+08	3.28873e+08	3.11925e+08	4.39129e+08	2.56356e+08	5.73736e+08	3.10221e+08	4.64178e+08	4.25126e+08	4.45091e+08	4.93995e+08	4.65073e+08	4.68327e+08	9.35786e+08	8.494e+08	6.49912e+08	5.32528e+08	6.59104e+08	5.71989e+08	5.42901e+08	5.21038e+08
Mba04_g00800.1	4	4	64.97	5.47372e-09	15.5217	80DAF AG	42DAFAG		2.28827e+06	4.1479e+06	1.4317e+06	355787	1.20183e+06	703386	1.67104e+06	687027	1.24027e+06	700041	4.15251e+06	940093	1.07173e+06	1.09935e+06	1.64907e+06	1.25364e+06	2.83281e+06	3.93309e+06	2.72668e+06	2.3822e+06	9.04034e+06	2.59756e+06	6.13869e+06	3.24833e+06	4.18208e+06	4.48535e+06	1.37554e+07	9.90036e+06	3.85349e+06	4.51171e+06	1.95922e+07	1.33832e+07	1.43176e+07	1.48159e+07	1.84453e+07	1.2193e+07	1.05094e+07	1.63845e+07
Ma04_p22640.1;Mba04_g23280.1	3	3	108.96	5.63093e-09	9.69068	80DAF AG	42DAFAG	Monosaccharide-sensing protein 2	850974	1.72512e+06	1.66925e+06	2.31841e+06	1.09294e+06	1.34001e+06	1.38282e+06	913642	972889	2.87031e+06	6.39763e+06	2.26344e+06	7.26561e+06	2.27161e+06	6.30702e+06	1.89437e+06	3.98574e+06	4.60826e+06	4.17443e+06	5.17894e+06	2.11081e+07	4.56874e+06	9.54761e+06	6.74531e+06	7.49083e+06	9.38614e+06	1.51501e+07	1.12619e+07	8.05096e+06	9.01709e+06	2.17443e+07	6.90932e+06	1.70995e+07	1.22333e+07	2.06058e+07	1.35465e+07	5.44424e+06	1.07533e+07
Ma08_p06650.1;Mba08_g06150.1	2	2	49.21	5.96331e-09	16.3841	42DAF OB	80DAF AG	Histone H2AX	1.28624e+07	7.84269e+06	1.03748e+07	1.8001e+07	1.59997e+07	9.13983e+06	1.75679e+07	8.26834e+06	1.14615e+07	1.38279e+07	4.16572e+06	5.87373e+06	3.31329e+06	4.12605e+06	5.59461e+06	3.31439e+06	6.12837e+06	6.45581e+06	6.54987e+06	4.38832e+06	3.11723e+06	3.36163e+06	1.05331e+06	2.80023e+06	1.29019e+06	2.26619e+06	5.04427e+06	3.11989e+06	1.74689e+06	2.24613e+06	1.17843e+06	735666	238719	1.02492e+06	955731	1.60953e+06	278489	3.78084e+06
Ma04_p00340.1	20	20	89.17	6.05392e-09	3.80702	80DAF OB	42DAFAG	Structural maintenance of chromosomes protein 5	1.2372e+08	2.67437e+08	1.2045e+08	1.03146e+08	1.4024e+08	1.33322e+08	1.80871e+08	1.33941e+08	1.06629e+08	1.90499e+08	1.63297e+08	1.76732e+08	1.99341e+08	1.59185e+08	1.45826e+08	2.36238e+08	1.7842e+08	1.80337e+08	2.75524e+08	1.94652e+08	2.23479e+08	2.85165e+08	2.22081e+08	3.21801e+08	4.41095e+08	3.73697e+08	3.35537e+08	4.08509e+08	3.35064e+08	3.16756e+08	3.33097e+08	7.77804e+08	4.83723e+08	4.0858e+08	3.43381e+08	4.9181e+08	8.41051e+08	5.93537e+08
Ma03_p26770.1	8	8	277.2	6.39438e-09	3.04222	42DAF OB	80DAF AG	T-complex protein 1 subunit theta	3.24367e+07	3.4516e+07	2.71048e+07	3.03257e+07	3.11936e+07	2.88433e+07	3.30838e+07	3.04632e+07	3.025e+07	2.81445e+07	2.07004e+07	1.89559e+07	3.00872e+07	2.03219e+07	2.00551e+07	2.24688e+07	1.90123e+07	1.31407e+07	1.89514e+07	1.84141e+07	1.50344e+07	1.4731e+07	1.92651e+07	2.15775e+07	1.88873e+07	1.58587e+07	1.47974e+07	9.65847e+06	1.7985e+07	1.09441e+07	1.15156e+07	1.17545e+07	7.97189e+06	9.6694e+06	1.86679e+07	1.40424e+07	8.034e+06	1.66449e+07
Ma06_p34810.1	20	20	1524.93	7.86774e-09	3.24819	80DAF AG	42DAF OB	L-ascorbate peroxidase, cytosolic	6.93334e+08	1.02023e+09	8.89924e+08	8.74481e+08	1.03853e+09	1.07178e+09	5.63849e+08	8.58902e+08	1.23647e+09	8.65319e+08	1.29025e+09	1.34612e+09	1.28285e+09	1.45896e+09	1.48617e+09	1.55646e+09	9.66197e+08	1.28217e+09	1.12882e+09	1.21681e+09	1.65588e+09	1.48296e+09	1.97276e+09	1.04393e+09	1.94074e+09	1.68669e+09	1.15612e+09	2.05019e+09	1.19979e+09	1.69097e+09	2.8487e+09	3.06087e+09	2.93007e+09	2.89672e+09	1.88563e+09	1.92547e+09	1.56507e+09	1.50469e+09
Mba09_g09740.1	8	8	92.04	1.00505e-08	5.97106	80DAF OB	42DAFAG		2.33013e+07	1.65886e+07	1.83612e+07	1.80305e+07	1.85684e+07	1.5922e+07	2.19295e+07	2.33982e+07	1.11804e+07	1.56133e+07	6.11886e+07	2.37206e+07	3.43842e+07	2.55612e+07	2.77209e+07	3.94818e+07	5.50066e+07	7.26289e+07	4.99297e+07	4.12662e+07	1.12735e+08	5.75805e+07	4.33322e+07	4.46406e+07	4.78158e+07	4.29298e+07	6.94291e+07	1.17172e+08	5.7518e+07	4.9367e+07	1.24329e+08	4.58961e+07	1.48929e+08	6.45867e+07	6.46037e+07	1.15054e+08	1.30653e+08	1.10258e+08
Ma09_p10270.1	8	8	159.97	1.02352e-08	5.8402	80DAF OB	42DAFAG	Probable aldo-keto reductase 1	2.30522e+07	1.67807e+07	1.92001e+07	1.82099e+07	1.93615e+07	1.65751e+07	2.1763e+07	2.41615e+07	1.22811e+07	1.64293e+07	6.12936e+07	2.41026e+07	3.49422e+07	2.60472e+07	2.87304e+07	4.03656e+07	5.57086e+07	7.41087e+07	5.03097e+07	4.23787e+07	1.14099e+08	5.70591e+07	4.43071e+07	4.54607e+07	4.74094e+07	4.34649e+07	7.01034e+07	1.1893e+08	5.74241e+07	4.98498e+07	1.25696e+08	4.63673e+07	1.51062e+08	6.52455e+07	6.47191e+07	1.18118e+08	1.30983e+08	1.12327e+08
Mba07_g03110.1	5	5	106.01	1.07277e-08	8.23694	80DAF AG	42DAFAG		3.54072e+07	1.81524e+07	3.15558e+07	2.1556e+07	2.18009e+07	2.43596e+07	2.81852e+07	2.7721e+07	1.58445e+07	2.6688e+07	1.11536e+08	5.88988e+07	7.75631e+07	4.33526e+07	6.47842e+07	5.89201e+07	1.39228e+08	1.41258e+08	1.05121e+08	9.90009e+07	1.89404e+08	1.11638e+08	1.6411e+08	1.62921e+08	1.74236e+08	1.30361e+08	1.21917e+08	2.55441e+08	1.40195e+08	1.96442e+08	1.94433e+08	3.04451e+08	9.83505e+07	2.11952e+08	2.19853e+08	2.60506e+08	3.04265e+07	2.85841e+08
Ma07_p12250.1	4	4	70.09	1.19094e-08	14.2352	80DAF OB	42DAFAG	Pectinesterase 2	6.63857e+06	4.49997e+06	7.8653e+06	5.95681e+06	6.01484e+06	3.74799e+06	1.07446e+06	1.00906e+07	3.85359e+06	1.07418e+07	2.08621e+07	9.16473e+06	2.27841e+07	1.1175e+07	1.18263e+07	2.00195e+07	2.03239e+07	2.13775e+07	1.52003e+07	2.22514e+07	3.6601e+07	2.00709e+07	2.49801e+07	2.78191e+07	2.33753e+07	2.48563e+07	3.22444e+07	3.21417e+07	2.2866e+07	2.8732e+07	5.63813e+07	4.38556e+07	1.80034e+08	2.79332e+07	3.56012e+07	5.74042e+07	1.81802e+08	6.12395e+07
Ma07_p27010.1;Mba07_g25190.1	4	4	117.87	1.22312e-08	3.05198	42DAFAG	80DAF AG	Aspartic proteinase oryzasin-1	7.41858e+07	7.80372e+07	5.99938e+07	7.74645e+07	7.19456e+07	6.40469e+07	7.59568e+07	8.45071e+07	8.95231e+07	8.6981e+07	5.85272e+07	4.72712e+07	5.67881e+07	4.24761e+07	5.32238e+07	5.45695e+07	6.25765e+07	5.36066e+07	4.26221e+07	4.60129e+07	3.5416e+07	7.04523e+07	3.16397e+07	4.98136e+07	3.73821e+07	3.47992e+07	4.78688e+07	5.30603e+07	3.35103e+07	3.23306e+07	2.66135e+07	2.18529e+07	2.95941e+07	2.70556e+07	2.90659e+07	3.17917e+07	4.79301e+07	3.89112e+07
Ma06_p03940.1;Mba06_g03590.1	5	5	146.45	1.22689e-08	9.08829	80DAF AG	42DAF OB	Snakin-1	1.40141e+07	1.06141e+07	7.26882e+06	5.40838e+06	1.052e+07	1.72797e+07	2.18244e+07	1.4987e+07	7.186e+06	8.63726e+06	3.07738e+07	1.29512e+07	2.77366e+07	1.26999e+07	1.96901e+07	1.12318e+07	1.4958e+07	2.20842e+07	2.22307e+07	1.2912e+07	4.58714e+07	3.29694e+07	4.50832e+07	7.33157e+07	5.32484e+07	1.99633e+07	4.82297e+07	3.02733e+07	2.80642e+07	3.58236e+07	1.17698e+08	5.52883e+07	1.30459e+08	4.42753e+07	5.41428e+07	6.46599e+07	2.66362e+07	8.6584e+07
Mba02_g19720.1	2	2	27.08	1.23604e-08	2.3784	42DAF OB	80DAF AG		7.0564e+07	6.51462e+07	7.12986e+07	6.68121e+07	9.76281e+07	6.42074e+07	6.86064e+07	5.86649e+07	5.08335e+07	5.97268e+07	4.39142e+07	4.31971e+07	4.4487e+07	3.85124e+07	3.79086e+07	4.70381e+07	5.40294e+07	4.46034e+07	5.47054e+07	4.0972e+07	3.45173e+07	3.09341e+07	3.36663e+07	4.98119e+07	3.94687e+07	5.06283e+07	5.74637e+07	3.70385e+07	5.08556e+07	3.5215e+07	3.15827e+07	3.29888e+07	2.90285e+07	3.13405e+07	4.27981e+07	5.16889e+07	5.70938e+07	5.32044e+07
Ma01_p10810.1	29	29	1261.21	1.27997e-08	3.34541	80DAF AG	42DAFAG	Catalase isozyme A	2.72232e+08	4.47682e+08	3.53851e+08	2.9771e+08	3.924e+08	2.76535e+08	3.03364e+08	2.481e+08	2.61866e+08	3.21201e+08	2.97403e+08	3.03947e+08	3.42693e+08	4.21469e+08	3.43076e+08	5.6399e+08	3.19018e+08	4.41462e+08	3.8032e+08	3.91706e+08	5.34804e+08	2.83476e+08	7.11673e+08	3.30396e+08	5.42366e+08	5.18876e+08	5.27812e+08	6.09379e+08	5.40604e+08	5.85316e+08	1.20149e+09	1.03182e+09	8.94624e+08	6.48526e+08	7.89161e+08	6.91461e+08	6.86594e+08	6.2359e+08
Ma10_p04650.1	7	7	172.56	1.29109e-08	3.62831	42DAFAG	80DAF AG	Alpha-soluble NSF attachment protein	4.19655e+07	1.56163e+07	3.45414e+07	2.24268e+07	1.89091e+07	3.01235e+07	3.09325e+07	3.27042e+07	2.76588e+07	1.75952e+07	1.33391e+07	1.30977e+07	1.3462e+07	1.52911e+07	1.09418e+07	9.47492e+06	1.41191e+07	1.31757e+07	8.9588e+06	9.34568e+06	1.5062e+07	1.42697e+07	1.29431e+07	1.88933e+07	1.54763e+07	8.3027e+06	9.10384e+06	7.97099e+06	1.11486e+07	1.13598e+07	6.3712e+06	1.17034e+07	4.28993e+06	8.28646e+06	1.01559e+07	8.02139e+06	7.44391e+06	1.07018e+07
Ma11_p22860.1	5	5	75.68	1.31417e-08	4.86859	42DAFAG	70DAF OB	Ankyrin repeat-containing protein At3g12360	6.23608e+07	8.85981e+07	5.84117e+07	6.61389e+07	7.90672e+07	7.21486e+07	8.54927e+07	6.58722e+07	1.00573e+08	8.93401e+07	3.0892e+07	2.65119e+07	4.39976e+07	4.60225e+07	3.26536e+07	3.01637e+07	2.63521e+07	1.94137e+07	1.87669e+07	2.53946e+07	1.88115e+07	2.40319e+07	1.88612e+07	1.90438e+07	2.55695e+07	1.28225e+07	1.99918e+07	1.56592e+07	2.69616e+07	9.48202e+06	1.44002e+07	8.61817e+06	4.10412e+07	1.32308e+07	1.4227e+07	2.43082e+07	5.07839e+07	2.9361e+07
Ma05_p00810.1	5	5	110.32	1.32597e-08	3.90921	42DAFAG	80DAF AG	Alpha-soluble NSF attachment protein	4.37286e+07	1.51605e+07	3.58766e+07	2.52994e+07	1.86677e+07	3.13889e+07	2.9546e+07	3.42019e+07	2.86479e+07	1.7402e+07	1.38552e+07	1.1234e+07	1.36807e+07	1.4332e+07	1.14094e+07	8.96519e+06	1.54133e+07	1.39224e+07	9.46103e+06	9.8136e+06	1.6695e+07	1.37223e+07	1.21525e+07	1.6725e+07	1.55421e+07	8.15581e+06	1.18195e+07	1.01506e+07	1.06501e+07	1.06879e+07	6.44493e+06	1.11208e+07	3.99099e+06	7.33648e+06	1.0039e+07	8.13586e+06	7.34438e+06	9.41459e+06
Ma04_p28630.1	8	8	124.73	1.53117e-08	3.03447	42DAFAG	80DAF OB	60S ribosomal protein L23A	3.23141e+08	3.02403e+08	3.29311e+08	3.34204e+08	4.25614e+08	3.73521e+08	3.18572e+08	2.81756e+08	5.12487e+08	2.89079e+08	1.7775e+08	1.86668e+08	2.65877e+08	2.54352e+08	2.30785e+08	2.31568e+08	1.46882e+08	1.31975e+08	1.29999e+08	1.88963e+08	1.31452e+08	1.70075e+08	1.32209e+08	1.243e+08	2.53014e+08	1.13473e+08	9.40703e+07	1.18079e+08	1.35721e+08	1.39439e+08	9.75338e+07	2.54143e+08	1.79972e+08	1.42117e+08	1.23265e+08	1.19763e+08	1.0778e+08	1.17258e+08
Ma01_p06740.1;Mba01_g16440.1	9	9	350.04	1.61277e-08	2.56621	80DAF AG	42DAFAG	Uncharacterized protein	9.39853e+07	1.23999e+08	8.97423e+07	1.38037e+08	1.39367e+08	8.86547e+07	1.10629e+08	9.3926e+07	1.20442e+08	1.32338e+08	1.43195e+08	1.27175e+08	1.79579e+08	1.39252e+08	1.31326e+08	1.50968e+08	1.52543e+08	1.48942e+08	1.28557e+08	1.53478e+08	2.03178e+08	1.97987e+08	1.77353e+08	1.56416e+08	1.96473e+08	1.69821e+08	1.88449e+08	2.30783e+08	1.49458e+08	1.79801e+08	3.42444e+08	1.8456e+08	3.62614e+08	2.31282e+08	2.74014e+08	2.47787e+08	1.95372e+08	2.90392e+08
Mba06_g22620.1;Ma06_p22450.1;Ma06_p37130.1;Ma07_p22410.1	8	8	142.95	3.10218e-08	2.95088	42DAF OB	80DAF AG		6.79475e+07	4.00511e+07	6.5998e+07	5.70274e+07	6.91413e+07	5.71218e+07	6.69228e+07	5.28554e+07	6.16166e+07	3.40049e+07	3.87961e+07	4.47228e+07	4.32415e+07	3.96419e+07	5.03887e+07	4.27888e+07	4.20525e+07	4.53559e+07	3.6011e+07	3.55845e+07	4.35083e+07	2.52938e+07	4.08012e+07	4.01069e+07	3.63101e+07	3.07287e+07	3.60518e+07	2.18267e+07	3.92868e+07	3.12877e+07	2.6823e+07	1.46274e+07	2.48617e+07	1.50645e+07	2.54971e+07	1.88568e+07	1.89435e+07	2.49797e+07
Ma07_p01960.1;Mba05_g03520.1	11	11	208.91	3.13657e-08	2.69546	42DAFAG	70DAF OB	60S ribosomal protein L23A	3.46748e+08	3.40692e+08	3.48553e+08	3.49965e+08	4.61587e+08	3.88069e+08	3.54564e+08	2.8949e+08	5.32902e+08	3.20123e+08	1.9271e+08	2.03815e+08	2.80494e+08	2.76921e+08	2.44359e+08	2.36658e+08	1.68561e+08	1.37573e+08	1.39816e+08	2.0089e+08	1.47844e+08	2.02059e+08	1.49084e+08	1.53002e+08	2.87277e+08	1.25073e+08	1.13943e+08	1.4424e+08	1.63652e+08	1.5247e+08	1.24425e+08	2.75192e+08	2.13394e+08	1.60314e+08	1.47764e+08	1.50552e+08	1.34975e+08	1.57541e+08
Ma04_p04320.1	6	6	79.16	3.24903e-08	3.70654	42DAFAG	70DAF OB	Coatomer subunit delta-1	1.65912e+07	1.38948e+07	1.24388e+07	2.28796e+07	1.29549e+07	1.32734e+07	1.967e+07	1.56885e+07	1.93421e+07	1.22334e+07	7.66051e+06	4.71331e+06	1.34443e+07	9.08066e+06	5.10189e+06	4.29112e+06	7.98249e+06	6.15038e+06	6.30509e+06	8.36577e+06	5.41285e+06	7.41356e+06	5.11057e+06	8.02072e+06	9.77628e+06	3.43591e+06	7.05149e+06	4.28181e+06	4.16265e+06	2.70754e+06	5.00653e+06	3.90042e+06	5.53103e+06	3.45674e+06	6.12292e+06	5.45579e+06	7.14781e+06	7.04923e+06
Ma04_p17240.1;Mba04_g17870.1	7	7	361.78	3.3166e-08	3.28514	80DAF AG	42DAFAG	Putative Non-specific lipid-transfer protein	3.4126e+08	5.21387e+08	2.83999e+08	2.10781e+08	3.69773e+08	3.72167e+08	2.53479e+08	3.84496e+08	3.01266e+08	3.17394e+08	6.902e+08	5.12643e+08	4.64812e+08	4.32554e+08	4.51348e+08	4.80043e+08	6.47809e+08	6.35948e+08	7.32053e+08	3.43417e+08	6.4893e+08	9.4274e+08	8.47087e+08	9.29629e+08	9.18739e+08	6.78151e+08	8.04275e+08	8.04852e+08	6.37076e+08	6.95782e+08	7.65555e+08	1.34201e+09	1.44871e+09	7.24401e+08	5.93744e+08	1.055e+09	1.04976e+09	1.14581e+09
Ma09_p08380.1;Mba09_g07820.1	5	5	208.39	3.76298e-08	2.52516	80DAF AG	42DAF OB	FabA-like domain containing protein, expressed	5.93584e+07	7.45376e+07	5.75288e+07	9.24898e+07	7.98028e+07	5.95001e+07	7.71585e+07	5.89268e+07	7.70315e+07	9.17274e+07	8.97455e+07	7.60142e+07	1.16693e+08	8.94551e+07	7.83625e+07	1.01709e+08	8.85047e+07	9.38129e+07	7.82831e+07	9.59154e+07	1.34859e+08	1.28758e+08	1.06509e+08	1.13577e+08	1.09697e+08	9.99624e+07	1.19717e+08	1.31666e+08	8.86129e+07	1.04807e+08	2.19414e+08	1.12742e+08	2.51221e+08	1.51378e+08	1.58682e+08	1.67482e+08	1.46603e+08	2.24218e+08
Ma10_p22650.1;Mba10_g19950.1	10	10	469.54	4.09719e-08	2.52533	80DAF AG	42DAFAG	Outer envelope pore protein 16, chloroplastic	6.63993e+07	1.04596e+08	7.66094e+07	7.97718e+07	9.48655e+07	6.78933e+07	8.10286e+07	6.49944e+07	8.76061e+07	1.01311e+08	8.92568e+07	1.45271e+08	9.21752e+07	1.23322e+08	1.20611e+08	1.07564e+08	8.20125e+07	9.19909e+07	6.87862e+07	1.14217e+08	1.20267e+08	1.43177e+08	1.58747e+08	1.30536e+08	1.69866e+08	1.11202e+08	1.1161e+08	1.14477e+08	1.09024e+08	1.79516e+08	2.10742e+08	1.93078e+08	2.42409e+08	1.676e+08	1.6287e+08	1.56278e+08	1.31501e+08	1.5377e+08
Ma06_p16310.1	4	4	126.19	4.17233e-08	14.8428	80DAF AG	42DAF OB	Putative Lachrymatory-factor synthase	848182	565766	1.91069e+06	1.08357e+06	487399	1.57271e+06	193840	1.79417e+06	1.36934e+06	736416	6.84248e+06	3.19227e+06	2.82989e+06	3.903e+06	3.66528e+06	831814	2.75038e+06	5.1416e+06	5.76346e+06	4.09188e+06	9.35685e+06	7.86748e+06	8.85534e+06	1.12706e+07	1.48816e+07	5.57842e+06	8.25595e+06	1.40851e+07	7.22421e+06	7.62672e+06	6.32436e+06	3.22383e+07	4.81873e+06	1.475e+07	1.24173e+07	1.26644e+07	4.95442e+06	1.21035e+07
Mba06_g29020.1	16	16	220.54	4.52528e-08	2.20132	80DAF OB	42DAFAG		4.01176e+07	3.74296e+07	3.95649e+07	4.6003e+07	4.15016e+07	3.50196e+07	4.48912e+07	4.29555e+07	3.79346e+07	4.03453e+07	5.06287e+07	3.77453e+07	4.25376e+07	3.85066e+07	3.72825e+07	3.57825e+07	4.54068e+07	4.8376e+07	4.06109e+07	4.00978e+07	7.64004e+07	5.3937e+07	6.11413e+07	4.32914e+07	5.48694e+07	5.96273e+07	6.6232e+07	6.29681e+07	5.33135e+07	6.91594e+07	1.01331e+08	4.91649e+07	8.72403e+07	8.32199e+07	7.36824e+07	1.08994e+08	6.53985e+07	1.06154e+08
Ma04_p29640.1	5	5	280.36	4.6662e-08	698.95	80DAF AG	42DAFAG	Pathogenesis-related protein 1	14751.3	70263.1	267951	684237	31857	282192	147678	111064	202282	43928.7	2.41479e+06	237965	710770	47699.4	76221.2	1.05812e+06	3.48312e+06	3.48209e+06	5.28369e+06	309875	3.19478e+07	60862.9	1.20844e+07	1.52267e+06	55433.7	1.05606e+07	4.20183e+07	2.98506e+07	6.22661e+06	2.63646e+07	1.38887e+08	6.18441e+07	2.00572e+08	3.88374e+07	2.36056e+07	4.63328e+07	5.37006e+07	4.18506e+07
Mba08_g03950.1	13	13	247.44	4.90212e-08	2.1607	80DAF OB	42DAF OB		4.13318e+07	3.30679e+07	5.04797e+07	3.24482e+07	5.26908e+07	4.13238e+07	4.41704e+07	4.68553e+07	4.58109e+07	5.83782e+07	7.38755e+07	6.69768e+07	7.6439e+07	7.09413e+07	8.64211e+07	6.66616e+07	6.84965e+07	7.12526e+07	7.20002e+07	7.87684e+07	9.36333e+07	6.11314e+07	1.01454e+08	8.16196e+07	1.0071e+08	6.78862e+07	5.84466e+07	7.58544e+07	9.07565e+07	9.94947e+07	7.67347e+07	1.11206e+08	8.30583e+07	7.54015e+07	8.67023e+07	9.62622e+07	7.40321e+07	1.06033e+08
Ma02_p04650.1	10	10	400.39	5.0568e-08	28.6396	42DAFAG	80DAF AG	Naringenin,2-oxoglutarate 3-dioxygenase (Fragment)	4.79115e+07	4.31247e+07	4.03701e+07	5.70628e+07	3.53325e+07	5.89751e+07	5.28924e+07	5.59657e+07	8.93808e+07	5.37519e+07	9.27329e+06	1.96303e+07	1.81637e+07	1.37624e+07	1.69415e+07	9.56122e+06	9.61284e+06	1.26532e+07	1.93917e+07	1.50781e+07	2.11632e+06	1.03208e+07	4.00511e+06	6.78904e+06	5.31293e+06	4.29633e+06	3.21625e+06	4.299e+06	5.3922e+06	3.11688e+06	158565	3.55064e+06	2.88938e+06	2.08772e+06	2.70457e+06	2.34838e+06	4.90195e+07	2.19194e+06
Mba04_g28630.1	26	26	432	5.29942e-08	1.82415	42DAF OB	80DAF OB		2.4042e+08	2.79095e+08	2.84668e+08	2.82867e+08	2.72795e+08	2.34386e+08	2.50772e+08	2.40906e+08	2.87594e+08	2.32045e+08	1.55789e+08	1.79214e+08	2.26069e+08	1.98197e+08	1.74341e+08	1.95106e+08	1.9308e+08	1.54237e+08	1.63163e+08	1.69309e+08	1.77927e+08	1.13481e+08	1.7047e+08	1.50831e+08	1.67752e+08	1.62253e+08	1.54541e+08	1.50223e+08	1.5582e+08	1.43171e+08	2.22864e+08	1.40724e+08	1.91687e+08	1.35302e+08	1.648e+08	1.36918e+08	1.31827e+08	1.62829e+08
Ma11_p16880.1	23	23	275.89	5.31089e-08	3.71477	42DAF OB	80DAF OB	Uncharacterized protein	7.90638e+08	1.00514e+09	7.10975e+08	1.24282e+09	1.10709e+09	5.94812e+08	5.84641e+08	6.39726e+08	7.9119e+08	5.85267e+08	6.09088e+08	4.54313e+08	6.20823e+08	5.18896e+08	5.05267e+08	6.74477e+08	7.40945e+08	7.14577e+08	4.65963e+08	5.21896e+08	4.86001e+08	5.8085e+08	2.51673e+08	2.83333e+08	3.8406e+08	3.30331e+08	4.51191e+08	6.35546e+08	3.14211e+08	3.16851e+08	3.2971e+08	4.09542e+08	3.37222e+08	2.05993e+08	2.15344e+08	2.38103e+08	2.54292e+08	3.38176e+08
Mba03_g11980.1	20	20	531.41	5.37598e-08	2.1636	42DAF OB	80DAF OB		9.49285e+08	1.40104e+09	1.2544e+09	1.25623e+09	1.25938e+09	1.15098e+09	9.08957e+08	9.29279e+08	1.51814e+09	1.05813e+09	8.71977e+08	1.16552e+09	8.65564e+08	1.05915e+09	1.0161e+09	7.40519e+08	9.09597e+08	9.79759e+08	8.03101e+08	8.36552e+08	6.89374e+08	9.38763e+08	7.70263e+08	7.35142e+08	8.68852e+08	7.2717e+08	5.89746e+08	8.63324e+08	7.28892e+08	8.37709e+08	6.64258e+08	8.41041e+08	6.03291e+08	6.59602e+08	5.96471e+08	5.9499e+08	4.89942e+08	5.81608e+08
Mba10_g23420.1	13	13	154.25	5.93241e-08	2.84512	42DAFAG	80DAF AG		6.22396e+07	4.40865e+07	7.42496e+07	6.43858e+07	5.36934e+07	6.43103e+07	6.40573e+07	5.72915e+07	7.34924e+07	4.71675e+07	3.957e+07	2.97547e+07	2.34659e+07	3.6702e+07	3.42297e+07	2.79134e+07	3.91846e+07	3.05897e+07	2.69926e+07	2.81594e+07	4.00009e+07	2.76923e+07	2.03527e+07	3.35219e+07	2.21274e+07	2.37743e+07	3.66157e+07	1.92382e+07	2.86818e+07	2.00598e+07	2.18141e+07	1.96188e+07	2.77582e+07	1.69407e+07	1.92414e+07	2.13529e+07	3.84477e+07	2.8616e+07
Ma03_p28660.1	35	35	1427.33	5.96734e-08	1.41056	42DAF OB	70DAF AG	Chaperonin 60 subunit beta 1, chloroplastic	5.05693e+08	6.29666e+08	5.82117e+08	5.60695e+08	5.66355e+08	6.29795e+08	5.19906e+08	4.79548e+08	5.35479e+08	5.42688e+08	4.34098e+08	4.49851e+08	3.89289e+08	4.35943e+08	4.03737e+08	4.46663e+08	3.87896e+08	3.96375e+08	4.05381e+08	4.22865e+08	4.06421e+08	3.97906e+08	4.09412e+08	3.7114e+08	4.31707e+08	4.3383e+08	5.0623e+08	4.6546e+08	4.75326e+08	4.58799e+08	4.53666e+08	4.81445e+08	4.91064e+08	4.34958e+08	4.6796e+08	4.14869e+08	5.45009e+08	4.77791e+08
Ma10_p16400.1	3	3	112.3	6.01859e-08	10.1532	70DAF AG	42DAF OB	6,7-dimethyl-8-ribityllumazine synthase, chloroplastic	1.39695e+06	217956	488366	1.52211e+06	672580	1.22449e+06	1.6347e+06	1.93035e+06	1.77756e+06	1.49813e+06	4.44325e+06	7.28085e+06	3.49349e+06	6.02112e+06	7.09207e+06	3.15283e+06	4.38279e+06	4.90846e+06	5.78698e+06	5.70212e+06	4.66593e+06	1.03501e+07	7.86819e+06	7.26159e+06	1.34925e+07	6.51442e+06	5.03747e+06	5.97255e+06	7.16802e+06	5.77398e+06	1.44644e+06	1.32937e+07	3.20633e+06	1.04187e+07	7.06522e+06	4.82969e+06	8.33691e+06	5.27682e+06
Ma08_p33280.1;Mba09_g03270.1	12	12	427.17	7.19784e-08	5.25088	70DAF OB	42DAF OB	Hevamine-A	3.31129e+07	5.76724e+07	5.13133e+07	2.78997e+07	3.49375e+07	5.69805e+07	3.08871e+07	5.03886e+07	3.64746e+07	3.13975e+07	1.23087e+08	2.11748e+08	9.96176e+07	9.03699e+07	1.15333e+08	1.77299e+08	1.43914e+08	1.05263e+08	1.18655e+08	9.0676e+07	1.19439e+08	1.76108e+08	1.78937e+08	1.30165e+08	1.62922e+08	2.44537e+08	1.61879e+08	1.94765e+08	1.15427e+08	3.59485e+08	9.2236e+07	3.60529e+08	1.11496e+08	2.35511e+08	1.12895e+08	1.31675e+08	7.13085e+07	2.27135e+08
Mba05_g17740.1	5	5	95.93	8.17029e-08	2.00931	80DAF AG	42DAFAG		2.96181e+07	4.57969e+07	3.90605e+07	2.97149e+07	4.66174e+07	3.22454e+07	3.66644e+07	3.43886e+07	3.18452e+07	4.34957e+07	5.07897e+07	4.59455e+07	3.68136e+07	3.89675e+07	3.32705e+07	4.31844e+07	4.0708e+07	4.03569e+07	4.73015e+07	4.67141e+07	4.95029e+07	5.45717e+07	5.02664e+07	5.71392e+07	4.91445e+07	5.69647e+07	6.17224e+07	6.97685e+07	6.59069e+07	6.49971e+07	6.93453e+07	6.87048e+07	8.25737e+07	6.65296e+07	6.53809e+07	7.21435e+07	4.26696e+07	8.60213e+07
Ma09_p10410.1	13	13	1014.07	9.92687e-08	7.44636	80DAF OB	42DAFAG	Putative Horcolin	1.11014e+09	5.30004e+08	1.66859e+09	1.04434e+09	9.02325e+08	1.83631e+09	3.85019e+08	1.19095e+09	1.0454e+09	4.41933e+08	3.96616e+09	2.38904e+09	4.89172e+09	2.58291e+09	2.29633e+09	3.95212e+09	3.94289e+09	4.30575e+09	3.28072e+09	3.28857e+09	7.25948e+09	3.7106e+09	5.56506e+09	2.13139e+09	2.37876e+09	6.90834e+09	5.77014e+09	6.6762e+09	2.70288e+09	5.83456e+09	5.16142e+09	5.61797e+09	7.51706e+09	6.45511e+09	3.9305e+09	4.45072e+09	1.72465e+10	3.55977e+09
Ma08_p18790.1	2	2	40.02	1.18122e-07	2.7969	80DAF OB	42DAF OB	Probable NAD(P)H-dependent oxidoreductase 2	2.14218e+07	2.77072e+07	1.47063e+07	1.52542e+07	2.26376e+07	2.82646e+07	1.31858e+07	2.26612e+07	2.01205e+07	3.33077e+07	5.56817e+07	2.96924e+07	5.03856e+07	4.13784e+07	3.28291e+07	3.79887e+07	3.53924e+07	3.34984e+07	4.46643e+07	3.37867e+07	4.8537e+07	7.89774e+07	4.0611e+07	4.22582e+07	5.99603e+07	4.59429e+07	4.16985e+07	5.77175e+07	4.26458e+07	5.80542e+07	4.32749e+07	5.52535e+07	5.40605e+07	6.1107e+07	4.54194e+07	5.92888e+07	4.93613e+07	7.35472e+07
Ma04_p26280.1	13	13	410.75	1.32806e-07	3.44516	80DAF AG	42DAFAG	Sorbitol dehydrogenase	4.7433e+07	7.38039e+07	5.97365e+07	5.28139e+07	4.44542e+07	5.96006e+07	4.64025e+07	6.00867e+07	5.65468e+07	3.86389e+07	6.45039e+07	7.86355e+07	1.034e+08	7.75713e+07	6.28781e+07	1.30886e+08	7.59548e+07	8.33489e+07	9.32339e+07	9.34892e+07	1.18355e+08	8.33827e+07	1.26155e+08	7.10768e+07	1.40843e+08	1.45815e+08	9.03705e+07	1.38031e+08	7.76548e+07	1.42018e+08	1.52081e+08	2.54717e+08	1.31613e+08	1.81698e+08	1.35e+08	1.36161e+08	8.05615e+07	1.23977e+08
Ma01_p18120.1	15	15	86.62	1.34179e-07	5.95772	56DAF OB	80DAF OB	ATP-dependent helicase BRM	4.21973e+08	4.09095e+08	4.94074e+08	6.31875e+08	4.42785e+08	4.59685e+08	3.53255e+08	4.70106e+08	5.14613e+08	1.77435e+08	4.53395e+08	6.75237e+08	3.90346e+08	3.71055e+08	4.45369e+08	6.34782e+08	6.39238e+08	5.18879e+08	4.59132e+08	3.99281e+08	2.08e+08	5.06078e+08	1.83848e+08	1.13839e+08	2.50525e+08	3.27689e+08	2.47088e+08	5.51105e+08	1.92117e+08	3.52032e+08	1.4672e+08	1.81277e+08	6.26126e+07	1.8369e+08	9.09097e+07	9.26404e+07	4.9085e+07	1.23382e+08
Mba07_g03150.1	11	11	152.41	1.36275e-07	9.54553	80DAF OB	42DAFAG		4.99468e+08	2.89037e+08	6.25795e+08	4.4257e+08	3.90267e+08	5.71296e+08	2.27326e+08	5.073e+08	3.34892e+08	3.70847e+08	1.57428e+09	7.5872e+08	1.74485e+09	6.90648e+08	8.37071e+08	1.27053e+09	1.95809e+09	1.97902e+09	1.3668e+09	1.08873e+09	2.73552e+09	1.42567e+09	1.32266e+09	1.8445e+09	9.00803e+08	2.14485e+09	2.44623e+09	2.82717e+09	1.3179e+09	1.01831e+09	1.13389e+09	1.24826e+09	2.16786e+09	1.49465e+09	1.4347e+09	2.22257e+09	8.90574e+09	2.79888e+09
Ma08_p06290.1	9	9	275.85	1.56678e-07	7.52748	80DAF OB	42DAFAG	Pyrophosphate-energized vacuolar membrane proton pump 1	6.22488e+08	5.41468e+08	7.39314e+08	5.86939e+08	5.96534e+08	6.71411e+08	3.76784e+08	6.05982e+08	4.68833e+08	5.84159e+08	1.6905e+09	9.02104e+08	1.90311e+09	8.63963e+08	9.99117e+08	1.44207e+09	2.10073e+09	2.13326e+09	1.48719e+09	1.26011e+09	2.90216e+09	1.57993e+09	1.4959e+09	2.01771e+09	1.08288e+09	2.2941e+09	2.62997e+09	2.98547e+09	1.53878e+09	1.22127e+09	1.36054e+09	1.42107e+09	2.50972e+09	1.65319e+09	1.6603e+09	2.40786e+09	9.20999e+09	3.02438e+09
Mba09_g19710.1	3	3	32.84	1.66569e-07	9.65965	80DAF OB	42DAFAG		5.02118e+08	2.87486e+08	6.1568e+08	4.40801e+08	3.7477e+08	5.64159e+08	2.32126e+08	5.01785e+08	3.25225e+08	3.75159e+08	1.58001e+09	7.35798e+08	1.72626e+09	6.70561e+08	7.96399e+08	1.25922e+09	1.96053e+09	1.98e+09	1.35166e+09	1.06682e+09	2.75909e+09	1.42242e+09	1.31654e+09	1.86308e+09	8.58487e+08	2.13247e+09	2.46375e+09	2.81415e+09	1.30364e+09	1.02346e+09	1.13486e+09	1.19669e+09	2.1643e+09	1.49176e+09	1.42394e+09	2.23834e+09	8.94196e+09	2.83926e+09
Ma07_p00020.1;Mba07_g00060.1	3	3	117.22	1.67047e-07	4.25731	80DAF AG	42DAFAG	Isoflavone reductase-like protein	9.83876e+07	1.19576e+08	1.08791e+08	1.02152e+08	1.2731e+08	1.0835e+08	9.37024e+07	8.97554e+07	1.22537e+08	1.17998e+08	1.64779e+08	1.11443e+08	1.69032e+08	1.45042e+08	1.45834e+08	2.34582e+08	1.34628e+08	1.42169e+08	1.11116e+08	1.41972e+08	3.26726e+08	1.54983e+08	2.62154e+08	1.22405e+08	1.90953e+08	1.8903e+08	2.03906e+08	2.3452e+08	1.26849e+08	2.14146e+08	5.86453e+08	2.25604e+08	6.386e+08	3.62423e+08	2.52288e+08	2.84831e+08	4.02798e+08	2.33874e+08
Mba10_g19040.1	2	2	38.79	1.78329e-07	9.77288	80DAF OB	42DAFAG		4.94025e+08	2.82008e+08	6.11403e+08	4.41334e+08	3.74448e+08	5.56791e+08	2.20471e+08	4.98484e+08	3.25823e+08	3.62952e+08	1.563e+09	7.32172e+08	1.72474e+09	6.57202e+08	7.91892e+08	1.26e+09	1.95538e+09	1.97266e+09	1.34561e+09	1.06635e+09	2.73702e+09	1.40341e+09	1.30468e+09	1.84565e+09	8.40487e+08	2.12491e+09	2.44567e+09	2.8118e+09	1.29463e+09	9.99196e+08	1.1325e+09	1.18169e+09	2.15836e+09	1.47649e+09	1.42701e+09	2.22657e+09	8.90161e+09	2.80403e+09
Ma11_p08620.1;Mba11_g08150.1	14	14	224.28	1.8123e-07	9.2493	80DAF OB	42DAFAG	60S ribosomal protein L3	5.19967e+08	2.96288e+08	6.47719e+08	4.58733e+08	4.01568e+08	5.86119e+08	2.45018e+08	5.22303e+08	3.46642e+08	3.78356e+08	1.58212e+09	7.6841e+08	1.75094e+09	6.98524e+08	8.47848e+08	1.27301e+09	1.9681e+09	1.9913e+09	1.37467e+09	1.09561e+09	2.74753e+09	1.4311e+09	1.32853e+09	1.85303e+09	9.03701e+08	2.15104e+09	2.45649e+09	2.83135e+09	1.32573e+09	1.02428e+09	1.13585e+09	1.25101e+09	2.15795e+09	1.4988e+09	1.43948e+09	2.22937e+09	8.90523e+09	2.80519e+09
Mba01_g21150.1;Ma01_p11540.1	6	6	79.6	1.87981e-07	4.00702	80DAF AG	42DAFAG		8.28239e+07	1.30745e+08	5.95998e+07	1.0368e+08	1.43406e+08	6.88024e+07	6.99011e+07	7.56634e+07	8.63555e+07	9.84559e+07	1.90389e+08	1.03919e+08	1.74008e+08	1.3702e+08	1.3883e+08	2.09894e+08	1.86094e+08	2.35189e+08	2.00595e+08	1.82236e+08	1.98397e+08	2.43132e+08	2.45939e+08	2.35362e+08	4.15128e+08	2.18939e+08	1.70535e+08	3.62488e+08	2.2015e+08	2.1551e+08	3.16316e+08	5.00061e+08	1.91701e+08	2.71534e+08	2.84759e+08	2.87024e+08	1.17651e+08	3.17115e+08
Mba09_g02330.1	8	8	188.07	1.90644e-07	2.08873	80DAF AG	42DAFAG		5.06196e+07	8.40926e+07	6.43196e+07	6.51909e+07	7.86028e+07	5.96804e+07	8.57112e+07	6.1992e+07	6.31229e+07	6.25012e+07	9.23961e+07	8.232e+07	9.17395e+07	8.66655e+07	6.41349e+07	8.97551e+07	7.81079e+07	7.5297e+07	8.16269e+07	9.55758e+07	9.4557e+07	1.02462e+08	9.82342e+07	6.14557e+07	1.00566e+08	1.05528e+08	1.07537e+08	1.31722e+08	1.07227e+08	1.17449e+08	1.57252e+08	1.31153e+08	1.31768e+08	1.36276e+08	1.24476e+08	1.14225e+08	8.33637e+07	1.2173e+08
Ma03_p12380.1	16	16	1049.11	1.92977e-07	2.16457	42DAF OB	80DAF OB	Peptidyl-prolyl cis-trans isomerase	6.4472e+08	9.99816e+08	8.33755e+08	8.0924e+08	8.44037e+08	7.95809e+08	6.55779e+08	6.09797e+08	1.04624e+09	7.62143e+08	5.39495e+08	7.81546e+08	5.6288e+08	7.05497e+08	6.39258e+08	4.50874e+08	6.1235e+08	5.89125e+08	5.09502e+08	5.12017e+08	4.19321e+08	6.02698e+08	5.34658e+08	5.10982e+08	5.95192e+08	4.85094e+08	3.84498e+08	5.56651e+08	5.00558e+08	5.37713e+08	3.98269e+08	5.95423e+08	3.6958e+08	4.35137e+08	4.09054e+08	3.91371e+08	3.42592e+08	3.8396e+08
Ma05_p17890.1	8	8	311.65	1.98711e-07	2.0809	80DAF AG	42DAFAG	Cysteine synthase, chloroplastic/chromoplastic	5.06196e+07	8.45282e+07	6.43196e+07	6.54892e+07	7.78527e+07	5.96804e+07	8.57112e+07	6.1992e+07	6.35151e+07	6.33611e+07	9.23961e+07	8.21063e+07	9.17395e+07	8.66655e+07	6.41349e+07	8.97551e+07	7.67217e+07	7.46909e+07	8.16269e+07	9.48778e+07	9.4557e+07	1.02462e+08	9.82342e+07	6.14557e+07	1.00566e+08	1.05528e+08	1.06911e+08	1.30815e+08	1.07227e+08	1.17449e+08	1.57252e+08	1.31153e+08	1.31768e+08	1.36276e+08	1.24476e+08	1.14225e+08	8.33637e+07	1.2173e+08
Mba06_g22610.1	5	5	69.65	2.074e-07	9.33689	80DAF OB	42DAFAG		5.19713e+08	3.01237e+08	6.4613e+08	4.57623e+08	3.85042e+08	5.91311e+08	2.34614e+08	5.30105e+08	3.46343e+08	3.63199e+08	1.58445e+09	8.08882e+08	1.72472e+09	6.79912e+08	8.32822e+08	1.27876e+09	1.9865e+09	2.00918e+09	1.40007e+09	1.09259e+09	2.77113e+09	1.45442e+09	1.34603e+09	1.86603e+09	8.39506e+08	2.15877e+09	2.4665e+09	2.82212e+09	1.30775e+09	1.07534e+09	1.15217e+09	1.19593e+09	2.17054e+09	1.50496e+09	1.42364e+09	2.22447e+09	8.95288e+09	2.82783e+09
Ma10_p26850.1	13	13	227.86	2.26229e-07	2.65786	42DAFAG	80DAF AG	Heat shock protein 90-6, mitochondrial	5.97636e+07	4.18247e+07	7.29674e+07	6.28033e+07	5.10329e+07	6.14054e+07	6.01845e+07	5.47377e+07	7.0658e+07	4.3947e+07	4.08056e+07	2.98534e+07	2.53417e+07	3.76243e+07	3.32481e+07	2.76947e+07	3.84972e+07	3.16988e+07	2.92062e+07	2.83757e+07	4.28868e+07	2.69419e+07	2.24418e+07	3.34312e+07	2.18129e+07	2.42966e+07	3.69466e+07	2.11804e+07	2.90179e+07	2.20025e+07	2.16899e+07	2.06122e+07	2.85371e+07	1.67299e+07	1.89639e+07	2.15691e+07	3.85814e+07	2.88533e+07
Ma04_p28070.1	28	28	965.99	2.31508e-07	1.81106	42DAF OB	80DAF OB	5-methyltetrahydropteroyltriglutamate--homocysteine methyltransferase 2	2.42002e+08	2.80572e+08	2.95314e+08	2.84471e+08	2.73827e+08	2.48256e+08	2.53322e+08	2.46861e+08	3.014e+08	2.3322e+08	1.56023e+08	1.85549e+08	2.32179e+08	2.0573e+08	1.83524e+08	2.08098e+08	1.93176e+08	1.56908e+08	1.64451e+08	1.76726e+08	1.86263e+08	1.14415e+08	1.80126e+08	1.52115e+08	1.67831e+08	1.7235e+08	1.55196e+08	1.50393e+08	1.57354e+08	1.48061e+08	2.33691e+08	1.42263e+08	2.03469e+08	1.4155e+08	1.66828e+08	1.38166e+08	1.38741e+08	1.64169e+08
Ma01_p09720.1	2	2	71.2	2.39628e-07	4.21848	42DAFAG	80DAF AG	Vacuolar protein sorting-associated protein 32 homolog 1	1.55867e+07	7.89228e+06	1.47116e+07	1.65212e+07	1.25064e+07	1.22e+07	1.23722e+07	1.26419e+07	1.99121e+07	1.19295e+07	7.78875e+06	6.36763e+06	4.00605e+06	6.18426e+06	6.98484e+06	2.18348e+06	5.46189e+06	4.02731e+06	2.82628e+06	3.10801e+06	2.90435e+06	5.78527e+06	3.67972e+06	4.70567e+06	4.43473e+06	3.37834e+06	4.47606e+06	2.90917e+06	5.10479e+06	3.70139e+06	2.8088e+06	6.84207e+06	2.15969e+06	1.28529e+06	4.49636e+06	5.56501e+06	8.44033e+06	2.14742e+06
Mba06_g33780.1	18	18	525.54	2.43963e-07	3.39742	80DAF AG	42DAF OB		4.99185e+08	6.98565e+08	7.15725e+08	6.28073e+08	7.21463e+08	8.33264e+08	3.95204e+08	6.36349e+08	9.34329e+08	5.64742e+08	9.38222e+08	1.06745e+09	9.278e+08	1.11837e+09	1.15411e+09	1.17451e+09	6.92604e+08	9.82341e+08	8.61931e+08	9.19296e+08	1.27622e+09	1.0352e+09	1.58172e+09	6.60077e+08	1.36831e+09	1.33612e+09	8.23421e+08	1.43998e+09	8.1814e+08	1.3635e+09	2.18591e+09	2.37694e+09	2.01306e+09	2.29275e+09	1.35329e+09	1.32474e+09	1.02194e+09	9.83708e+08
Ma07_p08070.1;Mba07_g07440.1	12	12	302.18	2.82564e-07	9.0343	80DAF OB	42DAFAG	Glucose-6-phosphate isomerase, cytosolic 1	5.37254e+08	3.32474e+08	6.49181e+08	4.80001e+08	4.10975e+08	5.92348e+08	2.61857e+08	5.392e+08	3.5555e+08	4.15667e+08	1.60713e+09	7.6516e+08	1.76471e+09	6.7971e+08	8.28142e+08	1.29332e+09	2.00094e+09	2.03611e+09	1.37945e+09	1.09176e+09	2.78025e+09	1.44103e+09	1.33405e+09	1.89319e+09	8.664e+08	2.16712e+09	2.48932e+09	2.85026e+09	1.36573e+09	1.03505e+09	1.16481e+09	1.20811e+09	2.19422e+09	1.50733e+09	1.46371e+09	2.26985e+09	9.05184e+09	2.85927e+09
Ma05_p01250.1;Mba05_g01240.1	11	11	235.61	3.13908e-07	8.51336	80DAF OB	42DAFAG	60S ribosomal protein L3	5.56199e+08	3.24877e+08	6.71087e+08	4.97211e+08	4.28139e+08	6.09815e+08	3.00666e+08	5.62281e+08	3.81616e+08	4.32427e+08	1.61809e+09	7.86702e+08	1.79172e+09	7.07408e+08	8.43875e+08	1.30241e+09	2.00413e+09	2.02391e+09	1.39856e+09	1.11004e+09	2.78069e+09	1.47044e+09	1.3574e+09	1.90615e+09	9.04121e+08	2.18177e+09	2.49816e+09	2.86971e+09	1.35506e+09	1.04615e+09	1.17606e+09	1.23323e+09	2.1983e+09	1.53837e+09	1.47684e+09	2.28138e+09	8.95482e+09	2.86169e+09
Ma02_p19710.1;Mba02_g18560.1;Mba05_g14250.1	12	12	473.17	3.24891e-07	2.45244	42DAF OB	80DAF AG	6-phosphogluconate dehydrogenase, decarboxylating 1	8.50298e+07	1.15072e+08	7.49657e+07	7.62146e+07	1.0738e+08	7.55377e+07	9.42577e+07	8.11962e+07	7.68811e+07	1.022e+08	5.71039e+07	4.51142e+07	6.81485e+07	5.51421e+07	4.00723e+07	4.29094e+07	5.87883e+07	4.8804e+07	5.18929e+07	5.19506e+07	4.39708e+07	3.49298e+07	4.13454e+07	5.12722e+07	3.8631e+07	4.62863e+07	5.33691e+07	3.93968e+07	4.99065e+07	3.99001e+07	5.67652e+07	2.18407e+07	4.51478e+07	2.58645e+07	4.17865e+07	4.38636e+07	2.84914e+07	5.21159e+07
Ma06_p38350.1;Mba03_g12570.1	17	17	926.36	3.34072e-07	6.2531	80DAF OB	42DAFAG	Pyrophosphate-energized vacuolar membrane proton pump	8.30391e+08	6.47058e+08	9.30905e+08	7.51601e+08	7.80161e+08	8.29133e+08	5.51221e+08	7.72389e+08	6.00817e+08	7.21425e+08	1.89157e+09	1.1141e+09	2.04229e+09	1.00877e+09	1.26946e+09	1.60854e+09	2.34068e+09	2.41183e+09	1.65896e+09	1.42562e+09	3.22071e+09	1.82716e+09	1.78104e+09	2.21429e+09	1.17875e+09	2.50985e+09	2.94099e+09	3.16674e+09	1.85748e+09	1.51929e+09	1.59835e+09	1.53844e+09	2.84284e+09	1.87923e+09	1.83562e+09	2.65421e+09	9.56948e+09	3.32424e+09
Ma10_p22520.1	5	5	60.02	3.34768e-07	28.3786	56DAF AG	80DAF OB	RNA recognition motif containing protein, putative, expressed	2.95534e+07	3.00485e+07	7.42385e+07	6.21773e+07	3.36765e+07	7.43388e+07	2.47756e+07	6.36403e+07	8.60368e+07	2.56427e+07	3.90479e+07	1.37283e+08	9.61557e+07	9.6141e+07	1.04758e+08	1.18631e+08	2.28119e+07	7.04728e+07	6.95544e+07	9.06508e+07	3.57671e+07	2.46312e+07	3.90467e+07	1.92152e+07	3.61142e+07	7.93795e+07	1.55157e+07	2.4366e+07	1.24029e+07	4.61492e+07	3.20141e+07	4.45805e+07	5.00134e+06	3.67427e+07	6.59216e+06	3.02804e+06	1.50554e+06	2.21912e+06
Ma01_p20070.1;Mba01_g29110.1	14	14	767.38	3.66357e-07	6.16906	80DAF OB	42DAFAG	Pyrophosphate-energized vacuolar membrane proton pump	8.45055e+08	6.54915e+08	9.49978e+08	7.62312e+08	7.94697e+08	8.41207e+08	5.79754e+08	7.8353e+08	6.13803e+08	7.35907e+08	1.91241e+09	1.13542e+09	2.05785e+09	1.016e+09	1.29313e+09	1.6143e+09	2.36739e+09	2.43698e+09	1.6689e+09	1.44388e+09	3.24147e+09	1.85284e+09	1.8079e+09	2.23866e+09	1.18992e+09	2.527e+09	2.96752e+09	3.18304e+09	1.88304e+09	1.54031e+09	1.61231e+09	1.51818e+09	2.84059e+09	1.90212e+09	1.85076e+09	2.68005e+09	9.63191e+09	3.37814e+09
Mba11_g05630.1	5	5	55.22	3.75652e-07	5.31043	80DAF AG	42DAF OB		4.09274e+07	4.04567e+07	3.76723e+07	3.43087e+07	4.39835e+07	3.94747e+07	4.87865e+07	4.03501e+07	3.79995e+07	5.0505e+07	1.13404e+08	6.70895e+07	9.41805e+07	5.43889e+07	7.76623e+07	7.12905e+07	1.40939e+08	1.41586e+08	1.1009e+08	1.02164e+08	1.95316e+08	1.15756e+08	1.69722e+08	1.72258e+08	1.91067e+08	1.36014e+08	1.22694e+08	2.54893e+08	1.38765e+08	2.04767e+08	2.13433e+08	3.04918e+08	1.05835e+08	2.14219e+08	2.24769e+08	2.58779e+08	3.59366e+07	2.83758e+08
Mba06_g09190.1;Ma06_p09860.1	16	16	156.85	3.79284e-07	2.31302	42DAFAG	70DAF AG		7.79644e+07	1.10578e+08	8.42209e+07	8.54397e+07	1.05451e+08	1.01872e+08	1.13497e+08	8.42896e+07	1.07639e+08	7.4077e+07	4.75741e+07	5.49462e+07	8.76048e+07	8.21184e+07	6.19423e+07	4.04513e+07	4.53295e+07	4.70509e+07	4.44244e+07	6.22639e+07	4.21019e+07	4.26263e+07	5.15997e+07	2.82943e+07	4.34928e+07	4.79553e+07	4.37322e+07	3.62161e+07	4.99325e+07	4.14833e+07	5.31926e+07	2.36287e+07	6.15255e+07	3.30549e+07	4.5376e+07	3.20083e+07	5.57866e+07	4.1243e+07
Ma02_p09740.1;Mba02_g09410.1	10	10	370.23	3.83229e-07	8.88183	80DAF OB	42DAFAG	40S ribosomal protein S2-4	5.43045e+08	3.03234e+08	6.66228e+08	4.67216e+08	4.16141e+08	6.21797e+08	2.56406e+08	5.49383e+08	3.66461e+08	3.70217e+08	1.58508e+09	7.64846e+08	1.76762e+09	6.86807e+08	8.30485e+08	1.29709e+09	1.97666e+09	1.98955e+09	1.35704e+09	1.09261e+09	2.77064e+09	1.40711e+09	1.33861e+09	1.8396e+09	8.58908e+08	2.13496e+09	2.46575e+09	2.82047e+09	1.31599e+09	1.02029e+09	1.17176e+09	1.18164e+09	2.16214e+09	1.48168e+09	1.44377e+09	2.23324e+09	8.89303e+09	2.80806e+09
Ma09_p19070.1	12	12	397.37	3.9969e-07	8.86378	80DAF OB	42DAFAG	40S ribosomal protein S2-4	5.46073e+08	3.01399e+08	6.74087e+08	4.71974e+08	4.17928e+08	6.30399e+08	2.5353e+08	5.49861e+08	3.68853e+08	3.69709e+08	1.58984e+09	7.68496e+08	1.77387e+09	6.92826e+08	8.34708e+08	1.3089e+09	1.97696e+09	1.99597e+09	1.36192e+09	1.09668e+09	2.7832e+09	1.41012e+09	1.34211e+09	1.84115e+09	8.63409e+08	2.1386e+09	2.47171e+09	2.82533e+09	1.32067e+09	1.02375e+09	1.18513e+09	1.18571e+09	2.18163e+09	1.48579e+09	1.44907e+09	2.23826e+09	8.90519e+09	2.81168e+09
Ma06_p02170.1;Mba06_g01930.1	4	4	110.4	4.00176e-07	8.86202	42DAFAG	80DAF AG	60S ribosomal protein L44	6.06971e+06	2.92803e+06	5.11136e+06	3.01027e+06	4.89463e+06	5.97484e+06	6.10085e+06	5.61672e+06	5.15777e+06	4.35609e+06	3.25727e+06	1.7561e+06	1.65279e+06	1.91386e+06	2.11007e+06	384796	3.29459e+06	2.97282e+06	1.78409e+06	1.27839e+06	2.58812e+06	1.20272e+06	2.03698e+06	2.26361e+06	1.05312e+06	1.48112e+06	2.60969e+06	1.08796e+06	1.37347e+06	2.25464e+06	848447	482678	614632	510231	978295	1.71407e+06	835891	1.50094e+06
Ma08_p04480.1	9	9	260.19	4.053e-07	2.59108	42DAF OB	80DAF AG	T-complex protein 1 subunit theta	5.16472e+07	5.5779e+07	4.40744e+07	4.00757e+07	4.9992e+07	4.78765e+07	5.85772e+07	4.32363e+07	4.59761e+07	4.55721e+07	3.47155e+07	3.60194e+07	4.69475e+07	3.90394e+07	3.98914e+07	3.48186e+07	3.09486e+07	2.64792e+07	3.41199e+07	3.23711e+07	1.9447e+07	2.65286e+07	3.62433e+07	4.12279e+07	4.00943e+07	3.13991e+07	2.79326e+07	2.26291e+07	4.25657e+07	2.39008e+07	1.78588e+07	2.50195e+07	1.5358e+07	1.63482e+07	3.4706e+07	2.2263e+07	2.82939e+07	2.18591e+07
Ma04_p09580.1;Mba07_g19760.1	9	9	310.23	4.13856e-07	1.90107	42DAF OB	80DAF OB	60S ribosomal protein L12-1	1.39534e+08	2.03266e+08	1.61263e+08	1.59526e+08	2.09057e+08	1.56685e+08	1.4422e+08	1.44934e+08	1.71471e+08	1.4931e+08	1.33885e+08	1.32354e+08	1.30446e+08	1.41332e+08	1.20394e+08	1.41783e+08	1.03088e+08	1.24038e+08	1.2644e+08	1.17054e+08	9.42458e+07	1.28172e+08	1.02556e+08	1.15385e+08	1.44462e+08	1.07421e+08	9.28501e+07	1.14651e+08	1.03623e+08	9.75834e+07	1.01135e+08	1.17693e+08	1.5021e+08	9.47801e+07	1.02939e+08	8.30283e+07	9.28003e+07	8.84543e+07
Ma02_p07140.1;Mba02_g07080.1	14	14	556.59	4.20961e-07	6.82226	80DAF OB	42DAFAG	Pyrophosphate-energized vacuolar membrane proton pump	7.1821e+08	5.91487e+08	8.45801e+08	7.04454e+08	7.32584e+08	7.42116e+08	4.54465e+08	6.74652e+08	5.70723e+08	6.30124e+08	1.77722e+09	9.90214e+08	2.00098e+09	9.53182e+08	1.13097e+09	1.56994e+09	2.19681e+09	2.24534e+09	1.53423e+09	1.37998e+09	3.06261e+09	1.65837e+09	1.61231e+09	2.05879e+09	1.10305e+09	2.36612e+09	2.7598e+09	3.04564e+09	1.60266e+09	1.35725e+09	1.50652e+09	1.42882e+09	2.7422e+09	1.74504e+09	1.70238e+09	2.46974e+09	9.43306e+09	3.16164e+09
Ma01_p06480.1;Mba01_g16190.1	13	13	440.03	4.31009e-07	8.82054	80DAF OB	42DAFAG	40S ribosomal protein S2-4	5.47946e+08	3.03935e+08	6.76783e+08	4.71862e+08	4.19401e+08	6.2921e+08	2.58556e+08	5.53595e+08	3.68972e+08	3.70975e+08	1.58714e+09	7.68306e+08	1.76811e+09	6.87983e+08	8.33525e+08	1.29702e+09	1.9795e+09	1.99345e+09	1.35767e+09	1.09382e+09	2.77824e+09	1.40711e+09	1.34061e+09	1.84009e+09	8.59174e+08	2.13559e+09	2.46963e+09	2.82248e+09	1.31845e+09	1.02412e+09	1.17783e+09	1.18171e+09	2.17041e+09	1.48183e+09	1.44485e+09	2.23382e+09	8.90503e+09	2.80854e+09
Ma11_p11290.1	7	7	124.28	4.33728e-07	3.12077	80DAF OB	42DAFAG	Protein BOBBER 1	7.54887e+07	8.3701e+07	7.90247e+07	8.81834e+07	1.01779e+08	7.11825e+07	8.31376e+07	6.93753e+07	6.23113e+07	8.36257e+07	9.77908e+07	7.62338e+07	1.71208e+08	1.0317e+08	1.00492e+08	1.63805e+08	1.22387e+08	1.07506e+08	9.87175e+07	1.33192e+08	1.93444e+08	9.40412e+07	1.73708e+08	1.3203e+08	1.53697e+08	1.8842e+08	1.64776e+08	1.55127e+08	1.54512e+08	1.34463e+08	3.12879e+08	1.05937e+08	2.90373e+08	1.6369e+08	2.18857e+08	1.94529e+08	2.5751e+08	2.51932e+08
Ma03_p09970.1	5	5	48.36	4.54126e-07	8.2938	80DAF AG	42DAFAG	Auxin response factor	3.90822e+07	2.56885e+07	4.25275e+07	4.56767e+07	3.94637e+07	2.81715e+07	2.10913e+07	2.94866e+07	2.75431e+07	1.83275e+07	1.16823e+08	6.81976e+07	9.39932e+07	5.13489e+07	7.26684e+07	8.56844e+07	1.18006e+08	1.54726e+08	1.05532e+08	1.15703e+08	1.92602e+08	1.103e+08	1.61068e+08	1.47359e+08	1.76104e+08	1.32178e+08	1.17363e+08	2.63648e+08	1.24373e+08	2.03049e+08	1.98394e+08	3.09279e+08	9.69823e+07	2.22204e+08	2.18304e+08	2.47151e+08	2.14381e+07	2.70886e+08
Mba04_g29880.1	28	28	467.54	4.70373e-07	1.87944	42DAF OB	80DAF OB		2.34368e+08	2.80113e+08	2.82557e+08	2.76537e+08	2.74778e+08	2.58414e+08	2.62342e+08	2.48534e+08	3.00919e+08	2.35562e+08	1.52361e+08	1.76587e+08	2.44708e+08	2.12428e+08	1.79016e+08	2.24305e+08	1.89158e+08	1.57845e+08	1.61427e+08	1.78506e+08	1.80473e+08	1.08846e+08	1.8047e+08	1.40282e+08	1.74766e+08	1.66007e+08	1.48554e+08	1.41766e+08	1.45187e+08	1.47892e+08	2.40881e+08	1.34801e+08	1.83608e+08	1.4094e+08	1.614e+08	1.30045e+08	1.34375e+08	1.48118e+08
Mba06_g08800.1	1	1	24.32	5.12358e-07	Infinity	80DAF AG	42DAF OB		0	0	0	0	0	370777	0	0	0	0	3.39125e+06	0	1.233e+06	0	1.27097e+06	0	0	0	0	0	1.2606e+07	0	8.60772e+06	5.32591e+06	7.84828e+06	715493	4.42531e+06	2.99205e+06	988690	3.03277e+06	3.38502e+07	3.14119e+06	5.16723e+07	8.57304e+06	1.31466e+07	9.91163e+06	559961	9.2147e+06
Mba07_g20840.1	20	20	478.98	5.34133e-07	5.81769	80DAF OB	42DAFAG		8.92649e+08	7.78538e+08	1.00768e+09	8.37943e+08	9.03478e+08	8.82168e+08	6.09622e+08	8.18514e+08	6.89748e+08	7.89323e+08	1.95904e+09	1.17201e+09	2.15253e+09	1.10514e+09	1.34377e+09	1.70533e+09	2.43932e+09	2.49707e+09	1.70023e+09	1.53173e+09	3.34186e+09	1.87115e+09	1.85938e+09	2.24532e+09	1.25518e+09	2.58233e+09	3.03997e+09	3.24266e+09	1.89927e+09	1.6318e+09	1.75802e+09	1.58749e+09	2.97668e+09	1.9491e+09	1.89121e+09	2.70708e+09	9.62732e+09	3.41072e+09
Ma10_p11170.1	8	8	116.91	5.34189e-07	1.72034	42DAF OB	80DAF AG	Cullin-associated NEDD8-dissociated protein 1	1.26503e+08	1.53423e+08	1.32495e+08	1.5712e+08	1.47069e+08	1.15082e+08	1.27439e+08	1.23088e+08	1.16787e+08	1.14872e+08	1.04698e+08	1.00637e+08	1.28941e+08	1.03425e+08	1.05207e+08	8.55626e+07	9.75199e+07	1.00861e+08	1.07425e+08	1.09548e+08	1.04828e+08	9.55272e+07	9.37472e+07	1.02253e+08	9.40152e+07	1.08566e+08	1.08294e+08	9.75708e+07	9.10167e+07	9.79056e+07	1.01008e+08	8.58444e+07	6.62916e+07	8.00976e+07	1.13726e+08	1.13191e+08	9.63535e+07	1.40193e+08
Ma06_p00690.1;Mba06_g06720.1	6	6	226.57	5.6605e-07	2.61272	42DAF OB	80DAF AG	60S ribosomal protein L11	6.02081e+07	5.77706e+07	6.11858e+07	6.13647e+07	6.79407e+07	4.61204e+07	6.3586e+07	4.96672e+07	4.74422e+07	4.83363e+07	3.19535e+07	2.81377e+07	4.8315e+07	4.06203e+07	4.14944e+07	4.37506e+07	3.69337e+07	3.33294e+07	2.9232e+07	3.46963e+07	4.36404e+07	2.15727e+07	2.95046e+07	2.75655e+07	3.06835e+07	2.68006e+07	3.70728e+07	2.26682e+07	3.26356e+07	2.10955e+07	3.13573e+07	1.36799e+07	3.28698e+07	1.65447e+07	2.95131e+07	2.06987e+07	2.22728e+07	2.80265e+07
Mba06_g37060.1	13	13	257.28	5.76199e-07	7.83039	80DAF OB	42DAFAG		6.7518e+08	3.86729e+08	7.72235e+08	6.024e+08	5.52912e+08	6.84286e+08	3.6955e+08	6.4261e+08	4.35666e+08	4.68961e+08	1.73566e+09	8.84399e+08	1.85379e+09	7.84066e+08	9.89253e+08	1.40812e+09	2.15718e+09	2.20496e+09	1.4698e+09	1.21043e+09	3.02224e+09	1.60694e+09	1.51415e+09	1.99627e+09	9.27298e+08	2.28181e+09	2.71327e+09	2.96256e+09	1.51583e+09	1.21597e+09	1.32644e+09	1.28199e+09	2.4911e+09	1.63418e+09	1.55912e+09	2.42043e+09	9.24528e+09	3.0691e+09
Ma01_p01230.1	7	7	198.8	6.10202e-07	2.93335	42DAF OB	80DAF AG	26S proteasome non-ATPase regulatory subunit 1 homolog A	2.71749e+07	2.12783e+07	2.33837e+07	2.08445e+07	2.03559e+07	1.84725e+07	1.86245e+07	1.86643e+07	2.18984e+07	2.08097e+07	1.61502e+07	1.82909e+07	1.38138e+07	1.23608e+07	2.06792e+07	1.54541e+07	1.47045e+07	1.43665e+07	1.58965e+07	1.13409e+07	1.46898e+07	1.35429e+07	1.12128e+07	1.11018e+07	1.53521e+07	1.16117e+07	1.91127e+07	1.23754e+07	1.88405e+07	1.10713e+07	7.69253e+06	6.00318e+06	8.38442e+06	8.74803e+06	1.20283e+07	1.70879e+07	2.91525e+07	1.47401e+07
Ma05_p20160.1	7	7	529.38	6.26595e-07	3.36002	42DAF OB	80DAF OB	Putative expressed protein	7.72e+07	7.12535e+07	1.08841e+08	1.12694e+08	9.09564e+07	7.61282e+07	4.28304e+07	7.85632e+07	1.12145e+08	8.13836e+07	7.05807e+07	8.97811e+07	7.4732e+07	8.01706e+07	8.70295e+07	7.77825e+07	7.32557e+07	9.29303e+07	6.61237e+07	7.56337e+07	5.4167e+07	4.01274e+07	5.2423e+07	3.46197e+07	3.55984e+07	5.29744e+07	4.59067e+07	6.16719e+07	3.75433e+07	5.58727e+07	5.36664e+07	3.10798e+07	8.13531e+07	4.37682e+07	3.5488e+07	3.34218e+07	1.4201e+07	2.66374e+07
Ma07_p22370.1	20	20	1096.44	6.30082e-07	5.58196	80DAF OB	42DAFAG	Pyrophosphate-energized vacuolar membrane proton pump	9.41395e+08	8.19187e+08	1.04755e+09	8.70087e+08	9.31022e+08	9.22533e+08	6.54469e+08	8.60999e+08	7.14581e+08	8.51714e+08	2.00703e+09	1.22719e+09	2.18639e+09	1.12331e+09	1.39908e+09	1.72985e+09	2.49468e+09	2.56005e+09	1.76539e+09	1.55412e+09	3.37752e+09	1.93731e+09	1.90527e+09	2.32797e+09	1.28905e+09	2.64298e+09	3.09502e+09	3.29847e+09	1.9932e+09	1.68331e+09	1.75261e+09	1.62531e+09	2.98457e+09	2.00427e+09	1.93732e+09	2.77007e+09	9.6939e+09	3.48017e+09
Ma03_p33150.1	4	4	89.11	6.30763e-07	3.31323	80DAF OB	42DAFAG	Plastidial pyruvate kinase 2	7.5202e+07	7.92742e+07	7.83547e+07	8.76501e+07	9.84622e+07	6.59376e+07	8.23138e+07	6.60685e+07	5.60916e+07	8.11464e+07	9.88907e+07	7.01077e+07	1.71758e+08	9.90059e+07	9.75869e+07	1.61153e+08	1.18572e+08	1.05854e+08	9.40949e+07	1.31383e+08	2.06786e+08	8.77804e+07	1.74374e+08	1.29247e+08	1.56609e+08	1.8765e+08	1.70359e+08	1.58128e+08	1.53892e+08	1.28442e+08	3.22052e+08	1.05245e+08	2.8539e+08	1.63557e+08	2.26778e+08	1.98662e+08	2.51096e+08	2.55299e+08
Mba05_g25350.1	14	14	314.16	6.50881e-07	6.31083	80DAF OB	42DAFAG		8.22739e+08	6.41174e+08	9.36235e+08	7.68016e+08	7.87108e+08	8.20954e+08	5.40847e+08	7.65083e+08	6.09472e+08	6.97577e+08	1.88425e+09	1.08847e+09	2.04075e+09	9.89981e+08	1.23171e+09	1.60487e+09	2.31946e+09	2.38824e+09	1.62775e+09	1.42687e+09	3.2146e+09	1.79072e+09	1.7258e+09	2.17697e+09	1.14767e+09	2.47141e+09	2.91535e+09	3.14643e+09	1.76115e+09	1.4751e+09	1.57195e+09	1.48403e+09	2.85779e+09	1.84419e+09	1.77952e+09	2.61893e+09	9.6156e+09	3.32273e+09
Ma02_p09480.1	3	3	132	6.5623e-07	4.87584	42DAFAG	80DAF AG	Eukaryotic translation initiation factor 3 subunit I	7.3893e+06	9.45278e+06	6.55554e+06	6.28734e+06	6.95203e+06	1.09703e+07	8.69056e+06	6.42157e+06	6.60864e+06	9.61777e+06	4.85829e+06	3.41015e+06	3.85222e+06	4.19307e+06	3.83016e+06	3.01186e+06	3.39732e+06	2.82996e+06	6.63592e+06	3.97955e+06	2.54402e+06	4.77396e+06	2.1777e+06	3.53438e+06	2.61009e+06	2.35446e+06	3.40116e+06	3.06689e+06	4.93633e+06	1.97659e+06	1.28751e+06	2.9293e+06	888523	1.83646e+06	2.31325e+06	2.23034e+06	573456	3.12794e+06
Mba05_g02610.1	24	24	373.64	7.08026e-07	1.51861	42DAF OB	80DAF OB		2.60366e+08	2.71584e+08	2.87661e+08	2.82121e+08	2.67534e+08	2.36501e+08	2.73841e+08	2.4815e+08	2.78574e+08	2.73875e+08	2.04447e+08	2.40093e+08	2.21842e+08	2.40418e+08	2.43354e+08	2.04335e+08	2.01789e+08	1.81013e+08	2.07912e+08	2.18031e+08	1.99867e+08	1.701e+08	1.98127e+08	1.7831e+08	1.92957e+08	2.02516e+08	2.23441e+08	2.191e+08	2.31477e+08	1.98117e+08	2.53865e+08	1.58168e+08	2.43537e+08	1.79929e+08	1.85153e+08	1.63339e+08	1.75238e+08	1.97594e+08
Mba02_g04670.1	9	9	155.34	7.45255e-07	20.1462	42DAFAG	80DAF AG		3.6011e+07	4.61574e+07	3.26795e+07	4.35698e+07	2.86394e+07	5.55406e+07	4.57391e+07	5.23231e+07	8.06337e+07	5.08158e+07	7.37832e+06	1.82871e+07	1.70459e+07	1.33936e+07	1.57943e+07	1.23362e+07	8.63771e+06	1.03249e+07	1.99826e+07	1.19303e+07	1.16585e+06	9.20483e+06	4.93353e+06	5.94671e+06	8.8684e+06	4.39781e+06	2.7452e+06	4.62742e+06	5.83676e+06	3.43721e+06	158565	7.26284e+06	1.06712e+06	2.83085e+06	3.87218e+06	2.26541e+06	3.99039e+07	1.70838e+06
Mba05_g16630.1	6	6	155.69	8.14542e-07	3.58944	42DAFAG	80DAF AG		1.10133e+07	8.13678e+06	1.66806e+07	1.74846e+07	1.03685e+07	1.64307e+07	1.47424e+07	1.99154e+07	1.60069e+07	1.07934e+07	6.73857e+06	1.62609e+07	1.29271e+07	1.15665e+07	1.28452e+07	1.54229e+07	5.44315e+06	1.32199e+07	1.33025e+07	1.47331e+07	5.77391e+06	1.17553e+07	7.39852e+06	5.41698e+06	3.91199e+06	5.63826e+06	4.21805e+06	6.32646e+06	7.24601e+06	7.17286e+06	2.75116e+06	5.91457e+06	4.63562e+06	4.05822e+06	4.14215e+06	4.64905e+06	4.52504e+06	5.55908e+06
Ma09_p21430.1	11	11	293.32	8.96124e-07	1.99592	42DAF OB	80DAF AG	Transketolase, chloroplastic	7.42916e+07	8.24424e+07	7.14867e+07	9.11903e+07	8.61835e+07	6.2938e+07	7.82346e+07	6.26803e+07	7.58624e+07	8.36925e+07	5.15155e+07	4.55156e+07	6.03755e+07	5.02247e+07	6.22902e+07	4.98805e+07	5.1826e+07	4.85378e+07	4.37263e+07	5.41405e+07	5.04274e+07	3.78795e+07	3.99373e+07	4.66666e+07	4.02252e+07	3.81198e+07	4.73075e+07	6.1521e+07	5.5439e+07	4.16554e+07	4.82102e+07	3.15782e+07	3.76668e+07	4.51142e+07	4.23325e+07	4.48644e+07	2.55684e+07	5.78531e+07
Ma05_p09750.1;Mba05_g07880.1	11	11	517.55	8.97132e-07	2.63346	42DAF OB	80DAF OB	Guanine nucleotide-binding protein subunit beta-like protein	1.59529e+08	2.05398e+08	1.87979e+08	1.9453e+08	2.2083e+08	1.84175e+08	1.43082e+08	1.87812e+08	2.47762e+08	1.38278e+08	1.48591e+08	1.65206e+08	1.75044e+08	1.95869e+08	1.64409e+08	2.04222e+08	1.23935e+08	1.41348e+08	1.15922e+08	1.5583e+08	1.31169e+08	1.1213e+08	1.27773e+08	7.35815e+07	1.18841e+08	1.0536e+08	9.81215e+07	1.17772e+08	7.78601e+07	1.57419e+08	1.48362e+08	8.16313e+07	1.33802e+08	1.26857e+08	9.10009e+07	6.69678e+07	6.54785e+07	7.06951e+07
Ma09_p02360.1	10	10	546.29	9.10992e-07	2.2748	80DAF AG	42DAF OB	Cysteine synthase, chloroplastic/chromoplastic	4.14319e+07	6.32884e+07	6.10696e+07	4.86414e+07	6.84011e+07	5.78848e+07	6.28628e+07	6.52827e+07	5.98671e+07	5.02843e+07	6.94353e+07	7.88358e+07	8.14023e+07	7.46971e+07	6.17025e+07	8.05057e+07	7.04833e+07	6.94092e+07	6.70125e+07	8.54347e+07	9.26024e+07	9.00571e+07	9.29572e+07	5.8916e+07	8.10113e+07	9.08303e+07	8.9101e+07	1.11677e+08	8.82097e+07	1.23881e+08	1.51751e+08	1.15999e+08	1.09401e+08	1.3756e+08	1.01138e+08	1.03299e+08	5.46397e+07	1.02617e+08
Mba08_g23380.1	12	12	96.96	9.67012e-07	3.86863	80DAF OB	42DAF OB		3.65648e+07	2.68484e+07	2.90827e+07	1.82783e+07	2.34184e+07	3.9105e+07	3.45556e+07	3.3033e+07	2.23311e+07	3.3608e+07	6.13697e+07	2.87859e+07	4.72928e+07	3.20491e+07	3.79762e+07	3.17607e+07	3.77408e+07	9.0003e+07	4.81564e+07	3.15767e+07	9.88706e+07	5.9917e+07	6.06712e+07	7.82286e+07	5.44234e+07	6.25477e+07	8.51277e+07	8.07334e+07	1.96732e+08	4.45271e+07	7.83739e+07	6.38179e+07	9.52604e+07	7.3076e+07	8.76378e+07	1.13459e+08	1.06699e+08	1.07516e+08
Mba04_g36530.1;Ma04_p36140.1	5	5	246.61	9.70356e-07	4.33817	80DAF AG	42DAFAG		8.009e+07	6.04541e+07	5.32795e+07	4.49865e+07	7.50982e+07	6.50924e+07	9.04863e+07	5.40353e+07	4.47715e+07	3.32173e+07	9.96293e+07	9.67906e+07	6.48293e+07	9.35882e+07	1.07518e+08	6.81837e+07	6.029e+07	7.97115e+07	1.04787e+08	1.08146e+08	7.32392e+07	1.86631e+08	1.5925e+08	1.7852e+08	1.96356e+08	1.12459e+08	1.53439e+08	1.34401e+08	1.89303e+08	1.63895e+08	1.87327e+08	3.43472e+08	3.6506e+08	1.02277e+08	1.40438e+08	1.97515e+08	1.40672e+08	2.71367e+08
Ma04_p29240.1	29	29	1008.93	1.14834e-06	1.78499	42DAF OB	80DAF OB	5-methyltetrahydropteroyltriglutamate--homocysteine methyltransferase 2	2.73413e+08	3.24039e+08	3.31791e+08	3.22351e+08	3.1364e+08	2.96957e+08	2.98181e+08	2.8663e+08	3.47677e+08	2.7115e+08	1.80414e+08	2.11434e+08	2.81679e+08	2.4741e+08	2.14156e+08	2.57103e+08	2.183e+08	1.87099e+08	1.91419e+08	2.09122e+08	2.23076e+08	1.3154e+08	2.15837e+08	1.64128e+08	2.00305e+08	1.98652e+08	1.80134e+08	1.70396e+08	1.70411e+08	1.72707e+08	2.78493e+08	1.64211e+08	2.45023e+08	1.68997e+08	1.93921e+08	1.55452e+08	1.72647e+08	1.79491e+08
Mba08_g30550.1	4	4	52.35	1.28694e-06	7.08247	42DAF OB	80DAF AG		5.25973e+07	1.23515e+08	4.5666e+07	7.90211e+07	9.0194e+07	5.76383e+07	3.26702e+07	6.86537e+07	4.57841e+07	4.95067e+07	6.22866e+07	2.04983e+07	8.41996e+07	4.91607e+07	3.55343e+07	8.4481e+07	8.80366e+07	5.77209e+07	6.92924e+07	4.17211e+07	2.24353e+07	2.5803e+07	1.73838e+07	1.96517e+07	2.69169e+07	4.61195e+07	3.16832e+07	4.37717e+07	2.67755e+07	1.83255e+07	8.36718e+06	2.24431e+07	1.49509e+06	1.18593e+07	1.59661e+07	1.45917e+07	2.10714e+07	1.77128e+07
Ma05_p02670.1	25	25	884.9	1.33587e-06	1.51712	42DAF OB	80DAF OB	5-methyltetrahydropteroyltriglutamate--homocysteine methyltransferase 2	2.56483e+08	2.71807e+08	2.98387e+08	2.82152e+08	2.68194e+08	2.47716e+08	2.73734e+08	2.54008e+08	2.96708e+08	2.75256e+08	2.04499e+08	2.49901e+08	2.25843e+08	2.48765e+08	2.53549e+08	2.10124e+08	2.01151e+08	1.82164e+08	2.06956e+08	2.2324e+08	2.10067e+08	1.70533e+08	2.11123e+08	1.79264e+08	1.93093e+08	2.09518e+08	2.235e+08	2.19099e+08	2.32395e+08	2.05017e+08	2.59555e+08	1.60725e+08	2.43568e+08	1.8584e+08	1.85459e+08	1.64256e+08	1.77452e+08	1.98956e+08
Mba01_g04380.1	4	4	62.06	1.45743e-06	2.31028	80DAF AG	42DAFAG		1.13255e+08	9.31535e+07	1.38876e+08	1.3779e+08	9.3262e+07	8.91447e+07	1.12126e+08	1.10721e+08	1.28922e+08	1.20303e+08	1.99861e+08	1.31324e+08	1.42653e+08	1.30595e+08	1.56788e+08	9.72171e+07	1.72771e+08	1.48332e+08	1.06305e+08	1.5598e+08	2.68515e+08	1.76667e+08	2.07216e+08	2.16128e+08	1.92779e+08	1.86867e+08	2.40802e+08	3.08457e+08	1.62198e+08	1.76532e+08	3.11817e+08	1.64959e+08	3.21389e+08	2.39086e+08	2.34748e+08	3.13107e+08	1.69223e+08	2.93175e+08
Ma05_p22300.1;Mba05_g21820.1	5	5	170.51	1.64836e-06	3.04303	80DAF AG	56DAF AG	Probable fructose-bisphosphate aldolase 2, chloroplastic	1.49996e+07	2.38022e+07	1.39057e+07	1.54413e+07	1.78395e+07	1.25665e+07	1.75021e+07	1.2635e+07	1.57348e+07	1.99468e+07	1.29839e+07	1.07199e+07	1.3489e+07	1.60154e+07	1.07615e+07	1.35823e+07	1.13662e+07	1.39314e+07	1.18094e+07	1.40452e+07	2.38099e+07	1.27182e+07	1.58547e+07	1.97014e+07	2.37377e+07	1.53131e+07	2.40925e+07	1.96106e+07	1.73784e+07	1.76901e+07	5.55791e+07	2.49713e+07	5.61514e+07	1.90278e+07	2.95705e+07	3.06752e+07	3.61024e+07	3.36596e+07
Ma10_p07840.1	4	4	115.19	1.65314e-06	5.42722	80DAF AG	42DAFAG	Serine carboxypeptidase-like 51	3.15186e+06	6.08381e+06	3.21341e+06	4.55395e+06	3.09992e+06	1.21537e+06	5.10159e+06	5.02811e+06	4.0936e+06	3.94615e+06	6.00155e+06	4.79053e+06	1.31302e+07	8.37841e+06	5.45387e+06	6.97053e+06	3.76696e+06	5.62849e+06	6.08785e+06	7.57883e+06	1.12868e+07	1.00821e+07	1.08553e+07	3.95452e+06	1.24264e+07	9.46615e+06	6.84581e+06	1.34604e+07	5.11795e+06	7.80713e+06	1.94162e+07	2.07118e+07	2.39447e+07	2.00919e+07	1.04149e+07	1.18738e+07	7.97491e+06	1.22149e+07
Ma04_p26770.1	4	4	220.22	1.75807e-06	2.46936	80DAF AG	42DAFAG	Probable plastid-lipid-associated protein 2, chloroplastic	1.73963e+07	2.30783e+07	2.12911e+07	1.99504e+07	2.67222e+07	1.37553e+07	1.60413e+07	1.34773e+07	1.59928e+07	2.32965e+07	2.50699e+07	2.24614e+07	2.22434e+07	2.27335e+07	1.8248e+07	2.41186e+07	2.33464e+07	2.55337e+07	2.17171e+07	2.52369e+07	2.96349e+07	2.77683e+07	3.08341e+07	2.5559e+07	3.64951e+07	3.09687e+07	3.0903e+07	4.11577e+07	2.68997e+07	3.93291e+07	5.5851e+07	4.989e+07	2.87893e+07	2.85724e+07	2.89206e+07	4.42204e+07	2.52812e+07	4.52318e+07
Ma06_p24100.1	7	7	93.46	1.78448e-06	2.16172	80DAF AG	42DAFAG	60S ribosomal protein L7a	1.10841e+08	9.28925e+07	1.33079e+08	1.15851e+08	1.2423e+08	9.26664e+07	9.63732e+07	9.91328e+07	9.59185e+07	8.93736e+07	1.36791e+08	1.13633e+08	1.17609e+08	1.02936e+08	1.18621e+08	1.20952e+08	1.35056e+08	1.27245e+08	1.12092e+08	1.24497e+08	1.80705e+08	1.38693e+08	1.33699e+08	1.13586e+08	1.29087e+08	1.23831e+08	1.68953e+08	1.77938e+08	1.40379e+08	1.25313e+08	2.06791e+08	1.45026e+08	3.23455e+08	1.43528e+08	1.63802e+08	2.08729e+08	2.37212e+08	2.06554e+08
Mba03_g11150.1	2	2	28.52	1.95595e-06	3.18207	80DAF OB	42DAFAG		2.46943e+07	4.14756e+07	2.28403e+07	3.43605e+07	3.95361e+07	2.1246e+07	2.74907e+07	2.30026e+07	2.55436e+07	3.96712e+07	3.04754e+07	2.90288e+07	4.14816e+07	3.3537e+07	3.0418e+07	4.28233e+07	2.64278e+07	3.02619e+07	3.23095e+07	3.8803e+07	4.22857e+07	4.11483e+07	3.65943e+07	3.70596e+07	5.6318e+07	3.67888e+07	3.85834e+07	4.60137e+07	4.59988e+07	4.07868e+07	6.9075e+07	5.55193e+07	1.28468e+08	5.28047e+07	7.26703e+07	5.7156e+07	1.53417e+08	6.53946e+07
Mba11_g24000.1	6	6	101.26	2.05975e-06	2.86527	80DAF OB	42DAFAG		3.91137e+07	5.32748e+07	2.95933e+07	5.25377e+07	5.46115e+07	3.88022e+07	2.49182e+07	4.10909e+07	2.67384e+07	4.7603e+07	7.31695e+07	8.29896e+07	6.92963e+07	5.20637e+07	9.10221e+07	4.97038e+07	1.55095e+08	8.30556e+07	8.22765e+07	7.17346e+07	6.28331e+07	1.22735e+08	7.73945e+07	8.48392e+07	1.06279e+08	9.8358e+07	9.78714e+07	9.26079e+07	1.09955e+08	1.09502e+08	5.86627e+07	9.106e+07	5.18105e+07	6.92272e+07	7.79431e+07	8.32686e+07	1.07663e+08	1.41783e+08
Ma07_p07240.1	5	5	240.07	2.07489e-06	5.08786	80DAF OB	42DAF OB	Pectin acetylesterase 7	6.84334e+06	1.79296e+07	7.99356e+06	1.19389e+07	2.28858e+07	1.90011e+07	8.99356e+06	2.4722e+07	2.71774e+07	2.08117e+07	3.13595e+07	9.62893e+06	4.40339e+07	3.49132e+07	3.14377e+07	2.44175e+07	2.48572e+07	2.65364e+07	2.43282e+07	3.73908e+07	4.04506e+07	3.51235e+07	4.71642e+07	6.04253e+07	4.57574e+07	3.01814e+07	3.28283e+07	4.08024e+07	4.47037e+07	5.21437e+07	3.03456e+07	5.00337e+07	6.53364e+07	9.27509e+07	7.05873e+07	6.24738e+07	5.61914e+07	8.58633e+07
Ma08_p02220.1	4	4	104.64	2.13591e-06	11.2085	80DAF AG	42DAF OB	Putative expressed protein	1.84138e+06	1.27491e+06	1.10912e+06	819466	1.2819e+06	1.86911e+06	2.04763e+06	2.08178e+06	1.18891e+06	1.61893e+06	1.93381e+06	1.21327e+06	891632	1.00767e+06	1.32338e+06	2.19133e+06	3.79769e+06	6.05858e+06	3.56363e+06	1.89975e+06	3.63239e+06	6.46518e+06	7.6156e+06	9.26969e+06	1.30062e+07	7.42472e+06	7.87069e+06	2.07444e+07	1.23169e+07	4.51715e+06	1.39305e+07	2.57264e+07	2.8988e+06	1.41752e+07	8.55613e+06	1.57318e+07	883425	1.15418e+07
Ma02_p19580.1	10	10	266.54	2.15952e-06	3.03347	80DAF AG	42DAF OB	Putative BAG family molecular chaperone regulator 7	9.80896e+07	1.23243e+08	1.06864e+08	9.30188e+07	1.07781e+08	1.17686e+08	9.48239e+07	1.14427e+08	1.10615e+08	1.12388e+08	1.24915e+08	1.01607e+08	2.2423e+08	1.45891e+08	1.39798e+08	2.07408e+08	1.06837e+08	1.19978e+08	1.18456e+08	1.38199e+08	2.29452e+08	1.04553e+08	2.24916e+08	1.40088e+08	2.65479e+08	2.09126e+08	1.68126e+08	1.96818e+08	1.252e+08	1.71555e+08	3.78489e+08	2.7968e+08	3.94491e+08	2.31094e+08	2.84494e+08	2.07433e+08	2.85325e+08	1.73023e+08
Ma03_p32830.1	8	8	189.05	2.18239e-06	3.5656	42DAF OB	70DAF OB	Protein ASPARTIC PROTEASE IN GUARD CELL 1	3.26944e+07	2.70049e+07	3.52818e+07	3.40624e+07	3.5332e+07	2.70079e+07	3.79873e+07	2.05276e+07	3.96158e+07	3.58144e+07	9.37208e+06	1.99588e+07	2.36032e+07	2.12079e+07	1.64748e+07	1.72863e+07	9.50627e+06	1.45503e+07	1.33065e+07	1.89876e+07	1.45003e+07	5.94048e+06	1.32385e+07	1.12445e+07	1.2166e+07	1.35977e+07	7.54401e+06	8.63565e+06	8.1028e+06	8.22024e+06	1.77416e+07	1.05233e+07	1.54571e+07	1.48078e+07	8.5801e+06	6.18429e+06	2.58928e+07	4.88207e+06
Mba04_g39170.1	79	79	1897.16	2.38826e-06	3.1606	80DAF AG	42DAFAG		1.5239e+09	1.31361e+09	1.94369e+09	1.69004e+09	1.87612e+09	1.75517e+09	1.3107e+09	1.57781e+09	1.36692e+09	1.29828e+09	2.24549e+09	1.93002e+09	3.63528e+09	2.44961e+09	2.60864e+09	3.7877e+09	2.29142e+09	2.56376e+09	2.48429e+09	3.21719e+09	4.34961e+09	1.57545e+09	4.15761e+09	1.76873e+09	3.08399e+09	4.33146e+09	3.42634e+09	3.24487e+09	3.05541e+09	3.54435e+09	6.64916e+09	2.69175e+09	5.25385e+09	3.88556e+09	4.26716e+09	3.1213e+09	4.09477e+09	3.32502e+09
Ma01_p05430.1;Mba01_g15260.1	15	15	734.05	2.484e-06	2.58855	42DAF OB	80DAF OB	Guanine nucleotide-binding protein subunit beta-like protein	1.79377e+08	2.22443e+08	2.08879e+08	2.25453e+08	2.47903e+08	2.10168e+08	1.59319e+08	2.0482e+08	2.82507e+08	1.50044e+08	1.53264e+08	1.8739e+08	1.92551e+08	2.13897e+08	1.78266e+08	2.26802e+08	1.4102e+08	1.52525e+08	1.29906e+08	1.68118e+08	1.47941e+08	1.25598e+08	1.35771e+08	8.33148e+07	1.27102e+08	1.23542e+08	1.05469e+08	1.33567e+08	8.31767e+07	1.70643e+08	1.68987e+08	8.44976e+07	1.49956e+08	1.32337e+08	9.96574e+07	8.00269e+07	6.86944e+07	8.66526e+07
Ma06_p13970.1	9	9	392.94	2.7344e-06	2.04368	42DAF OB	80DAF OB	Fructokinase-1	8.44598e+07	8.85985e+07	7.16644e+07	1.02999e+08	8.18562e+07	8.12339e+07	8.09401e+07	7.70736e+07	1.03055e+08	8.12116e+07	6.31446e+07	7.54716e+07	7.93973e+07	6.50781e+07	5.51854e+07	7.39199e+07	6.11089e+07	5.77728e+07	6.24718e+07	5.62181e+07	3.79933e+07	6.50243e+07	4.88629e+07	5.09588e+07	7.24705e+07	6.1347e+07	3.90053e+07	6.87926e+07	3.98708e+07	4.73539e+07	3.47597e+07	4.96185e+07	5.97482e+07	5.49827e+07	4.17425e+07	4.2421e+07	4.51303e+07	3.88644e+07
Mba08_g33400.1;Ma08_p34150.1	11	11	188	2.77102e-06	2.34912	80DAF AG	42DAFAG		4.44958e+07	5.85302e+07	3.87268e+07	3.95443e+07	5.90168e+07	3.61328e+07	3.03229e+07	3.66211e+07	5.16803e+07	5.15415e+07	8.58484e+07	5.47603e+07	5.24012e+07	5.85414e+07	6.86571e+07	5.4468e+07	6.81129e+07	8.55826e+07	6.45114e+07	4.36902e+07	8.5637e+07	8.44903e+07	7.2176e+07	9.34194e+07	1.0933e+08	7.18637e+07	6.63516e+07	1.32676e+08	6.88778e+07	6.61576e+07	9.72622e+07	9.95585e+07	9.27373e+07	9.81385e+07	7.20719e+07	1.19523e+08	8.12693e+07	7.71793e+07
Ma07_p19040.1	4	4	66.79	2.78634e-06	1.98338	80DAF AG	56DAF OB	Probable L-ascorbate peroxidase 4	6.77025e+07	6.25417e+07	7.11786e+07	7.3407e+07	7.67416e+07	6.57619e+07	6.81359e+07	6.5661e+07	7.28543e+07	6.56806e+07	6.81691e+07	6.9206e+07	5.72235e+07	6.07057e+07	7.05273e+07	5.38559e+07	6.53802e+07	6.03035e+07	4.93912e+07	4.97966e+07	7.18547e+07	6.99364e+07	8.53321e+07	8.54332e+07	1.29592e+08	7.7769e+07	6.38603e+07	1.04548e+08	8.24759e+07	1.07317e+08	9.94008e+07	1.38776e+08	1.15991e+08	8.80912e+07	1.04752e+08	1.12181e+08	8.04729e+07	1.02927e+08
Ma08_p04360.1	15	15	637.32	2.79371e-06	2.06036	80DAF AG	42DAF OB	GDP-mannose 3,5-epimerase 1	9.0232e+07	1.02166e+08	1.11907e+08	8.67455e+07	1.25677e+08	9.81585e+07	9.36323e+07	1.0391e+08	1.06697e+08	1.19224e+08	1.38002e+08	1.44385e+08	1.72405e+08	1.5922e+08	1.79722e+08	1.79317e+08	1.22813e+08	1.38883e+08	1.45807e+08	1.75854e+08	1.78156e+08	1.11213e+08	2.04863e+08	1.33615e+08	2.20273e+08	1.42083e+08	1.2003e+08	1.66307e+08	1.64877e+08	1.83561e+08	2.02964e+08	2.33255e+08	2.4938e+08	1.66116e+08	1.98371e+08	1.71482e+08	1.51103e+08	1.66751e+08
Ma01_p08090.1;Mba01_g17750.1	5	5	66.18	2.79662e-06	2.82973	42DAF OB	70DAF OB	Phospholipase D alpha 1	3.40943e+07	3.41763e+07	2.80721e+07	4.1455e+07	3.64845e+07	1.95971e+07	3.84082e+07	1.71618e+07	2.75097e+07	2.7966e+07	1.13403e+07	1.94428e+07	1.36526e+07	1.88779e+07	1.1383e+07	1.82812e+07	1.61166e+07	2.16614e+07	1.81416e+07	1.30641e+07	1.05838e+07	1.89965e+07	1.15423e+07	2.02767e+07	1.95692e+07	1.094e+07	1.1846e+07	1.53137e+07	1.45296e+07	8.96035e+06	1.66962e+07	1.41745e+07	9.71304e+06	1.0409e+07	1.19882e+07	1.6057e+07	1.0386e+07	2.10389e+07
Mba11_g11030.1	6	6	50.66	2.93788e-06	2.02393	42DAFAG	80DAF AG		4.94958e+07	4.04325e+07	5.15357e+07	4.71939e+07	3.70449e+07	5.05077e+07	5.81127e+07	4.91539e+07	4.49162e+07	5.57663e+07	3.78244e+07	4.29987e+07	4.65641e+07	3.80123e+07	4.29095e+07	2.56598e+07	3.76842e+07	4.07705e+07	3.93975e+07	3.90858e+07	3.96561e+07	3.57111e+07	3.25086e+07	3.84598e+07	2.76887e+07	3.62659e+07	4.13743e+07	3.24772e+07	4.1884e+07	3.80684e+07	2.18314e+07	2.73197e+07	2.36657e+07	2.93436e+07	3.07725e+07	3.36916e+07	4.79481e+07	3.93862e+07
Ma03_p27120.1;Mba01_g05910.1	11	11	252.36	2.97923e-06	2.64	42DAF OB	80DAF AG	Carbamoyl-phosphate synthase large chain, chloroplastic	2.44702e+07	1.3307e+07	2.81855e+07	1.92268e+07	1.81346e+07	2.43588e+07	2.14037e+07	1.92984e+07	1.6481e+07	1.50216e+07	1.36083e+07	1.23931e+07	1.5162e+07	1.04645e+07	1.3913e+07	8.09394e+06	1.23423e+07	9.77558e+06	8.93323e+06	1.16917e+07	1.52469e+07	7.29935e+06	9.18526e+06	7.71538e+06	8.5843e+06	7.93978e+06	1.17526e+07	5.47355e+06	8.67986e+06	7.04325e+06	1.15384e+07	5.08697e+06	9.40517e+06	5.27982e+06	1.16463e+07	8.16648e+06	1.5569e+07	1.00312e+07
Ma04_p39130.1	92	92	5072.56	3.08334e-06	3.26753	80DAF AG	42DAFAG	Alpha-1,4 glucan phosphorylase L isozyme, chloroplastic/amyloplastic	1.74844e+09	1.44853e+09	2.30638e+09	1.9505e+09	2.09144e+09	2.04654e+09	1.43942e+09	1.81632e+09	1.61567e+09	1.44335e+09	2.58381e+09	2.2466e+09	4.06745e+09	2.8071e+09	3.03703e+09	4.43552e+09	2.5844e+09	2.95782e+09	2.82488e+09	3.70079e+09	5.18933e+09	1.75275e+09	4.92182e+09	2.01298e+09	3.38284e+09	5.02116e+09	4.06398e+09	3.74696e+09	3.43502e+09	4.44528e+09	7.75891e+09	3.0653e+09	6.37122e+09	4.66118e+09	4.9043e+09	3.673e+09	4.96766e+09	3.91302e+09
Mba11_g24010.1	9	9	147.13	3.12456e-06	2.66058	70DAF OB	42DAFAG		5.84657e+07	5.62431e+07	4.8755e+07	8.69562e+07	7.47014e+07	4.86291e+07	2.92214e+07	5.36098e+07	4.3003e+07	5.11531e+07	9.99018e+07	9.6281e+07	7.38098e+07	5.88054e+07	1.11045e+08	5.77236e+07	1.69536e+08	1.10109e+08	9.07289e+07	8.71021e+07	1.13875e+08	1.42072e+08	9.07657e+07	8.82346e+07	1.11735e+08	1.03789e+08	1.31425e+08	1.23603e+08	1.12003e+08	1.29453e+08	1.39481e+08	9.93575e+07	1.23189e+08	8.90789e+07	8.46409e+07	1.03881e+08	1.18088e+08	1.44389e+08
Ma10_p02230.1	6	6	104.96	3.29735e-06	2.85711	42DAF OB	80DAF AG	60S ribosomal protein L36-3	2.79015e+07	2.57578e+07	3.13982e+07	2.6514e+07	3.19782e+07	2.76092e+07	2.82441e+07	2.12734e+07	2.89495e+07	1.83104e+07	1.74808e+07	1.34243e+07	1.60201e+07	1.73222e+07	1.96622e+07	1.69805e+07	1.51024e+07	1.94347e+07	1.49647e+07	1.74233e+07	2.32357e+07	9.19398e+06	1.42258e+07	1.33314e+07	1.63434e+07	1.53905e+07	2.52696e+07	1.04054e+07	2.04773e+07	1.56403e+07	1.3912e+07	9.02595e+06	1.0301e+07	6.95538e+06	1.76717e+07	1.44066e+07	1.15352e+07	1.21228e+07
Mba09_g01530.1	14	14	259.84	3.4507e-06	2.03039	80DAF AG	56DAF OB		1.04863e+08	1.24185e+08	1.13027e+08	1.03856e+08	1.05641e+08	1.30647e+08	9.71701e+07	1.02104e+08	1.37016e+08	1.25746e+08	1.20195e+08	1.08284e+08	1.27737e+08	1.19963e+08	1.22222e+08	8.88599e+07	1.0656e+08	9.00772e+07	9.26034e+07	9.75122e+07	1.56064e+08	9.45258e+07	1.67976e+08	1.21058e+08	1.41595e+08	1.42923e+08	1.47844e+08	1.85077e+08	1.2395e+08	1.40373e+08	2.02042e+08	1.804e+08	1.87023e+08	2.03079e+08	1.78363e+08	2.09638e+08	1.06662e+08	2.11315e+08
Ma07_p07250.1	7	7	269.92	3.45577e-06	4.32256	80DAF OB	42DAF OB	Pectin acetylesterase 7	9.29521e+06	1.89342e+07	1.05156e+07	1.82478e+07	2.78801e+07	1.78758e+07	1.11234e+07	2.72039e+07	2.41693e+07	2.35734e+07	3.46906e+07	1.02678e+07	4.96321e+07	3.64435e+07	3.42531e+07	2.9216e+07	2.66763e+07	3.22743e+07	2.81288e+07	4.0743e+07	4.68897e+07	3.88498e+07	4.02895e+07	6.28064e+07	4.9786e+07	3.13825e+07	3.74346e+07	4.65073e+07	4.65257e+07	3.75417e+07	3.59641e+07	4.11835e+07	7.00609e+07	7.25895e+07	7.74541e+07	6.76678e+07	5.6405e+07	9.1967e+07
Ma04_p25270.1	10	10	478.16	3.5047e-06	2.66109	42DAF OB	80DAF OB	Guanine nucleotide-binding protein subunit beta-like protein	1.55074e+08	1.94992e+08	1.79768e+08	1.87966e+08	2.10623e+08	1.81664e+08	1.37507e+08	1.79626e+08	2.38579e+08	1.20571e+08	1.33737e+08	1.55405e+08	1.73277e+08	1.9394e+08	1.55175e+08	2.00082e+08	1.07317e+08	1.35145e+08	1.10167e+08	1.47687e+08	1.26975e+08	1.06774e+08	1.17456e+08	6.58831e+07	1.11126e+08	9.90091e+07	8.8029e+07	1.048e+08	7.00217e+07	1.49545e+08	1.41059e+08	7.4751e+07	1.31932e+08	1.22025e+08	8.21464e+07	6.30534e+07	6.51987e+07	6.87118e+07
Ma03_p14690.2;Mba03_g13990.1	17	17	592.99	3.55025e-06	2.11053	80DAF AG	42DAFAG	Catalase isozyme A	2.0776e+08	2.57619e+08	2.21688e+08	1.96775e+08	2.38131e+08	2.17243e+08	1.81358e+08	2.10969e+08	1.96603e+08	2.10906e+08	2.24503e+08	1.986e+08	2.02449e+08	2.38277e+08	2.14779e+08	2.7931e+08	2.03341e+08	2.74564e+08	2.55401e+08	2.09691e+08	2.92398e+08	2.28486e+08	3.47653e+08	2.13021e+08	3.34008e+08	2.85804e+08	2.89732e+08	3.48386e+08	2.93642e+08	3.38698e+08	5.45358e+08	5.07859e+08	3.08842e+08	3.55204e+08	4.30695e+08	3.41592e+08	2.37946e+08	2.84949e+08
Mba01_g14350.1	5	5	35.8	3.57003e-06	1.80285	80DAF AG	56DAF OB		3.44351e+07	4.08779e+07	3.4888e+07	5.1341e+07	4.43816e+07	3.43624e+07	3.00407e+07	3.76472e+07	4.51863e+07	4.05208e+07	4.4484e+07	3.77572e+07	4.41178e+07	4.29372e+07	4.439e+07	3.23445e+07	3.57984e+07	4.13698e+07	3.33002e+07	3.775e+07	5.42221e+07	4.30636e+07	4.83809e+07	3.9856e+07	6.40996e+07	4.43028e+07	4.37063e+07	5.69647e+07	4.56277e+07	4.44282e+07	6.13449e+07	6.75257e+07	7.50299e+07	5.65224e+07	5.90723e+07	5.2173e+07	4.67843e+07	5.58936e+07
Mba03_g01070.1	33	33	988.7	3.57762e-06	1.89248	80DAF AG	42DAFAG		1.26842e+09	1.64005e+09	1.31432e+09	1.48312e+09	1.81722e+09	1.2107e+09	1.54048e+09	1.08626e+09	1.33602e+09	1.23835e+09	1.41863e+09	1.61562e+09	1.62243e+09	1.42116e+09	1.3775e+09	1.78157e+09	1.46493e+09	1.4103e+09	1.38303e+09	1.67406e+09	1.8238e+09	1.62492e+09	1.86089e+09	1.16377e+09	1.9512e+09	1.95777e+09	1.82557e+09	2.0232e+09	1.67094e+09	2.04099e+09	2.98984e+09	2.21113e+09	2.64295e+09	1.86348e+09	2.07724e+09	1.95682e+09	1.93128e+09	2.01903e+09
Ma07_p16840.1	24	24	1352.66	3.58531e-06	1.63486	42DAF OB	70DAF AG	RuBisCO large subunit-binding protein subunit alpha, chloroplastic (Fragment)	4.50217e+08	5.66601e+08	4.9078e+08	5.44819e+08	5.42658e+08	4.51159e+08	4.55657e+08	4.12431e+08	4.3781e+08	4.57562e+08	3.64723e+08	3.45641e+08	3.65644e+08	3.86042e+08	3.1681e+08	4.36273e+08	3.30327e+08	3.16664e+08	3.64518e+08	3.76045e+08	2.99099e+08	3.16813e+08	3.22019e+08	2.64556e+08	3.84849e+08	3.54394e+08	4.01579e+08	3.62133e+08	4.05827e+08	3.30098e+08	3.72215e+08	3.71028e+08	4.32468e+08	2.87153e+08	4.25164e+08	3.12517e+08	3.139e+08	3.52725e+08
Mba06_g28490.1	5	5	63.3	3.82564e-06	3.66094	80DAF OB	42DAF OB		3.56036e+06	4.24845e+06	3.08455e+06	4.72502e+06	5.59822e+06	4.29112e+06	3.95307e+06	2.95067e+06	4.84108e+06	5.98906e+06	6.87553e+06	2.91579e+06	9.5088e+06	2.85527e+06	4.7406e+06	3.37719e+06	5.61275e+06	5.42358e+06	4.14793e+06	4.79555e+06	1.06255e+07	3.20648e+06	1.05702e+07	3.84278e+06	9.63891e+06	7.93316e+06	1.03898e+07	6.41226e+06	7.95487e+06	9.36462e+06	1.83744e+07	9.06592e+06	1.99437e+07	1.09368e+07	1.87579e+07	1.26931e+07	1.54735e+07	1.52136e+07
Ma10_p16080.1	7	7	178.57	3.88773e-06	3.3617	80DAF OB	42DAFAG	Probable L-ascorbate peroxidase 7, chloroplastic	7.0344e+06	7.58736e+06	1.01211e+07	9.50454e+06	1.1226e+07	5.31921e+06	1.02241e+07	5.91971e+06	4.41017e+06	4.25047e+06	6.93332e+06	4.53047e+06	9.55436e+06	5.14123e+06	5.95071e+06	1.29385e+07	8.39544e+06	7.27722e+06	4.83745e+06	7.0994e+06	1.03156e+07	1.31754e+07	9.48288e+06	6.38969e+06	1.9407e+07	1.22157e+07	9.94408e+06	2.33873e+07	1.36052e+07	1.84382e+07	1.20852e+07	2.56439e+07	2.47794e+07	1.62604e+07	1.83548e+07	2.95836e+07	1.3666e+07	1.94089e+07
Ma04_p07100.1	3	3	48.41	3.93126e-06	4.3301	42DAFAG	80DAF OB	Tryptophan synthase beta chain 2, chloroplastic	1.88047e+07	2.72858e+07	1.88028e+07	1.85078e+07	2.97742e+07	1.89258e+07	1.76096e+07	2.36014e+07	3.42029e+07	2.96114e+07	1.94534e+07	2.016e+07	1.37274e+07	2.29468e+07	1.85159e+07	1.92831e+07	1.56206e+07	1.53329e+07	2.05826e+07	1.27947e+07	6.30971e+06	1.54378e+07	1.25552e+07	1.35272e+07	1.27379e+07	1.4958e+07	9.17801e+06	2.82979e+07	1.43161e+07	1.23451e+07	4.37513e+06	1.65569e+07	8.20841e+06	7.5369e+06	4.458e+06	9.68107e+06	2.54134e+06	6.21994e+06
Ma04_p01780.1	4	4	43.57	4.22718e-06	4.34882	42DAFAG	80DAF AG	Putative mTERF family protein, expressed	4.42561e+07	3.89454e+07	4.60114e+07	2.86202e+07	4.19902e+07	5.06482e+07	3.30225e+07	3.85026e+07	5.41946e+07	3.14355e+07	2.24106e+07	1.14616e+07	1.8316e+07	2.17536e+07	1.50056e+07	3.91653e+06	1.48667e+07	1.65626e+07	9.79433e+06	8.6383e+06	2.26907e+07	1.11413e+07	8.36759e+06	9.01206e+06	1.5867e+07	7.18761e+06	2.40391e+07	8.68368e+06	9.54501e+06	1.0544e+07	8.14992e+06	5.85991e+06	1.73821e+07	6.8351e+06	5.20599e+06	1.91691e+07	1.94935e+07	2.19222e+07
Ma10_p02880.1;Mba08_g24260.1	8	8	276.98	4.24417e-06	1.93027	42DAF OB	80DAF OB	60S ribosomal protein L12	1.03338e+08	1.66249e+08	1.23987e+08	1.25596e+08	1.68725e+08	1.20863e+08	1.06826e+08	1.11501e+08	1.42507e+08	1.2034e+08	1.03064e+08	1.02654e+08	1.04456e+08	1.17466e+08	9.57264e+07	1.16129e+08	8.07195e+07	9.56378e+07	9.52232e+07	9.5054e+07	7.51799e+07	9.692e+07	7.45864e+07	8.76681e+07	1.15461e+08	8.02058e+07	6.93919e+07	9.24961e+07	7.8916e+07	7.48967e+07	8.72319e+07	9.97351e+07	1.23796e+08	7.46165e+07	8.17446e+07	6.38232e+07	7.1952e+07	6.75773e+07
Ma01_p15210.1;Mba01_g24810.1	8	8	384.91	4.33634e-06	3.51072	42DAF OB	80DAF OB	40S ribosomal protein SA	1.87106e+08	3.15573e+08	2.05907e+08	2.401e+08	2.50695e+08	2.33297e+08	1.28282e+08	2.21191e+08	2.3756e+08	1.79161e+08	1.98041e+08	1.6837e+08	2.50871e+08	2.1796e+08	1.8101e+08	2.64382e+08	1.74752e+08	1.76294e+08	2.23795e+08	1.81235e+08	1.07658e+08	1.17559e+08	1.40027e+08	4.1416e+07	1.64569e+08	1.72561e+08	1.11369e+08	1.3998e+08	1.1578e+08	1.2517e+08	1.0663e+08	1.46395e+08	1.02217e+08	9.15342e+07	1.20857e+08	7.27069e+07	3.11298e+07	4.8614e+07
Mba07_g21850.1	11	11	147.52	4.54248e-06	2.15055	42DAFAG	80DAF AG		9.45349e+07	7.29444e+07	9.66627e+07	1.07302e+08	8.2439e+07	9.80644e+07	1.03664e+08	9.16431e+07	9.612e+07	1.0625e+08	8.30555e+07	6.95291e+07	7.66139e+07	5.9705e+07	7.23167e+07	5.38371e+07	8.21508e+07	7.82498e+07	7.96724e+07	6.24065e+07	8.45834e+07	6.80483e+07	5.7883e+07	6.88867e+07	5.2814e+07	6.26004e+07	9.81462e+07	6.22573e+07	8.25847e+07	6.27789e+07	5.43913e+07	4.68322e+07	3.62859e+07	4.69056e+07	6.12247e+07	8.2657e+07	7.84208e+07	8.48371e+07
Ma04_p04490.1;Mba04_g04410.1	5	5	81.08	4.5461e-06	4.14544	42DAF OB	80DAF AG	NADH dehydrogenase [ubiquinone] 1 alpha subcomplex subunit 9, mitochondrial	1.42863e+07	1.03563e+07	1.13525e+07	1.35314e+07	1.24685e+07	1.17953e+07	1.22751e+07	8.03405e+06	7.60157e+06	7.85005e+06	9.19583e+06	4.657e+06	9.54316e+06	4.12424e+06	7.7875e+06	5.3211e+06	7.02639e+06	6.48232e+06	3.99276e+06	7.03828e+06	5.48743e+06	3.57675e+06	4.36473e+06	2.8096e+06	3.67325e+06	3.35338e+06	7.67738e+06	3.40461e+06	4.61221e+06	3.22428e+06	1.56403e+06	904465	7.26117e+06	2.23432e+06	4.34405e+06	5.59925e+06	3.7316e+06	3.83592e+06
Ma04_p06800.1	3	3	134.48	4.54696e-06	6.61239	80DAF AG	42DAF OB	Putative Universal stress protein A-like protein	710340	1.99029e+06	712878	611929	1.36833e+06	623546	1.77499e+06	1.67114e+06	417614	3.49819e+06	2.32862e+06	1.23258e+06	2.13717e+06	1.31185e+06	1.4037e+06	763730	1.06414e+06	1.04823e+06	1.91201e+06	2.26122e+06	1.76749e+06	4.991e+06	3.06798e+06	9.2644e+06	8.16079e+06	2.48673e+06	3.33999e+06	1.42316e+06	3.17427e+06	1.18535e+06	5.97569e+06	6.10001e+06	7.47799e+06	8.97884e+06	2.95695e+06	7.85723e+06	6.23041e+06	7.69039e+06
Mba01_g29330.1	29	29	1815.55	4.87579e-06	7.88304	56DAF OB	80DAF OB		7.15894e+09	8.06946e+09	1.01749e+10	1.26809e+10	7.09289e+09	1.21291e+10	5.66263e+09	1.16947e+10	9.7864e+09	3.67846e+09	9.74819e+09	1.75029e+10	1.19644e+10	1.13923e+10	1.22756e+10	2.21976e+10	9.73236e+09	1.71259e+10	1.79477e+10	1.30413e+10	5.12876e+09	1.31076e+10	5.22086e+09	5.5629e+09	7.20167e+09	1.13805e+10	5.30339e+09	1.19628e+10	4.96367e+09	1.66296e+10	3.26616e+09	1.10969e+10	2.73823e+09	9.27606e+09	2.38643e+09	1.37973e+09	1.97725e+09	2.37984e+09
Ma09_p23670.1	37	37	1656.21	4.92628e-06	1.41524	42DAF OB	70DAF AG	RuBisCO large subunit-binding protein subunit beta, chloroplastic	5.38817e+08	6.61288e+08	6.4963e+08	6.28289e+08	6.03981e+08	6.92287e+08	5.40126e+08	5.20889e+08	5.97456e+08	5.48953e+08	4.63956e+08	5.05449e+08	4.28217e+08	4.97297e+08	4.47304e+08	5.14065e+08	4.13404e+08	4.41251e+08	4.52033e+08	4.83061e+08	4.39946e+08	4.30016e+08	4.60551e+08	3.609e+08	4.8632e+08	4.88593e+08	5.37008e+08	5.10476e+08	5.03701e+08	5.15811e+08	5.13723e+08	5.36119e+08	5.26404e+08	4.6924e+08	5.28598e+08	4.33414e+08	5.37702e+08	4.72543e+08
Mba04_g39300.1	4	4	64.47	4.99085e-06	1.99327	42DAF OB	80DAF OB		3.31287e+07	4.86052e+07	3.21918e+07	3.40869e+07	4.41691e+07	3.69818e+07	3.56435e+07	3.40004e+07	3.4422e+07	3.64199e+07	2.83719e+07	2.41079e+07	3.47661e+07	2.9349e+07	2.6963e+07	3.13618e+07	2.54378e+07	2.83587e+07	2.59663e+07	2.34625e+07	2.22423e+07	2.37289e+07	1.87895e+07	2.80716e+07	2.66463e+07	1.86184e+07	2.01528e+07	2.82587e+07	2.32728e+07	1.92269e+07	1.89683e+07	2.15441e+07	3.01875e+07	1.55869e+07	1.70368e+07	2.33793e+07	1.30027e+07	2.37133e+07
Ma04_p02300.1	5	5	42.74	5.09216e-06	1.9176	42DAF OB	80DAF OB	Putative Exocyst complex component EXO70A1	1.34159e+08	1.3808e+08	1.44133e+08	1.55451e+08	1.61438e+08	1.29253e+08	1.25016e+08	1.23965e+08	1.52735e+08	1.21162e+08	1.10706e+08	1.23756e+08	1.15567e+08	1.19367e+08	1.0444e+08	1.08596e+08	9.89669e+07	1.12555e+08	1.08494e+08	9.58824e+07	8.74335e+07	1.21127e+08	8.49744e+07	1.13098e+08	1.07152e+08	8.48046e+07	8.01088e+07	1.12358e+08	7.38428e+07	9.09168e+07	6.251e+07	1.07928e+08	5.57093e+07	9.71997e+07	6.44276e+07	9.2868e+07	5.34631e+07	9.5148e+07
Ma11_p24920.1	7	7	236.74	5.0968e-06	13.9621	80DAF AG	42DAF OB	Premnaspirodiene oxygenase	3.16508e+06	1.58141e+07	4.25363e+06	3.23041e+06	1.12315e+06	1.74173e+07	1.0113e+07	1.26501e+07	1.17431e+07	3.3487e+06	5.53681e+06	1.81183e+07	3.06541e+07	2.74971e+07	1.67924e+07	4.42179e+07	4.82107e+06	9.2805e+06	2.13985e+07	2.28092e+07	2.94439e+07	1.71109e+07	4.99217e+07	6.35757e+06	5.72187e+07	3.34756e+07	3.17203e+07	2.15567e+07	3.23291e+07	3.91382e+07	8.48785e+07	9.71761e+07	7.10602e+07	5.5017e+07	7.81664e+07	4.4911e+07	8.05527e+07	4.26983e+07
Ma08_p09170.1	10	10	255.75	5.10239e-06	3.58497	42DAF OB	80DAF AG	Putative Polyphenol oxidase A1, chloroplastic	5.33275e+07	5.59922e+07	4.8832e+07	7.92457e+07	8.03176e+07	3.43777e+07	6.2283e+07	3.19865e+07	5.66285e+07	4.25555e+07	3.03855e+07	7.0224e+07	2.93389e+07	4.28114e+07	4.00139e+07	2.25008e+07	4.40549e+07	3.2463e+07	4.34252e+07	3.74836e+07	2.05423e+07	4.35382e+07	1.40983e+07	2.37875e+07	4.32118e+07	4.46338e+07	4.64211e+07	4.28565e+07	3.52901e+07	3.63573e+07	2.44495e+07	1.70876e+07	1.82146e+07	1.11477e+07	2.13852e+07	1.96417e+07	2.01749e+07	1.95799e+07
Mba08_g14270.1	24	24	567.66	5.14457e-06	1.92029	80DAF OB	42DAFAG		3.74865e+08	3.88111e+08	4.3939e+08	4.89503e+08	4.51104e+08	3.99981e+08	3.84278e+08	4.21262e+08	4.38865e+08	3.95171e+08	5.71605e+08	4.57047e+08	6.75936e+08	4.52428e+08	5.23865e+08	5.42882e+08	5.59705e+08	5.64061e+08	4.73658e+08	5.40309e+08	8.6458e+08	4.91299e+08	6.51332e+08	4.72719e+08	6.1504e+08	6.9067e+08	6.45596e+08	7.67187e+08	5.03616e+08	6.46838e+08	9.24434e+08	4.79549e+08	8.23599e+08	6.63315e+08	7.51741e+08	7.33048e+08	8.0923e+08	8.39208e+08
Mba06_g12860.1;Ma06_p13750.1	12	12	165.35	5.67639e-06	2.288	42DAFAG	80DAF AG		9.18743e+07	7.11781e+07	9.56374e+07	1.04392e+08	7.91173e+07	9.6889e+07	1.00302e+08	9.04675e+07	9.4923e+07	1.02705e+08	8.20588e+07	6.89055e+07	7.44203e+07	5.78167e+07	6.99381e+07	4.99248e+07	8.16092e+07	7.65613e+07	7.76145e+07	5.90824e+07	8.36942e+07	6.56216e+07	5.68737e+07	6.76608e+07	4.55029e+07	6.1e+07	9.47071e+07	5.96097e+07	7.92529e+07	6.0135e+07	4.97821e+07	4.08575e+07	3.31317e+07	4.59092e+07	5.73601e+07	7.93236e+07	7.59229e+07	8.24956e+07
Ma06_p34840.1	8	8	207.3	5.71021e-06	2.30727	80DAF AG	42DAFAG	Protein IN2-1 homolog B	2.65134e+07	2.42083e+07	3.39096e+07	3.67919e+07	2.6772e+07	2.50636e+07	2.37163e+07	2.67889e+07	3.04919e+07	2.02901e+07	4.15269e+07	4.02119e+07	4.20514e+07	4.04356e+07	3.35755e+07	4.2406e+07	3.00841e+07	4.74125e+07	5.66986e+07	5.2107e+07	4.29093e+07	3.87164e+07	3.71872e+07	2.65204e+07	4.2417e+07	4.53081e+07	4.03884e+07	6.60657e+07	3.42252e+07	5.52064e+07	6.60404e+07	5.0989e+07	6.33873e+07	5.2803e+07	4.86291e+07	3.86812e+07	2.98836e+07	3.83302e+07
Mba11_g19050.1	6	6	111.9	5.72913e-06	2.43532	42DAFAG	80DAF AG		7.23835e+07	5.57888e+07	6.73779e+07	5.97467e+07	5.66655e+07	7.30118e+07	8.67986e+07	7.89883e+07	5.83336e+07	7.08689e+07	5.78588e+07	5.41019e+07	6.20502e+07	4.37246e+07	4.64996e+07	3.82703e+07	5.4206e+07	5.35945e+07	6.06276e+07	4.01421e+07	5.18627e+07	4.75501e+07	4.14106e+07	6.24772e+07	4.77536e+07	4.86368e+07	5.48687e+07	4.32209e+07	4.96014e+07	4.73444e+07	2.20968e+07	3.34887e+07	2.75316e+07	3.77709e+07	3.54036e+07	4.48241e+07	7.06557e+07	6.20603e+07
Ma09_p26770.1;Mba09_g22590.1	5	5	85.43	6.2021e-06	2.48614	80DAF OB	42DAF OB	Cysteine desulfurase, mitochondrial	1.90737e+07	2.11374e+07	1.72152e+07	2.02536e+07	1.35215e+07	1.97007e+07	2.08051e+07	2.2474e+07	1.9761e+07	2.99207e+07	2.71303e+07	1.83434e+07	3.41082e+07	1.91551e+07	2.07865e+07	1.63198e+07	2.63993e+07	2.51758e+07	2.59474e+07	2.38536e+07	3.29651e+07	3.09348e+07	2.73056e+07	3.74482e+07	3.82424e+07	2.91075e+07	3.18838e+07	3.86902e+07	2.87781e+07	2.51143e+07	2.03177e+07	3.55707e+07	2.3239e+07	3.17028e+07	3.38037e+07	4.46137e+07	5.52871e+07	4.76872e+07
Ma08_p08320.1	3	3	88.25	6.61037e-06	2.62558	80DAF OB	42DAF OB	2-alkenal reductase (NADP(+)-dependent)	1.41697e+07	1.84645e+07	1.42952e+07	1.06818e+07	1.23838e+07	1.21439e+07	1.68427e+07	1.46253e+07	9.23664e+06	1.83029e+07	2.64805e+07	1.55008e+07	2.16126e+07	1.19914e+07	1.6068e+07	7.52559e+06	2.40651e+07	1.84928e+07	1.43301e+07	1.72698e+07	2.81424e+07	2.14002e+07	2.43657e+07	2.85611e+07	2.60652e+07	2.50366e+07	3.49827e+07	2.34031e+07	2.67022e+07	2.52004e+07	2.18265e+07	1.85308e+07	1.77055e+07	2.23038e+07	2.95967e+07	3.2508e+07	4.30801e+07	4.18375e+07
Mba10_g08880.1	3	3	28.93	6.75282e-06	2.55858	42DAFAG	80DAF OB		1.35772e+07	9.07548e+06	9.9982e+06	9.2145e+06	1.03686e+07	1.12324e+07	1.00293e+07	1.21618e+07	1.13167e+07	9.2458e+06	8.52658e+06	5.00058e+06	7.47366e+06	6.21218e+06	8.03289e+06	4.52411e+06	9.04271e+06	8.0222e+06	5.39661e+06	4.49235e+06	7.10325e+06	6.27138e+06	4.49784e+06	6.00054e+06	5.82543e+06	3.18545e+06	4.86075e+06	6.82787e+06	5.26702e+06	4.36201e+06	5.92047e+06	5.29758e+06	2.60527e+06	5.81574e+06	4.24149e+06	5.13546e+06	2.36048e+06	5.14253e+06
Mba05_g10460.1	12	12	360.65	6.94232e-06	2.48623	80DAF AG	42DAFAG		5.05847e+08	7.63683e+08	7.05861e+08	6.81561e+08	7.58654e+08	7.30261e+08	4.14293e+08	5.80795e+08	8.45299e+08	5.51284e+08	8.13448e+08	9.39771e+08	7.35406e+08	9.21929e+08	9.44381e+08	9.43926e+08	7.06819e+08	8.69707e+08	7.78645e+08	7.92008e+08	9.1646e+08	9.17092e+08	1.14606e+09	5.45196e+08	1.08756e+09	1.03204e+09	6.90292e+08	1.25246e+09	7.57707e+08	1.0947e+09	1.46724e+09	1.62535e+09	1.54357e+09	1.57331e+09	1.02496e+09	1.04977e+09	8.63451e+08	8.52723e+08
Ma07_p03540.1	2	2	44.9	7.0824e-06	9.63911	80DAF OB	42DAF OB	Polyphenol oxidase, chloroplastic	3.04683e+06	1.80458e+06	2.43942e+06	1.57113e+06	2.89519e+06	5.85454e+06	5.79377e+06	4.78509e+06	1.89026e+06	6.99483e+06	1.64533e+07	5.61952e+06	2.5732e+06	2.90305e+06	1.01851e+07	1.08091e+06	5.44402e+06	6.00787e+06	4.63983e+06	926837	1.71819e+07	1.20481e+07	1.74951e+07	3.62555e+07	1.18896e+07	1.59228e+07	1.48018e+07	1.69833e+07	8.31226e+06	1.08668e+07	6.35053e+06	1.15283e+07	4.90152e+06	3.83525e+07	1.59951e+07	3.00446e+07	2.86579e+07	1.59652e+07
Ma01_p11860.1	14	14	780.97	7.31064e-06	1.91258	42DAF OB	80DAF OB	Peptidyl-prolyl cis-trans isomerase	5.05754e+08	6.5842e+08	5.65484e+08	6.05088e+08	6.77683e+08	5.05875e+08	4.3999e+08	4.21278e+08	6.89104e+08	5.34792e+08	4.62587e+08	5.04613e+08	3.9075e+08	4.56012e+08	4.67667e+08	2.98851e+08	5.23446e+08	4.48104e+08	3.53183e+08	3.53871e+08	3.75896e+08	5.04204e+08	4.01508e+08	4.54439e+08	4.57679e+08	3.36342e+08	3.24238e+08	4.4028e+08	3.85615e+08	3.68643e+08	3.73277e+08	3.74577e+08	3.30448e+08	2.96163e+08	3.28008e+08	3.67678e+08	2.23493e+08	3.40872e+08
Ma03_p24220.1	4	4	35.31	7.51232e-06	1.77411	80DAF OB	42DAF OB	Putative Probable leucine-rich repeat receptor-like serine/threonine-protein kinase At5g15730	7.31374e+07	8.64794e+07	7.03872e+07	7.51101e+07	7.10491e+07	7.98936e+07	8.51234e+07	7.78449e+07	6.61541e+07	9.79822e+07	9.13687e+07	7.29619e+07	1.02491e+08	6.83737e+07	8.50291e+07	7.13145e+07	9.28299e+07	8.95446e+07	8.25565e+07	6.84394e+07	1.1296e+08	8.53487e+07	8.81427e+07	1.21825e+08	9.7567e+07	1.11934e+08	1.09646e+08	1.05881e+08	1.05004e+08	8.50555e+07	8.06793e+07	8.82512e+07	7.92227e+07	9.89526e+07	1.1908e+08	1.17484e+08	1.56756e+08	1.40566e+08
Mba10_g19130.1	1	1	17.09	7.70258e-06	4.96233	80DAF OB	42DAF OB		1.19397e+07	2.20911e+06	1.16193e+07	3.59968e+06	5.6886e+06	1.19972e+07	1.06937e+07	1.17083e+07	3.59718e+06	8.02286e+06	1.4621e+07	8.8017e+06	1.2211e+07	5.6013e+06	1.54223e+07	7.70112e+06	1.8341e+07	1.95673e+07	1.39817e+07	1.05264e+07	2.45673e+07	1.15262e+07	2.11884e+07	1.72863e+07	1.55163e+07	2.31804e+07	3.39271e+07	2.10054e+07	2.87018e+07	1.99648e+07	1.99686e+07	1.3262e+07	1.89454e+07	2.64828e+07	2.72839e+07	3.04694e+07	4.50914e+07	3.63243e+07
Ma08_p05530.1	3	3	53.95	7.89093e-06	2.45782	42DAFAG	80DAF AG	Putative U-box domain-containing protein 35	5.00135e+07	2.91986e+07	4.9424e+07	4.37121e+07	3.06739e+07	4.6842e+07	5.65575e+07	4.50035e+07	3.43902e+07	4.68807e+07	2.97456e+07	3.69947e+07	3.84562e+07	2.97287e+07	3.67709e+07	1.92007e+07	2.97764e+07	3.25732e+07	3.07121e+07	2.87818e+07	3.28099e+07	2.64029e+07	2.47484e+07	3.28684e+07	2.14872e+07	2.67842e+07	3.16399e+07	2.28872e+07	3.4564e+07	2.42919e+07	1.54769e+07	1.78249e+07	1.7696e+07	2.37589e+07	2.62485e+07	2.41028e+07	4.0592e+07	3.05539e+07
Mba07_g16960.1	26	26	578.01	8.3897e-06	1.60245	42DAF OB	70DAF AG		4.63552e+08	5.86785e+08	5.07729e+08	5.60181e+08	5.63675e+08	4.65016e+08	4.77026e+08	4.26898e+08	4.52113e+08	4.75201e+08	3.78882e+08	3.60493e+08	3.83539e+08	4.02146e+08	3.29129e+08	4.56235e+08	3.42961e+08	3.311e+08	3.77533e+08	3.90064e+08	3.15974e+08	3.31907e+08	3.36507e+08	2.81002e+08	4.08246e+08	3.7223e+08	4.1662e+08	3.78464e+08	4.22773e+08	3.45803e+08	3.94102e+08	3.88912e+08	4.63856e+08	3.00243e+08	4.46823e+08	3.31745e+08	3.5996e+08	3.75216e+08
Ma07_p03650.1;Mba07_g03490.1	2	2	44	8.65331e-06	4.59522	80DAF OB	42DAF OB	Polyphenol oxidase, chloroplastic	2.99273e+07	1.24084e+07	2.78341e+07	1.5609e+07	1.89651e+07	1.7327e+07	2.47169e+07	2.87927e+07	1.51735e+07	3.67189e+07	5.63542e+07	5.70902e+07	2.69789e+07	2.19779e+07	5.23702e+07	1.8639e+07	4.27472e+07	6.03635e+07	5.1453e+07	1.79894e+07	7.27611e+07	9.66144e+07	8.92167e+07	1.04397e+08	8.16371e+07	7.95699e+07	6.38127e+07	9.97616e+07	6.87772e+07	6.82603e+07	3.61058e+07	8.72788e+07	2.97909e+07	1.26465e+08	8.7764e+07	1.64261e+08	4.46018e+07	8.8431e+07
Ma05_p21330.2;Mba05_g20830.1	10	10	241.25	8.67876e-06	1.98233	42DAF OB	80DAF AG	Glycerate dehydrogenase HPR, peroxisomal	1.76347e+08	1.40525e+08	1.92251e+08	2.06565e+08	1.78632e+08	1.49251e+08	1.60853e+08	1.47873e+08	2.04464e+08	1.3371e+08	1.14709e+08	1.02326e+08	1.44578e+08	1.09178e+08	1.14137e+08	1.29105e+08	1.41762e+08	1.17649e+08	8.86618e+07	1.076e+08	1.51589e+08	1.00292e+08	1.09528e+08	8.08737e+07	1.10814e+08	1.12307e+08	1.22993e+08	1.22885e+08	1.02149e+08	8.25102e+07	1.10854e+08	7.27891e+07	9.44892e+07	8.27845e+07	1.14583e+08	1.16358e+08	1.19173e+08	1.13218e+08
Ma03_p08390.1	4	4	70.48	8.7207e-06	2.54609	42DAFAG	70DAF OB	S-adenosylmethionine synthase	1.97171e+07	2.11929e+07	1.76397e+07	1.86365e+07	2.27118e+07	2.7772e+07	2.32774e+07	2.13148e+07	3.44133e+07	2.09197e+07	1.82131e+07	2.27475e+07	1.53315e+07	2.0236e+07	2.46445e+07	7.41612e+06	1.15513e+07	1.58179e+07	1.0327e+07	1.37473e+07	1.24837e+07	1.83587e+07	1.63482e+07	2.16881e+07	1.68498e+07	5.35933e+06	8.15024e+06	1.31947e+07	1.10506e+07	1.23994e+07	2.13154e+07	1.092e+07	1.4613e+07	1.16787e+07	1.07868e+07	1.34896e+07	8.81918e+06	1.58159e+07
Ma05_p08390.1;Mba05_g09180.1	9	9	351.56	9.08751e-06	2.31239	42DAFAG	80DAF AG	40S ribosomal protein S3a	8.76656e+07	5.44323e+07	9.3814e+07	7.03809e+07	8.52296e+07	8.45073e+07	1.00086e+08	6.33215e+07	7.38596e+07	6.9983e+07	5.15232e+07	4.84949e+07	8.00632e+07	5.87163e+07	6.41501e+07	4.61523e+07	4.28545e+07	5.11029e+07	4.07108e+07	5.82438e+07	5.96822e+07	3.44623e+07	4.45221e+07	3.99861e+07	3.65102e+07	4.0691e+07	6.11415e+07	2.81437e+07	6.15274e+07	4.09432e+07	3.79987e+07	2.60732e+07	3.82026e+07	3.32586e+07	5.5516e+07	3.60873e+07	5.67615e+07	4.67418e+07
Mba02_g20160.1	24	24	412.6	1.01531e-05	1.7049	42DAFAG	80DAF OB		3.28894e+08	4.10329e+08	3.77078e+08	3.74677e+08	4.11523e+08	3.88483e+08	3.75418e+08	3.78745e+08	4.44863e+08	3.67823e+08	3.04139e+08	3.28466e+08	4.11225e+08	3.70147e+08	3.51377e+08	4.14002e+08	2.775e+08	2.76584e+08	3.25726e+08	3.2641e+08	2.8413e+08	2.61333e+08	3.33325e+08	2.34254e+08	3.67046e+08	3.30007e+08	2.86361e+08	2.82167e+08	2.82974e+08	3.33255e+08	2.75643e+08	2.73755e+08	2.72586e+08	2.56481e+08	3.07816e+08	1.83204e+08	2.09989e+08	2.16502e+08
Mba01_g21430.1	11	11	263.8	1.06344e-05	2.03604	42DAF OB	80DAF OB		4.64292e+08	6.17322e+08	4.92213e+08	5.80535e+08	6.46203e+08	4.18259e+08	3.95994e+08	3.6731e+08	6.08156e+08	4.949e+08	4.2196e+08	4.34877e+08	3.59007e+08	4.0285e+08	4.08942e+08	2.64813e+08	4.76987e+08	3.98849e+08	3.1636e+08	3.22843e+08	3.33372e+08	4.62906e+08	3.35394e+08	3.87903e+08	4.01786e+08	2.81701e+08	2.97937e+08	4.15436e+08	3.53152e+08	3.08178e+08	3.33482e+08	3.05095e+08	2.69631e+08	2.59196e+08	2.93559e+08	3.2227e+08	1.79169e+08	3.05399e+08
Ma08_p23750.1	10	10	135.28	1.0703e-05	3.42493	80DAF OB	42DAF OB	Putative Probable 3-hydroxyisobutyrate dehydrogenase-like 1, mitochondrial	2.61086e+07	2.67055e+07	2.02009e+07	2.78132e+07	2.71302e+07	2.41405e+07	3.3271e+07	2.18948e+07	2.5268e+07	3.75872e+07	4.9402e+07	2.92995e+07	3.88185e+07	4.22455e+07	3.99621e+07	3.95495e+07	4.20166e+07	8.75103e+07	2.97274e+07	3.58842e+07	5.3769e+07	6.89351e+07	5.45199e+07	6.2372e+07	4.97988e+07	3.57763e+07	5.4101e+07	6.48485e+07	1.75707e+08	4.18038e+07	8.10936e+07	5.19236e+07	1.30522e+08	7.36552e+07	6.01561e+07	8.85784e+07	1.03712e+08	9.81521e+07
Mba10_g19870.1;Ma10_p22560.1	4	4	36.45	1.11828e-05	12.5069	42DAFAG	56DAF OB		3.67102e+06	5.05578e+06	1.97471e+06	3.8096e+06	4.03225e+06	1.342e+07	1.07269e+07	1.64458e+07	2.16547e+07	2.52219e+07	1.8645e+06	2.1577e+06	1.13965e+07	4.4207e+06	6.08731e+06	899238	2.57931e+06	1.09336e+06	1.68677e+06	734981	674408	3.20361e+06	2.97209e+06	1.86373e+06	1.69796e+06	1.08542e+06	2.70576e+06	2.52284e+06	1.69985e+06	900974	917793	1.4293e+06	8.44006e+06	1.38524e+06	1.33132e+06	2.14445e+06	8.99798e+06	2.30295e+06
Ma06_p38790.1	6	6	90.71	1.12871e-05	2.61317	42DAFAG	80DAF AG	transaldolase, putative, expressed	1.74349e+07	1.04495e+07	2.15956e+07	1.75198e+07	1.3727e+07	2.23015e+07	2.02999e+07	2.1079e+07	1.49617e+07	1.46578e+07	8.94018e+06	9.13863e+06	1.19979e+07	6.87408e+06	1.1679e+07	1.71043e+07	1.3734e+07	1.05572e+07	9.09502e+06	1.30163e+07	1.19961e+07	5.31653e+06	9.05476e+06	1.10954e+07	6.87518e+06	1.00953e+07	1.17101e+07	1.04284e+07	1.12796e+07	9.87273e+06	1.03389e+07	5.13236e+06	5.91068e+06	7.18102e+06	1.17006e+07	9.67097e+06	1.07192e+07	1.13556e+07
Ma10_p21080.1	14	14	796.92	1.26892e-05	2.10771	70DAF AG	42DAF OB	17.9 kDa class II heat shock protein	5.77166e+08	8.7587e+08	5.5505e+08	5.18356e+08	3.89768e+08	7.62647e+08	5.89601e+08	9.32885e+08	7.75991e+08	1.02133e+09	1.08861e+09	8.19463e+08	9.38103e+08	1.23138e+09	9.25506e+08	7.93189e+08	6.61273e+08	7.0637e+08	8.1573e+08	7.75008e+08	9.79532e+08	9.79982e+08	1.24948e+09	1.52879e+09	1.40875e+09	1.11677e+09	1.02834e+09	1.14135e+09	8.77841e+08	9.54422e+08	1.02957e+09	1.58486e+09	8.81907e+08	1.16269e+09	8.16282e+08	1.1962e+09	1.16008e+09	1.08277e+09
Ma03_p12420.1	3	3	68.25	1.28754e-05	14.9796	80DAF OB	56DAF AG	Dihydrolipoyl dehydrogenase 1, chloroplastic	4.88092e+06	1.43615e+07	2.94428e+06	5.27796e+06	7.39427e+06	3.24768e+06	4.74902e+06	2.37935e+06	4.41833e+06	1.24908e+07	4.69884e+06	3.35198e+06	2.40533e+06	3.54461e+06	2.56981e+06	2.2456e+06	7.52898e+06	6.02395e+06	6.65372e+06	2.78465e+06	9.43499e+06	1.38019e+07	6.89119e+06	1.2539e+07	8.5778e+06	8.76662e+06	1.40195e+07	1.43676e+07	1.15867e+07	1.00888e+07	6.94135e+06	1.96746e+07	2.04828e+07	1.3259e+07	1.0443e+07	2.34152e+07	1.32334e+08	3.23844e+07
Mba06_g13100.1	7	7	176.42	1.38529e-05	2.03111	42DAF OB	80DAF AG		4.23233e+07	3.43344e+07	3.73103e+07	5.70958e+07	3.61896e+07	3.23434e+07	3.93814e+07	3.44967e+07	5.08533e+07	4.32644e+07	2.71931e+07	4.21088e+07	3.06421e+07	2.38191e+07	2.79144e+07	2.21341e+07	2.98841e+07	2.6989e+07	2.39929e+07	2.52764e+07	1.88902e+07	2.80647e+07	2.01356e+07	2.71068e+07	2.43061e+07	2.65795e+07	2.02642e+07	3.18512e+07	1.91638e+07	1.60704e+07	2.33074e+07	2.10253e+07	1.90919e+07	1.82071e+07	1.45364e+07	2.36297e+07	3.05595e+07	2.11534e+07
Ma04_p24600.1;Mba04_g25280.1	3	3	89.67	1.39084e-05	1.76864	80DAF AG	42DAFAG	OsPOP11 - Putative Prolyl Oligopeptidase homologue, expressed	6.74712e+07	1.04924e+08	6.75681e+07	8.02925e+07	9.86982e+07	6.32937e+07	8.00016e+07	6.29e+07	8.06245e+07	1.01312e+08	8.4551e+07	9.82233e+07	8.83882e+07	9.96832e+07	9.2811e+07	8.44861e+07	8.181e+07	7.93968e+07	6.65271e+07	9.15881e+07	9.3617e+07	1.18223e+08	1.04435e+08	1.13533e+08	1.37112e+08	9.22264e+07	1.01391e+08	1.06716e+08	1.01266e+08	1.01936e+08	1.49105e+08	1.30598e+08	1.70689e+08	9.87814e+07	1.28362e+08	1.29609e+08	1.0058e+08	1.3035e+08
Ma06_p06270.1	2	2	60.16	1.42057e-05	4.04617	42DAFAG	80DAF AG	Uncharacterized protein	2.20144e+07	3.0837e+07	1.58334e+07	1.76343e+07	2.27225e+07	2.80189e+07	3.70095e+07	2.79114e+07	2.50891e+07	3.57388e+07	1.96538e+07	2.71296e+07	1.4997e+07	1.69555e+07	2.56184e+07	1.0923e+07	2.26364e+07	1.98452e+07	2.64712e+07	8.41818e+06	1.18883e+07	2.78522e+07	1.76147e+07	3.5028e+07	2.58049e+07	2.36664e+07	1.68115e+07	1.24045e+07	1.98446e+07	1.81366e+07	6.84237e+06	1.01717e+07	6.67896e+06	6.70961e+06	1.07255e+07	1.18998e+07	1.70709e+07	1.24483e+07
Mba01_g10900.1	3	3	52.8	1.44887e-05	1.91911	42DAF OB	80DAF OB		6.40505e+07	7.72156e+07	6.92099e+07	8.17958e+07	9.10029e+07	6.52493e+07	8.45336e+07	7.88759e+07	7.33078e+07	7.28219e+07	4.98428e+07	4.78419e+07	9.89381e+07	6.24748e+07	5.8895e+07	8.30366e+07	4.72695e+07	4.68835e+07	4.83185e+07	6.48887e+07	5.45484e+07	3.54509e+07	4.88871e+07	4.3953e+07	5.24128e+07	4.35275e+07	4.54665e+07	4.05095e+07	4.79624e+07	3.68196e+07	5.08723e+07	3.30237e+07	5.03213e+07	3.97718e+07	4.97129e+07	3.18824e+07	3.20037e+07	4.6173e+07
Ma01_p09710.1	2	2	36.36	1.46904e-05	Infinity	42DAFAG	70DAF AG	Probable acetyl-CoA acetyltransferase, cytosolic 2	1.35205e+06	0	1.80632e+06	886600	363603	1.78865e+06	729319	439143	6.74704e+06	1.69853e+06	2.17153e+06	969226	924373	4.06681e+06	1.16201e+06	121476	838871	0	0	105176	0	0	0	0	0	0	0	0	0	567127	0	758609	0	0	0	0	0	0
Ma11_p13570.1	5	5	173.34	1.48244e-05	4.05333	42DAF OB	80DAF OB	40S ribosomal protein Sa-2	1.53022e+08	2.5944e+08	1.61358e+08	2.00933e+08	2.08724e+08	1.90597e+08	9.99581e+07	1.78435e+08	1.88937e+08	1.35455e+08	1.64157e+08	1.26242e+08	2.1206e+08	1.79445e+08	1.44413e+08	2.32064e+08	1.4688e+08	1.43398e+08	1.8319e+08	1.50031e+08	8.18387e+07	8.82721e+07	1.01978e+08	1.87658e+07	1.33551e+08	1.34668e+08	8.52777e+07	1.08409e+08	8.66278e+07	9.39985e+07	7.91522e+07	1.13848e+08	8.09252e+07	6.89521e+07	9.37522e+07	4.91771e+07	2.41235e+07	2.70547e+07
Ma05_p07040.1	14	14	886.23	1.52195e-05	2.45324	80DAF AG	42DAFAG	L-ascorbate peroxidase, cytosolic	5.27485e+08	8.19089e+08	7.24751e+08	7.19028e+08	8.04484e+08	7.46947e+08	4.45192e+08	5.9326e+08	8.70874e+08	5.74558e+08	8.38965e+08	9.54603e+08	7.59019e+08	9.47601e+08	9.55307e+08	9.53638e+08	7.66573e+08	9.01617e+08	8.16885e+08	8.22931e+08	1.01522e+09	9.55609e+08	1.16337e+09	5.24629e+08	1.10023e+09	1.07487e+09	7.82206e+08	1.39836e+09	7.89063e+08	1.14535e+09	1.6e+09	1.67183e+09	1.41493e+09	1.65403e+09	1.04226e+09	1.2642e+09	8.1872e+08	1.0786e+09
Ma07_p07650.1	13	13	483.59	1.5793e-05	1.86295	80DAF AG	42DAF OB	GDP-mannose 3,5-epimerase 1	8.47557e+07	9.07065e+07	1.02267e+08	7.44767e+07	1.12304e+08	9.55719e+07	8.55354e+07	9.473e+07	9.77728e+07	1.07412e+08	1.1296e+08	1.26548e+08	1.41455e+08	1.26874e+08	1.48691e+08	1.5457e+08	1.08214e+08	1.19404e+08	1.27196e+08	1.35773e+08	1.4607e+08	9.76087e+07	1.69482e+08	1.0721e+08	1.9371e+08	1.31148e+08	1.14981e+08	1.42823e+08	1.43957e+08	1.68156e+08	1.69154e+08	1.9721e+08	1.80251e+08	1.45672e+08	1.72068e+08	1.39146e+08	1.33055e+08	1.38778e+08
Mba07_g07090.1;Ma02_p19280.1	13	13	228.14	1.62007e-05	1.97864	80DAF AG	42DAF OB		7.50282e+07	8.31129e+07	9.16977e+07	6.89535e+07	1.0582e+08	8.01047e+07	7.51001e+07	8.33759e+07	9.05394e+07	9.5907e+07	1.07883e+08	1.17623e+08	1.35731e+08	1.22481e+08	1.42733e+08	1.53592e+08	9.10641e+07	1.1079e+08	1.20403e+08	1.32088e+08	1.42468e+08	8.65681e+07	1.63106e+08	1.04047e+08	1.83851e+08	1.17382e+08	1.00223e+08	1.31199e+08	1.32373e+08	1.54313e+08	1.63063e+08	1.86113e+08	1.86026e+08	1.36921e+08	1.59797e+08	1.3115e+08	1.34085e+08	1.25363e+08
Ma08_p09870.1	1	1	69.27	1.63613e-05	2.44721	80DAF AG	42DAFAG	Putative Probable esterase PIR7A	2.89954e+06	8.66241e+06	3.29097e+06	5.11136e+06	6.47766e+06	3.69609e+06	4.64001e+06	4.2611e+06	4.05972e+06	7.80363e+06	7.5273e+06	6.42173e+06	7.80325e+06	6.66888e+06	6.88758e+06	5.50501e+06	7.57792e+06	7.15105e+06	9.18882e+06	7.3434e+06	6.93477e+06	1.00857e+07	8.19719e+06	1.16486e+07	1.26213e+07	9.40304e+06	8.80905e+06	1.05345e+07	1.11398e+07	9.04391e+06	8.5453e+06	1.67256e+07	1.34451e+07	9.17204e+06	1.2366e+07	1.25679e+07	7.57059e+06	1.18409e+07
Ma03_p01090.1	35	35	1615.15	1.64532e-05	1.84936	80DAF AG	42DAFAG	Formate dehydrogenase, mitochondrial	1.35242e+09	1.74668e+09	1.39334e+09	1.57305e+09	1.93425e+09	1.30445e+09	1.63784e+09	1.14623e+09	1.39798e+09	1.30586e+09	1.47906e+09	1.66443e+09	1.72856e+09	1.50901e+09	1.42469e+09	1.88711e+09	1.54488e+09	1.48346e+09	1.45641e+09	1.77467e+09	1.90827e+09	1.69686e+09	1.93624e+09	1.13584e+09	2.05675e+09	2.0525e+09	1.92131e+09	2.11671e+09	1.75796e+09	2.0834e+09	3.12594e+09	2.28346e+09	2.67308e+09	1.96671e+09	2.19864e+09	2.03836e+09	1.96961e+09	2.10383e+09
Ma06_p19280.1	4	4	104.1	1.68846e-05	2.7615	80DAF AG	56DAF AG	Fructose-bisphosphate aldolase, chloroplastic	1.61364e+07	2.38452e+07	1.42602e+07	1.75307e+07	1.97256e+07	1.24156e+07	1.81885e+07	1.24772e+07	1.58862e+07	2.01942e+07	1.20865e+07	1.0512e+07	1.27242e+07	1.5185e+07	1.04029e+07	1.29901e+07	1.19452e+07	1.31398e+07	1.12034e+07	1.34736e+07	1.86934e+07	1.23141e+07	1.3749e+07	1.71682e+07	2.09482e+07	1.40173e+07	2.01927e+07	1.84549e+07	1.68831e+07	1.55788e+07	4.40079e+07	2.07752e+07	5.35836e+07	1.61968e+07	2.48717e+07	2.51957e+07	3.75202e+07	2.86023e+07
Ma11_p09020.1	4	4	51.32	1.73082e-05	2.37106	42DAFAG	70DAF OB	Probable NAD(P)H-dependent oxidoreductase 1	5.14282e+07	2.41356e+07	4.08298e+07	3.30787e+07	2.73877e+07	4.25391e+07	4.10188e+07	4.21954e+07	3.54856e+07	2.66086e+07	2.26613e+07	1.47085e+07	2.45092e+07	1.54741e+07	1.91758e+07	2.2527e+07	2.32626e+07	2.04844e+07	1.47927e+07	1.40262e+07	2.24298e+07	1.83265e+07	2.13061e+07	3.16624e+07	1.84184e+07	2.00263e+07	1.71675e+07	1.77843e+07	1.39972e+07	1.02499e+07	1.89884e+07	2.09951e+07	2.46579e+07	2.01897e+07	2.52491e+07	1.97009e+07	3.70504e+07	2.17121e+07
Mba09_g04440.1	4	4	50.71	1.77355e-05	2.17451	42DAF OB	80DAF OB		4.30646e+07	7.59981e+07	5.26751e+07	5.36311e+07	6.02475e+07	5.36537e+07	3.75535e+07	4.93459e+07	5.95415e+07	5.69411e+07	4.74731e+07	5.30967e+07	6.73153e+07	6.33995e+07	5.30762e+07	4.64924e+07	4.19864e+07	4.51554e+07	5.53368e+07	5.25074e+07	4.02685e+07	3.76008e+07	4.54398e+07	3.62382e+07	6.36812e+07	4.05696e+07	2.61184e+07	4.62903e+07	3.47409e+07	4.39835e+07	3.01879e+07	3.87207e+07	3.1663e+07	3.80775e+07	4.18804e+07	2.21769e+07	2.20145e+07	1.90064e+07
Mba01_g29340.1	44	44	2749.93	1.84112e-05	3.83445	56DAF OB	80DAF OB		2.96525e+10	5.40925e+10	3.37512e+10	4.18799e+10	4.17039e+10	3.5194e+10	2.46965e+10	3.4271e+10	3.29428e+10	2.72703e+10	3.79274e+10	5.26588e+10	4.09322e+10	3.78867e+10	4.11303e+10	5.75861e+10	4.70163e+10	5.49082e+10	5.42466e+10	4.13143e+10	1.58095e+10	5.06783e+10	1.61069e+10	2.12733e+10	3.39314e+10	3.8471e+10	2.44317e+10	4.9603e+10	3.1e+10	4.11189e+10	9.60277e+09	3.89154e+10	7.61169e+09	2.42687e+10	1.14487e+10	9.89642e+09	1.43457e+10	1.75261e+10
Ma03_p06350.1;Ma10_p06470.1	5	5	160.4	1.97911e-05	2.35918	42DAFAG	80DAF AG	Serine/threonine-protein phosphatase 2A 65 kDa regulatory subunit A beta isoform	2.04981e+07	2.06694e+07	2.147e+07	1.99146e+07	1.60219e+07	2.41301e+07	2.50893e+07	2.17422e+07	1.97225e+07	2.22242e+07	1.16781e+07	1.17326e+07	1.76556e+07	1.32973e+07	1.59066e+07	8.13067e+06	1.11372e+07	1.49428e+07	1.48798e+07	1.57082e+07	1.25454e+07	1.11174e+07	1.2881e+07	1.56447e+07	1.66112e+07	1.38837e+07	1.59581e+07	1.24344e+07	1.60827e+07	1.13558e+07	5.27715e+06	1.20202e+07	1.0606e+07	1.0384e+07	1.41806e+07	1.27432e+07	2.0827e+07	1.33032e+07
Ma07_p00170.1;Mba07_g00200.1	9	9	392.88	2.01964e-05	4.51347	80DAF OB	42DAF OB	Thiamine thiazole synthase 2, chloroplastic	1.2774e+07	1.81e+07	2.0808e+07	1.86317e+07	2.19149e+07	2.46367e+07	1.31986e+07	1.92582e+07	3.59833e+07	2.25753e+07	3.30575e+07	2.88721e+07	1.94468e+07	3.53366e+07	3.91211e+07	2.81685e+07	2.54365e+07	2.59575e+07	1.73687e+07	2.28327e+07	4.20545e+07	2.87326e+07	4.7026e+07	1.89383e+07	4.72675e+07	2.99674e+07	5.87069e+07	4.28315e+07	2.0189e+07	2.21915e+07	6.27035e+07	6.5737e+07	1.34252e+08	3.96997e+07	3.64483e+07	7.38484e+07	1.47707e+08	7.50128e+07
Ma06_p30890.1	7	7	332.87	2.0231e-05	7.62056	42DAF OB	80DAF OB	Methylthioribose-1-phosphate isomerase	1.69378e+07	2.32058e+07	1.71994e+07	1.76291e+07	1.62402e+07	2.01078e+07	1.00033e+07	1.6852e+07	2.85959e+07	1.43576e+07	1.50279e+07	1.89829e+07	1.57141e+07	1.65485e+07	1.78663e+07	1.79194e+07	9.45683e+06	9.82219e+06	1.23562e+07	1.06875e+07	9.76032e+06	7.17311e+06	1.28259e+07	8.87505e+06	2.10938e+07	5.51304e+06	4.65279e+06	6.33076e+06	785403	2.19351e+07	4.35094e+06	1.51831e+07	5.14171e+06	1.0931e+07	6.12316e+06	1.56126e+06	982083	908879
Ma09_p27960.1	4	4	30.1	2.18202e-05	1.79542	80DAF AG	42DAFAG	Putative AAA-ATPase At4g25835	7.06682e+07	1.156e+08	7.30868e+07	8.59635e+07	1.05489e+08	6.69869e+07	8.51969e+07	6.68338e+07	8.61268e+07	1.08604e+08	8.65559e+07	1.02774e+08	9.83186e+07	1.06509e+08	1.00387e+08	9.30104e+07	8.63827e+07	8.53853e+07	7.06025e+07	9.69144e+07	1.0064e+08	1.21202e+08	1.10276e+08	1.17418e+08	1.43011e+08	9.68017e+07	1.05549e+08	1.08284e+08	1.08014e+08	1.07243e+08	1.61498e+08	1.41411e+08	1.84714e+08	1.06659e+08	1.38994e+08	1.34053e+08	1.05969e+08	1.38872e+08
Ma06_p10580.1	7	7	194.56	2.21761e-05	2.82337	42DAF OB	80DAF AG	Ornithine carbamoyltransferase, chloroplastic	3.95857e+07	3.61368e+07	3.80369e+07	5.09794e+07	4.08345e+07	3.56033e+07	4.7198e+07	3.62421e+07	3.75258e+07	4.53616e+07	2.87054e+07	3.3756e+07	2.02092e+07	2.70633e+07	3.39189e+07	1.63659e+07	3.25352e+07	3.03003e+07	3.47855e+07	2.30754e+07	2.65279e+07	2.98109e+07	2.47593e+07	2.67928e+07	1.75486e+07	2.25185e+07	2.25193e+07	3.05521e+07	2.92177e+07	2.5554e+07	9.21926e+06	2.20054e+07	1.14827e+07	1.55417e+07	1.58283e+07	2.90304e+07	9.94867e+06	2.8863e+07
Ma03_p28150.1	30	30	1434.05	2.23204e-05	2.072	80DAF AG	42DAFAG	UTP--glucose-1-phosphate uridylyltransferase	8.45213e+08	1.09598e+09	9.26281e+08	1.06132e+09	1.13324e+09	9.43167e+08	7.26848e+08	8.59157e+08	1.02053e+09	9.31903e+08	1.11127e+09	1.00289e+09	1.39555e+09	1.08899e+09	1.0813e+09	1.39644e+09	1.03656e+09	1.02353e+09	1.00507e+09	1.14918e+09	1.42157e+09	1.03061e+09	1.25974e+09	7.64489e+08	1.44715e+09	1.24931e+09	1.27841e+09	1.51323e+09	1.05765e+09	1.17883e+09	2.08017e+09	1.62041e+09	2.33508e+09	1.39305e+09	1.61247e+09	1.34978e+09	1.57284e+09	1.29667e+09
Ma03_p19560.1	5	5	102.73	2.30444e-05	3.0088	42DAF OB	80DAF OB	UDP-glucose 6-dehydrogenase 4	4.37542e+07	5.61263e+07	4.21076e+07	8.60438e+07	5.96104e+07	2.68174e+07	3.21197e+07	3.59265e+07	4.25508e+07	3.48156e+07	5.18189e+07	3.19433e+07	4.47239e+07	3.85897e+07	3.55776e+07	6.28094e+07	4.45096e+07	5.09746e+07	3.45241e+07	4.2464e+07	4.54467e+07	5.2627e+07	1.95331e+07	3.05101e+07	3.69963e+07	3.27138e+07	3.5427e+07	4.28895e+07	2.37031e+07	2.46044e+07	2.33522e+07	2.66603e+07	2.43136e+07	1.78008e+07	2.17332e+07	9.6242e+06	2.27924e+07	2.23304e+07
Ma05_p19960.1;Mba05_g17190.1	6	6	245.67	2.34598e-05	1.66597	42DAFAG	80DAF AG	26S protease regulatory subunit 7	2.22245e+07	2.7801e+07	2.04717e+07	2.21117e+07	2.41965e+07	2.03527e+07	2.68802e+07	2.47947e+07	2.09488e+07	2.7594e+07	1.70292e+07	1.79166e+07	1.80983e+07	1.40314e+07	1.64435e+07	1.73504e+07	1.43091e+07	1.78811e+07	1.66731e+07	1.64457e+07	1.26817e+07	1.64902e+07	1.67007e+07	1.48362e+07	1.8323e+07	1.73221e+07	1.53745e+07	1.0872e+07	1.81832e+07	1.52456e+07	1.37743e+07	1.40423e+07	1.85625e+07	1.15188e+07	1.87114e+07	1.13071e+07	1.28218e+07	1.80344e+07
Ma10_p23080.1	7	7	167.55	2.42425e-05	2.53279	80DAF OB	42DAFAG	Alpha-aminoadipic semialdehyde synthase	4.25128e+07	4.25469e+07	4.76703e+07	5.34015e+07	5.2125e+07	3.65616e+07	4.00262e+07	4.10176e+07	4.01595e+07	3.60513e+07	5.81091e+07	4.44339e+07	5.87835e+07	4.56996e+07	4.82023e+07	7.32449e+07	5.80757e+07	5.69711e+07	5.53153e+07	5.93524e+07	9.31075e+07	5.84621e+07	5.93551e+07	5.27078e+07	5.02809e+07	6.5858e+07	8.1013e+07	7.76175e+07	6.07525e+07	6.58316e+07	9.34764e+07	4.30433e+07	1.43239e+08	6.2722e+07	7.55858e+07	8.52478e+07	1.32863e+08	9.90201e+07
Mba07_g03710.1;Ma07_p03870.1	6	6	100.45	2.48673e-05	6.41109	56DAF OB	80DAF OB		4.32382e+08	3.5334e+08	4.04535e+08	8.26871e+08	5.67796e+08	1.95064e+08	1.87952e+08	2.80441e+08	2.69291e+08	1.11358e+08	5.75913e+08	5.22319e+08	3.42115e+08	2.50561e+08	3.54231e+08	6.26959e+08	1.12192e+09	9.12979e+08	3.93965e+08	4.38518e+08	4.33136e+08	1.05557e+09	1.19261e+08	1.91547e+08	2.14306e+08	4.187e+08	5.01069e+08	8.87402e+08	1.77656e+08	3.55312e+08	1.00229e+08	9.42338e+07	7.40068e+07	1.76594e+08	4.22479e+07	9.14921e+07	2.76271e+07	2.7467e+08
Ma07_p09660.1	6	6	38.77	2.51777e-05	1.66179	80DAF AG	42DAFAG	Coatomer subunit beta'-1	8.30201e+07	1.21154e+08	8.41863e+07	9.52597e+07	1.10531e+08	7.34137e+07	9.91565e+07	7.38273e+07	9.01115e+07	1.06603e+08	1.00715e+08	1.10282e+08	1.13067e+08	1.10509e+08	1.06774e+08	9.10772e+07	1.02262e+08	9.12389e+07	8.09078e+07	1.06365e+08	1.11776e+08	1.31487e+08	1.21182e+08	1.16454e+08	1.6192e+08	1.10583e+08	1.21598e+08	1.26165e+08	1.22121e+08	1.11794e+08	1.63304e+08	1.36744e+08	1.80015e+08	1.09024e+08	1.47057e+08	1.43709e+08	1.10078e+08	1.37644e+08
Ma02_p08060.1;Mba02_g07920.1	6	6	305.84	2.58355e-05	2.20769	42DAF OB	80DAF AG	6-phosphogluconate dehydrogenase, decarboxylating 2, chloroplastic	4.64732e+07	7.92849e+07	4.66717e+07	4.94121e+07	7.55302e+07	4.34289e+07	6.68242e+07	4.77306e+07	4.93372e+07	7.14373e+07	3.17307e+07	3.00239e+07	5.26307e+07	3.57637e+07	2.9569e+07	3.03116e+07	3.0198e+07	2.59076e+07	2.68986e+07	3.91928e+07	3.04361e+07	2.40296e+07	2.57965e+07	3.3117e+07	2.57945e+07	2.91657e+07	3.82628e+07	3.01909e+07	3.74869e+07	2.62156e+07	3.9757e+07	2.07117e+07	2.80852e+07	1.92049e+07	3.51102e+07	3.34674e+07	1.89871e+07	4.4717e+07
Mba10_g14110.1	5	5	30.34	2.64947e-05	2.46826	42DAF OB	80DAF OB		1.13425e+07	1.82885e+07	1.55981e+07	1.52287e+07	1.91369e+07	1.04877e+07	1.30988e+07	9.23266e+06	1.16757e+07	1.55816e+07	1.03528e+07	1.02508e+07	9.7455e+06	9.82648e+06	9.72247e+06	6.88071e+06	8.90909e+06	7.70884e+06	7.88212e+06	1.11757e+07	6.88383e+06	8.89836e+06	9.52302e+06	6.47033e+06	1.04816e+07	9.87394e+06	9.1643e+06	8.92602e+06	8.99781e+06	1.10087e+07	9.91757e+06	9.8066e+06	8.31472e+06	9.04952e+06	7.72523e+06	6.51625e+06	2.92903e+06	8.62732e+06
Ma08_p05390.1;Mba08_g04970.1	9	9	207.46	2.65124e-05	3.02338	42DAF OB	80DAF AG	V-type proton ATPase subunit B 1	1.50297e+07	2.30776e+07	1.43738e+07	2.14417e+07	2.11128e+07	1.03534e+07	2.89154e+07	1.2123e+07	1.41943e+07	2.24465e+07	9.06963e+06	8.06484e+06	6.56777e+06	8.76567e+06	8.62381e+06	8.78012e+06	1.24715e+07	7.68584e+06	9.08242e+06	7.91066e+06	6.46292e+06	1.1271e+07	6.91305e+06	1.17896e+07	1.27706e+07	6.92341e+06	1.03695e+07	1.07216e+07	1.56867e+07	7.30022e+06	5.13196e+06	6.98055e+06	6.49043e+06	6.54392e+06	9.92675e+06	1.16087e+07	6.21699e+06	1.28703e+07
Ma07_p10630.1	3	3	43.28	2.68717e-05	4.05818	42DAFAG	56DAF OB	Protein SGT1 homolog	2.19057e+07	5.96355e+07	2.45987e+07	2.10409e+07	1.71061e+07	3.00091e+07	2.61082e+07	2.7328e+07	4.07435e+07	6.70368e+07	1.29277e+07	1.21986e+07	1.91726e+07	1.8939e+07	1.22418e+07	4.11102e+06	1.07473e+07	1.32233e+07	1.15817e+07	7.45774e+06	6.53954e+06	1.81031e+07	1.02096e+07	2.11493e+07	1.14484e+07	1.09416e+07	1.06845e+07	1.93299e+07	1.33876e+07	1.06954e+07	6.67968e+06	1.44103e+07	9.11899e+06	1.22755e+07	1.20462e+07	1.84555e+07	1.66484e+07	1.22517e+07
Mba04_g25930.1	9	9	184.02	2.69031e-05	2.44738	42DAF OB	80DAF OB		1.41571e+08	1.659e+08	1.66337e+08	1.74955e+08	1.84688e+08	1.61978e+08	1.22363e+08	1.62785e+08	2.12202e+08	1.05181e+08	1.28422e+08	1.4007e+08	1.5603e+08	1.76353e+08	1.46335e+08	1.84587e+08	1.01615e+08	1.30079e+08	9.9581e+07	1.38436e+08	1.24376e+08	9.88417e+07	1.10887e+08	6.11512e+07	9.53944e+07	9.11346e+07	8.70487e+07	9.85389e+07	6.56999e+07	1.41006e+08	1.36049e+08	6.46964e+07	1.28309e+08	1.16006e+08	7.65798e+07	6.2598e+07	6.49206e+07	6.83399e+07
Ma09_p24170.1;Mba01_g04700.1	2	2	41.73	2.70381e-05	9.80423	42DAFAG	80DAF OB	Phosphomannomutase	1.47647e+06	2.03542e+06	1.27338e+06	2.64753e+06	594160	1.21106e+06	1.33252e+06	745301	3.14164e+06	2.57914e+06	707486	963847	515849	335698	1.08913e+06	158929	523956	812592	896911	926840	139152	567768	191240	150369	378914	344956	117970	800241	303711	335747	90627.1	709010	515002	139472	207329	142947	267669	117221
Mba03_g12020.1	6	6	59.41	2.76492e-05	7.0204	80DAF OB	42DAFAG		7.18995e+06	1.1967e+07	7.84657e+06	1.07624e+07	7.91956e+06	8.24581e+06	9.42815e+06	8.76739e+06	8.08173e+06	7.48571e+06	9.8597e+06	1.10565e+07	7.94468e+06	7.49852e+06	1.12189e+07	6.79288e+06	1.40708e+07	1.11931e+07	1.27708e+07	1.0624e+07	1.62703e+07	1.76829e+07	1.33459e+07	1.85036e+07	9.81167e+06	1.7719e+07	2.01777e+07	1.94875e+07	1.55252e+07	1.74691e+07	6.97209e+06	2.66218e+07	2.85972e+07	2.01117e+07	1.65434e+07	2.83688e+07	1.49251e+08	4.17721e+07
Mba07_g06750.1	7	7	139.87	2.79024e-05	3.55124	80DAF OB	42DAF OB		1.21184e+07	3.37273e+07	1.35798e+07	1.94109e+07	4.04992e+07	2.3716e+07	1.49972e+07	3.47675e+07	3.54394e+07	3.51497e+07	4.32139e+07	1.65037e+07	6.457e+07	5.00513e+07	4.30824e+07	3.9823e+07	3.5418e+07	3.8227e+07	3.64993e+07	5.33174e+07	5.23277e+07	4.77949e+07	5.12324e+07	7.87772e+07	6.94933e+07	3.95323e+07	4.32874e+07	5.31312e+07	6.10964e+07	4.66101e+07	4.45506e+07	5.72902e+07	8.52209e+07	8.39368e+07	1.00309e+08	7.23974e+07	6.34612e+07	1.02864e+08
Ma11_p06010.1	23	23	953.59	2.90112e-05	1.64322	80DAF AG	42DAFAG	Chaperonin 60 subunit beta 2, chloroplastic	7.17968e+08	1.01781e+09	8.26096e+08	8.0927e+08	9.42262e+08	9.13531e+08	6.85754e+08	6.96475e+08	8.46465e+08	8.02366e+08	8.45432e+08	8.29187e+08	7.78666e+08	8.64703e+08	8.12238e+08	8.96943e+08	7.29865e+08	7.88448e+08	7.92058e+08	7.72255e+08	7.89931e+08	9.24778e+08	9.55809e+08	6.14505e+08	1.04836e+09	9.09017e+08	8.24567e+08	1.12008e+09	8.60386e+08	8.82241e+08	1.19896e+09	1.33391e+09	1.44265e+09	1.20995e+09	1.08088e+09	9.61593e+08	9.50783e+08	8.8638e+08
Mba10_g20370.1	6	6	136.8	2.97784e-05	2.43569	80DAF OB	42DAFAG		4.25625e+07	4.14789e+07	4.76677e+07	5.30759e+07	5.08252e+07	3.65913e+07	3.94843e+07	4.10123e+07	4.01595e+07	3.60192e+07	5.84918e+07	4.44392e+07	5.80436e+07	4.50313e+07	4.73098e+07	7.063e+07	5.74678e+07	5.7356e+07	5.41852e+07	5.52156e+07	9.02033e+07	5.80895e+07	5.91615e+07	5.40141e+07	4.764e+07	6.4232e+07	8.01602e+07	7.65005e+07	5.75511e+07	6.52812e+07	8.77828e+07	4.30746e+07	1.33644e+08	6.16169e+07	6.9934e+07	8.35604e+07	1.23555e+08	9.954e+07
Ma11_p11100.1;Mba11_g10420.1	18	18	221.19	3.07813e-05	2.11818	42DAFAG	80DAF OB	Protein CHUP1, chloroplastic	5.07566e+08	5.77323e+08	5.38384e+08	5.54029e+08	6.34327e+08	5.77559e+08	5.2006e+08	4.31297e+08	7.93027e+08	5.08995e+08	3.21935e+08	2.99759e+08	4.07069e+08	3.97945e+08	3.72877e+08	3.02919e+08	3.13992e+08	2.69454e+08	2.3524e+08	3.20154e+08	2.83795e+08	2.82725e+08	2.69995e+08	2.66295e+08	2.75722e+08	2.31073e+08	2.98776e+08	2.69468e+08	2.7739e+08	9.32566e+08	2.27956e+08	2.76512e+08	3.418e+08	2.80806e+08	2.3304e+08	2.31929e+08	3.15493e+08	2.88733e+08
Ma04_p28600.1	8	8	293.22	3.08835e-05	2.77305	42DAF OB	80DAF OB	tetratricopeptide repeat domain containing protein, expressed	4.02048e+07	3.39554e+07	3.81586e+07	4.34988e+07	3.33623e+07	3.81307e+07	3.41088e+07	3.05221e+07	4.35621e+07	3.51317e+07	3.30593e+07	2.89237e+07	1.79814e+07	2.85685e+07	2.96075e+07	2.08414e+07	3.36218e+07	2.35192e+07	2.52214e+07	2.23252e+07	1.48258e+07	3.04112e+07	1.99081e+07	1.92309e+07	1.88533e+07	1.55303e+07	2.17346e+07	3.25036e+07	2.20052e+07	2.01313e+07	9.50103e+06	2.49449e+07	2.13688e+07	2.0744e+07	1.23837e+07	1.95557e+07	6.19623e+06	1.64411e+07
Ma06_p00680.1	6	6	100.47	3.15978e-05	2.12748	80DAF OB	42DAFAG	60S ribosomal protein L7a	1.07662e+08	8.69773e+07	1.30253e+08	1.11862e+08	1.21773e+08	9.14909e+07	9.13794e+07	9.42983e+07	9.24281e+07	8.54275e+07	1.30544e+08	1.08585e+08	1.06178e+08	9.49679e+07	1.12373e+08	1.14464e+08	1.31313e+08	1.23661e+08	1.06863e+08	1.1814e+08	1.71374e+08	1.31643e+08	1.20021e+08	1.11378e+08	1.18035e+08	1.11975e+08	1.59855e+08	1.6682e+08	1.32176e+08	1.18929e+08	1.88818e+08	1.20797e+08	2.93293e+08	1.23558e+08	1.49861e+08	1.98649e+08	2.27368e+08	1.98565e+08
Ma07_p10230.1	2	2	35.85	3.17326e-05	9.7074	42DAF OB	80DAF AG	Histone H2A.1	3.59347e+06	2.14735e+06	3.33887e+06	5.65424e+06	6.11218e+06	1.82246e+06	4.59641e+06	1.69077e+06	3.2629e+06	818902	785002	855810	776120	779950	1.2259e+06	664722	2.11615e+06	1.72e+06	921844	1.00646e+06	1.50424e+06	1.04738e+06	223305	981171	468018	394856	903218	403224	547792	465433	464416	667738	36370.5	549431	523389	987359	512143	1.09978e+06
Ma09_p25840.1	7	7	93.79	3.18545e-05	4.73709	42DAFAG	70DAF OB	DEAD-box ATP-dependent RNA helicase 37	5.93938e+07	8.20668e+07	5.61059e+07	6.18452e+07	7.31216e+07	6.93655e+07	7.68287e+07	6.40469e+07	9.81254e+07	7.82774e+07	2.8839e+07	2.45735e+07	4.08029e+07	4.38008e+07	3.04992e+07	3.0514e+07	2.02907e+07	1.97754e+07	2.53565e+07	2.58878e+07	7.56794e+06	2.05228e+07	2.11361e+07	4.57419e+07	3.43644e+07	1.59475e+07	1.40536e+07	1.33038e+07	2.30594e+07	1.52564e+07	6.95644e+06	3.09144e+07	6.63161e+07	1.54329e+07	1.91367e+07	1.34739e+07	4.7808e+07	1.82203e+07
Ma01_p23270.1	7	7	213.96	3.226e-05	1.85747	42DAF OB	70DAF AG	Importin subunit beta-1	3.41723e+08	4.52714e+08	3.67835e+08	3.69343e+08	4.27391e+08	3.86975e+08	2.83395e+08	3.134e+08	4.79938e+08	3.04273e+08	2.63129e+08	1.88795e+08	3.46822e+08	2.95586e+08	2.55435e+08	3.18169e+08	1.99946e+08	2.0921e+08	2.12736e+08	2.47996e+08	2.3883e+08	1.86875e+08	1.95475e+08	1.86817e+08	2.46669e+08	2.34253e+08	2.05387e+08	2.74314e+08	1.8881e+08	2.1575e+08	2.54237e+08	2.64471e+08	3.64494e+08	2.2065e+08	2.18105e+08	2.21824e+08	3.00127e+08	2.50268e+08
Ma09_p15510.1	2	2	130.22	3.26271e-05	7.43814	56DAF OB	80DAF OB	Germin-like protein 8-14	2.92921e+06	7.76436e+06	8.99612e+06	1.52163e+07	8.3436e+06	3.28964e+06	2.26122e+06	8.21453e+06	1.3201e+07	4.33934e+06	5.59852e+06	1.27612e+07	1.01152e+07	1.84084e+07	4.63524e+06	9.43825e+06	6.04593e+06	1.24211e+07	1.31715e+07	1.18144e+07	2.10816e+06	4.63336e+06	2.83552e+06	1.90148e+06	4.96015e+06	4.31762e+06	1.2222e+06	2.60637e+06	1.94118e+06	2.93531e+06	1.3496e+06	8.0175e+06	1.90576e+06	5.75321e+06	1.42522e+06	1.24103e+06	1.63288e+06	1.38952e+06
Ma05_p01950.1	7	7	257.55	3.4472e-05	2.67649	80DAF AG	42DAF OB	Malate dehydrogenase, glyoxysomal	1.23175e+07	1.54937e+07	1.99566e+07	1.96266e+07	1.50692e+07	1.8396e+07	1.07771e+07	2.1456e+07	2.02837e+07	1.2425e+07	2.15349e+07	2.37361e+07	2.81614e+07	2.90504e+07	2.27988e+07	2.64467e+07	1.62054e+07	2.97547e+07	3.23356e+07	3.41836e+07	2.62564e+07	2.32287e+07	2.71545e+07	1.51967e+07	3.18554e+07	3.0325e+07	2.2908e+07	2.63531e+07	1.62577e+07	3.86197e+07	4.72025e+07	5.15211e+07	4.28646e+07	3.49823e+07	2.74038e+07	2.73359e+07	2.45011e+07	2.36161e+07
Mba08_g31950.1	6	6	96.97	3.45694e-05	2.20681	80DAF AG	42DAFAG		4.40704e+07	6.07943e+07	5.75511e+07	7.0682e+07	6.48092e+07	6.23943e+07	4.77104e+07	5.05016e+07	6.93352e+07	6.01157e+07	5.81619e+07	6.33933e+07	7.15756e+07	8.08709e+07	7.49642e+07	7.61108e+07	4.66148e+07	5.24266e+07	5.2016e+07	7.33989e+07	8.62807e+07	6.58623e+07	9.31095e+07	4.82831e+07	1.04124e+08	7.30198e+07	5.18871e+07	8.61585e+07	5.89025e+07	6.96127e+07	1.24865e+08	1.0667e+08	1.54539e+08	1.26008e+08	9.25358e+07	6.90186e+07	7.13564e+07	7.35595e+07
Ma11_p20430.1	20	20	884.97	3.51192e-05	1.57459	42DAF OB	70DAF AG	RuBisCO large subunit-binding protein subunit alpha, chloroplastic	3.40356e+08	4.34166e+08	3.80855e+08	4.21764e+08	4.02e+08	3.39792e+08	3.47518e+08	3.14425e+08	3.14732e+08	3.42013e+08	2.89779e+08	2.95722e+08	2.81397e+08	2.93997e+08	2.55127e+08	3.39717e+08	2.57699e+08	2.82425e+08	3.05519e+08	3.20888e+08	2.45701e+08	2.52926e+08	2.4081e+08	2.13936e+08	3.03553e+08	2.95921e+08	3.13424e+08	3.15892e+08	3.21263e+08	2.72999e+08	2.67223e+08	3.16679e+08	3.60893e+08	2.25937e+08	3.34254e+08	2.51069e+08	2.99217e+08	2.81287e+08
Mba08_g15650.1;Ma08_p16120.1	5	5	60.56	3.6015e-05	2.08354	80DAF OB	56DAF AG		2.88371e+07	3.17604e+07	2.81711e+07	2.2891e+07	2.6119e+07	2.86023e+07	2.87274e+07	2.64542e+07	2.33991e+07	3.33434e+07	2.38195e+07	1.97715e+07	1.7181e+07	2.07817e+07	2.11133e+07	1.75894e+07	2.60902e+07	2.89427e+07	2.41476e+07	1.89347e+07	3.14849e+07	2.48861e+07	2.28916e+07	3.02725e+07	2.8659e+07	2.70365e+07	3.48375e+07	3.08277e+07	2.90127e+07	3.15845e+07	4.76258e+07	2.56971e+07	5.93579e+07	2.76358e+07	3.43562e+07	4.27627e+07	4.60032e+07	4.80065e+07
Ma06_p31270.1	16	16	117.36	3.63325e-05	2.10974	80DAF AG	42DAFAG	Protein CHROMATIN REMODELING 4	2.39613e+08	2.62847e+08	2.50627e+08	2.37912e+08	2.44635e+08	2.75941e+08	2.17282e+08	2.39387e+08	2.29475e+08	2.41772e+08	2.53623e+08	1.94347e+08	3.44358e+08	3.65249e+08	2.56718e+08	3.74375e+08	2.72547e+08	2.51784e+08	2.46812e+08	2.78913e+08	3.19709e+08	2.10012e+08	3.81713e+08	2.72632e+08	2.78044e+08	3.18405e+08	3.13772e+08	2.97641e+08	2.8699e+08	2.87283e+08	5.85485e+08	6.61682e+08	3.45287e+08	4.39405e+08	3.15808e+08	3.32896e+08	3.57823e+08	3.23896e+08
Ma08_p30030.1;Mba08_g29590.1	5	5	89.49	3.66519e-05	6.47451	80DAF OB	42DAFAG	Uridine 5'-monophosphate synthase	1.42398e+07	1.82925e+07	1.34142e+07	1.94424e+07	2.38644e+07	1.27079e+07	1.4064e+07	1.01869e+07	1.15055e+07	1.71061e+07	3.01543e+07	1.58324e+07	4.5669e+07	1.93871e+07	1.58005e+07	4.5379e+07	3.75987e+07	3.01537e+07	2.48098e+07	3.0048e+07	6.60817e+07	3.93826e+07	2.89682e+07	4.55732e+07	2.32545e+07	4.09153e+07	4.35975e+07	5.6877e+07	4.95674e+07	1.52289e+07	5.10652e+07	1.86147e+07	8.19493e+07	2.78769e+07	3.61562e+07	6.71898e+07	1.51186e+08	8.50968e+07
Ma09_p07100.1;Mba09_g06570.1	28	28	1383.36	3.73107e-05	3.50303	80DAF OB	42DAFAG	Phosphoglucan, water dikinase, chloroplastic	1.01062e+08	7.45964e+07	1.1363e+08	1.09266e+08	1.05189e+08	9.17219e+07	1.04559e+08	9.48721e+07	8.51968e+07	7.58428e+07	1.57943e+08	9.29413e+07	1.88019e+08	1.18939e+08	1.62147e+08	1.81325e+08	1.59336e+08	1.45766e+08	1.22659e+08	1.87656e+08	3.58901e+08	9.50139e+07	2.5458e+08	1.25261e+08	1.65319e+08	2.33657e+08	2.9412e+08	1.99997e+08	2.12711e+08	2.04766e+08	5.24457e+08	9.4877e+07	4.16266e+08	2.22673e+08	3.41782e+08	2.6008e+08	3.62517e+08	3.02857e+08
Mba03_g12260.1	6	6	96.22	3.7431e-05	3.30043	80DAF AG	42DAF OB		8.27329e+07	7.07883e+07	6.55004e+07	6.7539e+07	6.19811e+07	7.7932e+07	8.50337e+07	7.70012e+07	6.01105e+07	8.46359e+07	1.68484e+08	1.31125e+08	1.09017e+08	8.13943e+07	1.16072e+08	8.59086e+07	1.68607e+08	1.86516e+08	1.80534e+08	1.26592e+08	1.90217e+08	2.10317e+08	2.19598e+08	1.98593e+08	2.60181e+08	2.02564e+08	1.61445e+08	3.1858e+08	2.05434e+08	1.75342e+08	2.02823e+08	3.91879e+08	9.70367e+07	2.28532e+08	2.79535e+08	2.1862e+08	5.29641e+07	2.47472e+08
Ma07_p00450.1;Mba07_g00480.1	3	3	99.18	3.82989e-05	2.01442	42DAFAG	80DAF OB	Alpha-1,4-glucan-protein synthase [UDP-forming] 1	5.68466e+07	7.11869e+07	5.21651e+07	4.54789e+07	5.93588e+07	6.03729e+07	5.45899e+07	5.30877e+07	6.4397e+07	6.87704e+07	3.91594e+07	3.71724e+07	5.34415e+07	5.01931e+07	3.9562e+07	4.46707e+07	3.52466e+07	3.07571e+07	2.62909e+07	3.55369e+07	3.5777e+07	3.29366e+07	3.98222e+07	4.25096e+07	5.87693e+07	3.39079e+07	2.90819e+07	3.59764e+07	3.07222e+07	3.27755e+07	3.81316e+07	4.01772e+07	4.53293e+07	3.6427e+07	4.40625e+07	3.31902e+07	1.42928e+07	2.80794e+07
Ma11_p11140.1;Mba11_g11160.1	9	9	274.63	3.86265e-05	3.18458	80DAF OB	42DAF OB	GEM-like protein 1	7.28033e+06	1.00173e+07	9.44283e+06	1.03088e+07	7.50605e+06	8.54722e+06	1.19928e+07	1.06505e+07	6.08725e+06	1.20162e+07	1.82239e+07	1.82243e+07	6.35523e+06	1.33778e+07	1.2313e+07	6.00817e+06	9.20743e+06	1.36013e+07	1.37097e+07	7.64951e+06	1.09183e+07	3.365e+07	1.70712e+07	2.17239e+07	3.14444e+07	1.52265e+07	1.53337e+07	1.6277e+07	1.92627e+07	1.60864e+07	1.53752e+07	3.94913e+07	1.11534e+07	2.93226e+07	3.2149e+07	2.68721e+07	2.68113e+07	2.76797e+07
Ma08_p25490.1	25	25	954.24	3.91726e-05	1.74816	42DAFAG	80DAF OB	Eukaryotic initiation factor 4A-3	3.19249e+08	3.99429e+08	3.74774e+08	3.64701e+08	3.97417e+08	3.82509e+08	3.45498e+08	3.65547e+08	4.34412e+08	3.40008e+08	2.89579e+08	2.97348e+08	4.06198e+08	3.60786e+08	3.29839e+08	4.10064e+08	2.64701e+08	2.58414e+08	3.06676e+08	3.17303e+08	2.83756e+08	2.36387e+08	3.20994e+08	2.13577e+08	3.50964e+08	3.18267e+08	2.73309e+08	2.62131e+08	2.60358e+08	3.25219e+08	2.70302e+08	2.69203e+08	2.77073e+08	2.43727e+08	2.8661e+08	1.75407e+08	1.81518e+08	2.11295e+08
Mba10_g18720.1	29	29	607.39	3.92481e-05	1.66571	42DAF OB	80DAF OB		3.41744e+08	3.57561e+08	3.57755e+08	3.36815e+08	4.07192e+08	3.82008e+08	3.82787e+08	3.16389e+08	3.69212e+08	3.39143e+08	2.60407e+08	2.37791e+08	3.52581e+08	3.01344e+08	3.01424e+08	2.69809e+08	2.746e+08	2.40183e+08	2.47508e+08	2.76492e+08	2.73309e+08	1.6258e+08	3.15729e+08	1.79157e+08	2.73794e+08	2.45843e+08	2.79281e+08	2.25641e+08	3.00655e+08	2.56747e+08	2.77488e+08	1.96577e+08	2.13424e+08	2.04054e+08	2.74961e+08	1.98893e+08	1.60208e+08	2.30947e+08
Ma09_p00990.1;Mba09_g00950.1	9	9	105.83	3.97201e-05	11.008	80DAF OB	42DAFAG	Alpha-mannosidase	8.25435e+07	8.03014e+07	8.90359e+07	7.85035e+07	8.48482e+07	6.49147e+07	5.89375e+07	6.18183e+07	6.22027e+07	6.16253e+07	1.23821e+08	1.0816e+08	1.3042e+08	8.33949e+07	1.10316e+08	1.88309e+08	5.10812e+07	1.59397e+08	1.19801e+08	1.19204e+08	2.93615e+08	1.26273e+08	1.35825e+08	1.5094e+08	1.09239e+08	2.02412e+08	2.27014e+08	1.90664e+08	1.46665e+08	1.51924e+08	1.80416e+08	1.42758e+08	3.35283e+08	1.4742e+08	1.86861e+08	2.4595e+08	2.02655e+09	2.66209e+08
Mba02_g19680.1	6	6	218.56	4.02646e-05	3.15744	80DAF AG	42DAF OB		9.42858e+07	1.5729e+08	1.75729e+08	1.1707e+08	1.41225e+08	1.97946e+08	8.40726e+07	1.45428e+08	2.36568e+08	1.2284e+08	1.64594e+08	2.7328e+08	1.68369e+08	2.32303e+08	2.78492e+08	2.16279e+08	1.66477e+08	2.10596e+08	1.67412e+08	2.01673e+08	2.80707e+08	2.18133e+08	3.6145e+08	2.26291e+08	3.17395e+08	3.11521e+08	1.57372e+08	2.82863e+08	1.9189e+08	3.69658e+08	4.16606e+08	5.35183e+08	2.67775e+08	5.12232e+08	2.44835e+08	2.84813e+08	1.57589e+08	2.42766e+08
Ma01_p20320.1	5	5	522.28	4.05125e-05	5.2446	42DAF OB	80DAF OB	Acidic endochitinase	1.00414e+10	2.33793e+10	1.0883e+10	1.35323e+10	1.87157e+10	1.07414e+10	8.57955e+09	1.0454e+10	1.17003e+10	9.69237e+09	1.09533e+10	1.53363e+10	1.21128e+10	1.2337e+10	1.33649e+10	1.45695e+10	1.69914e+10	1.4286e+10	1.48624e+10	1.35545e+10	4.02888e+09	1.29714e+10	4.97146e+09	2.20362e+09	1.19417e+10	1.23891e+10	6.68511e+09	1.61116e+10	1.06238e+10	1.01986e+10	3.23721e+09	1.27009e+10	1.59582e+09	5.07238e+09	4.07638e+09	2.86334e+09	6.55317e+08	4.082e+09
Mba01_g04440.1	34	34	776.46	4.10422e-05	1.32511	80DAF OB	56DAF AG		5.37871e+08	5.32827e+08	6.2852e+08	5.87787e+08	5.57948e+08	6.68962e+08	5.32383e+08	5.06449e+08	5.30782e+08	5.54475e+08	5.14471e+08	4.9012e+08	5.0856e+08	4.80587e+08	4.79261e+08	5.25894e+08	4.69417e+08	4.96632e+08	4.85273e+08	5.06929e+08	5.49521e+08	4.32708e+08	5.27415e+08	4.85455e+08	5.21061e+08	5.72533e+08	6.77863e+08	5.93045e+08	6.70615e+08	5.91812e+08	5.77299e+08	5.23318e+08	5.20148e+08	5.37745e+08	6.35337e+08	5.77798e+08	7.94482e+08	6.13984e+08
Ma04_p15890.1	3	3	48.65	4.13451e-05	2.75126	80DAF OB	56DAF AG	Putative F-box protein At5g39450	2.18226e+07	1.63735e+07	1.78825e+07	1.23501e+07	1.51973e+07	2.13423e+07	2.45434e+07	2.24305e+07	1.06199e+07	1.48403e+07	1.88421e+07	1.59393e+07	1.09434e+07	1.18226e+07	1.6776e+07	1.23431e+07	1.80107e+07	2.2152e+07	2.44056e+07	1.13578e+07	1.75572e+07	2.82308e+07	2.55858e+07	2.96853e+07	1.9196e+07	2.46883e+07	2.97422e+07	2.6929e+07	3.59868e+07	2.43502e+07	1.50983e+07	2.54563e+07	2.33038e+07	2.62104e+07	2.77452e+07	4.2137e+07	4.64628e+07	4.72414e+07
Ma03_p08480.1	13	13	248.05	4.62258e-05	2.00463	80DAF AG	42DAFAG	Villin-2	2.35344e+08	2.60691e+08	2.30679e+08	2.62936e+08	2.99519e+08	1.85546e+08	1.92542e+08	2.03361e+08	2.40982e+08	2.31788e+08	3.10375e+08	2.23133e+08	2.6398e+08	2.20611e+08	2.46368e+08	2.20485e+08	3.25866e+08	3.25865e+08	2.4618e+08	2.86374e+08	3.75927e+08	3.28982e+08	3.40244e+08	3.31199e+08	3.59596e+08	2.73082e+08	3.16239e+08	4.5457e+08	2.91874e+08	3.70287e+08	4.14279e+08	4.81029e+08	3.75771e+08	4.19579e+08	3.96446e+08	4.62607e+08	2.00341e+08	5.18712e+08
Ma11_p21950.1;Mba11_g21110.1	8	8	185.18	4.69038e-05	288.314	42DAFAG	80DAF AG	Probable chalcone--flavonone isomerase 3	3.02582e+07	5.8858e+07	2.47764e+07	2.77517e+07	1.91383e+07	3.34466e+07	2.59068e+07	4.19227e+07	7.47344e+07	3.69896e+07	1.68895e+06	5.14471e+06	3.3864e+06	5.05208e+06	2.43047e+06	856178	1.4553e+06	585640	855297	1.12507e+06	9057.8	521381	542441	855436	681873	444812	190.145	22.8644	545106	0.428909	8853.62	0	332659	249509	430139	8588.88	739792	410172
Ma04_p16750.1	4	4	86.6	4.69604e-05	1.99062	42DAF OB	70DAF OB	Pyrophosphate--fructose 6-phosphate 1-phosphotransferase subunit alpha	2.63205e+07	4.09926e+07	2.62781e+07	2.95638e+07	2.85276e+07	2.73298e+07	2.25785e+07	2.86974e+07	3.36258e+07	3.26609e+07	1.73026e+07	1.44841e+07	2.37976e+07	1.83844e+07	1.43969e+07	2.47207e+07	1.64689e+07	1.75067e+07	1.27753e+07	1.55245e+07	1.44115e+07	9.76378e+06	1.42622e+07	1.90321e+07	1.89477e+07	1.71009e+07	1.48163e+07	1.69836e+07	1.6707e+07	1.05907e+07	1.6218e+07	1.59935e+07	2.43655e+07	1.11645e+07	2.03368e+07	1.51758e+07	1.96441e+07	2.79057e+07
Mba08_g18370.1	10	10	298.49	4.79018e-05	2.83533	80DAF AG	56DAF OB		1.44564e+07	1.06924e+07	1.80747e+07	1.69231e+07	1.37792e+07	1.92706e+07	1.15034e+07	1.24088e+07	2.02142e+07	1.72639e+07	1.80619e+07	1.7621e+07	1.96428e+07	1.5508e+07	1.41492e+07	9.76566e+06	1.55255e+07	1.62518e+07	1.57069e+07	1.65426e+07	3.14444e+07	1.38545e+07	3.1257e+07	1.29871e+07	1.32869e+07	1.8593e+07	2.60469e+07	2.0327e+07	1.86525e+07	3.53382e+07	3.71815e+07	5.20447e+07	2.86567e+07	4.9498e+07	2.07202e+07	2.5149e+07	1.97808e+07	2.36596e+07
Ma01_p09280.1	3	3	72.38	5.06456e-05	1.78889	42DAF OB	70DAF AG	ATP-citrate synthase alpha chain protein 2	4.55793e+07	5.25644e+07	4.94476e+07	5.50406e+07	4.78227e+07	3.7038e+07	4.25293e+07	4.02437e+07	4.37353e+07	4.48718e+07	3.09922e+07	3.10845e+07	3.55859e+07	3.12133e+07	2.83113e+07	3.71587e+07	3.2005e+07	2.7246e+07	2.72538e+07	3.2706e+07	3.46688e+07	2.35203e+07	3.00413e+07	2.50724e+07	2.67025e+07	2.80306e+07	3.45127e+07	2.90358e+07	2.86252e+07	2.37592e+07	3.62283e+07	2.63466e+07	5.52365e+07	2.21754e+07	3.45079e+07	2.83549e+07	3.80649e+07	3.31713e+07
Ma11_p01040.1	8	8	88.32	5.07644e-05	3.0629	42DAFAG	80DAF AG	Probable 26S proteasome non-ATPase regulatory subunit 3	5.30145e+07	3.39844e+07	4.37072e+07	3.39206e+07	3.83895e+07	5.87033e+07	5.2347e+07	5.51351e+07	4.02877e+07	3.45972e+07	3.25169e+07	2.25639e+07	2.77949e+07	2.69899e+07	2.07774e+07	2.90502e+07	2.64218e+07	2.87511e+07	3.227e+07	1.77918e+07	2.60726e+07	1.87116e+07	1.48348e+07	3.1021e+07	1.31807e+07	1.91529e+07	2.67088e+07	1.5678e+07	2.39889e+07	2.40404e+07	1.42575e+07	1.48686e+07	1.89288e+07	1.49105e+07	1.52664e+07	3.85666e+07	7.46937e+07	3.11484e+07
Ma06_p21080.1;Mba09_g26660.1	13	13	460.78	5.25038e-05	2.30636	42DAF OB	80DAF OB	Lactoylglutathione lyase	1.76009e+08	3.18528e+08	1.99518e+08	2.41288e+08	2.7777e+08	2.23426e+08	2.07462e+08	2.13296e+08	2.84404e+08	2.22901e+08	1.48251e+08	1.98973e+08	2.34636e+08	1.92991e+08	1.72799e+08	2.64689e+08	1.88513e+08	1.75673e+08	1.73737e+08	1.8494e+08	1.04254e+08	1.41738e+08	1.67775e+08	1.02179e+08	2.3934e+08	1.61326e+08	9.65043e+07	1.96991e+08	1.26396e+08	1.47345e+08	1.25295e+08	1.85314e+08	1.30719e+08	1.52407e+08	1.2843e+08	1.03319e+08	8.20247e+07	1.07015e+08
Mba06_g19830.1	12	12	220.98	5.30181e-05	2.28354	42DAF OB	80DAF OB		1.73848e+08	3.11393e+08	1.94544e+08	2.36825e+08	2.71013e+08	2.16258e+08	2.04515e+08	2.0923e+08	2.74747e+08	2.18581e+08	1.47444e+08	1.96689e+08	2.29734e+08	1.89108e+08	1.69839e+08	2.59054e+08	1.87657e+08	1.74831e+08	1.716e+08	1.82128e+08	1.03166e+08	1.39605e+08	1.65643e+08	1.00146e+08	2.3424e+08	1.58591e+08	9.55901e+07	1.94586e+08	1.24424e+08	1.45911e+08	1.23661e+08	1.82797e+08	1.299e+08	1.50818e+08	1.26596e+08	1.01999e+08	8.11535e+07	1.06316e+08
Mba01_g23810.1	22	22	550.85	5.36663e-05	1.88301	80DAF AG	42DAFAG		1.28227e+08	1.6718e+08	1.32423e+08	1.40872e+08	1.45933e+08	1.37706e+08	1.13307e+08	1.28798e+08	1.47282e+08	1.44033e+08	1.60576e+08	1.40199e+08	1.99191e+08	1.61775e+08	1.50194e+08	1.9093e+08	1.40596e+08	1.69455e+08	1.55e+08	1.66906e+08	2.13521e+08	1.71304e+08	1.94273e+08	1.18657e+08	2.00692e+08	1.91806e+08	1.84973e+08	2.02147e+08	1.49781e+08	1.85173e+08	2.89219e+08	1.84951e+08	3.12699e+08	2.24123e+08	2.16422e+08	1.91024e+08	2.53089e+08	1.72929e+08
Ma04_p30650.1	17	17	872.5	5.38855e-05	2.44638	80DAF AG	42DAF OB	Uncharacterized oxidoreductase At4g09670	1.86123e+08	2.97303e+08	2.30444e+08	2.19971e+08	2.37608e+08	3.27719e+08	2.03862e+08	2.83742e+08	3.44407e+08	2.43772e+08	3.14815e+08	3.01228e+08	3.77849e+08	3.71879e+08	3.42044e+08	3.79501e+08	2.35001e+08	2.63992e+08	2.4738e+08	2.95478e+08	4.12413e+08	3.17508e+08	4.84015e+08	2.17938e+08	3.84447e+08	3.61687e+08	2.66827e+08	3.27646e+08	2.16733e+08	4.48146e+08	6.46268e+08	4.98859e+08	5.96425e+08	5.51097e+08	4.05459e+08	2.94004e+08	3.16828e+08	2.77333e+08
Ma03_p20220.1	4	4	80.29	5.63872e-05	3.53285	42DAFAG	80DAF AG	Probable membrane-associated 30 kDa protein, chloroplastic	2.92553e+07	1.46528e+07	2.94651e+07	2.30463e+07	2.31083e+07	2.43691e+07	3.77508e+07	2.52137e+07	1.85617e+07	1.86484e+07	1.51898e+07	1.55673e+07	9.22076e+06	9.90493e+06	1.30161e+07	8.28241e+06	2.41568e+07	1.86101e+07	2.0982e+07	1.15456e+07	1.22101e+07	1.57983e+07	8.51388e+06	1.89107e+07	8.84553e+06	1.31384e+07	1.91371e+07	1.24615e+07	1.52593e+07	1.18308e+07	4.38962e+06	8.60037e+06	7.37859e+06	7.83384e+06	8.89343e+06	1.22263e+07	1.93739e+07	1.89277e+07
Ma07_p04640.1	24	24	758.26	5.66653e-05	1.66029	80DAF OB	56DAF OB	Cell division cycle protein 48 homolog	9.71215e+07	8.59558e+07	9.33225e+07	8.99622e+07	7.58872e+07	1.23467e+08	1.01055e+08	1.02111e+08	1.02779e+08	1.10233e+08	1.05177e+08	8.98664e+07	9.89071e+07	8.81166e+07	9.47486e+07	7.26306e+07	7.82693e+07	8.49254e+07	8.60945e+07	8.6724e+07	1.15748e+08	9.79652e+07	1.1173e+08	1.05279e+08	1.02133e+08	9.06792e+07	1.15798e+08	1.03657e+08	9.71915e+07	9.64073e+07	1.01017e+08	1.03139e+08	1.08409e+08	9.70433e+07	1.13977e+08	1.09284e+08	1.98274e+08	1.21238e+08
Ma06_p03030.1	6	6	45.15	5.69707e-05	3.49319	80DAF OB	42DAF OB	ATP-dependent Clp protease proteolytic subunit 4, chloroplastic	6.39896e+06	7.53867e+06	4.02856e+06	3.51609e+06	4.6406e+06	3.78762e+06	1.12538e+07	4.6178e+06	3.95097e+06	9.62959e+06	1.20146e+07	1.74049e+07	3.91888e+06	1.22312e+07	1.36273e+07	7.61781e+06	9.73103e+06	7.52222e+06	8.36322e+06	9.58085e+06	9.13118e+06	1.64983e+07	1.46512e+07	1.40615e+07	2.0942e+07	1.32036e+07	1.42257e+07	1.01164e+07	1.64314e+07	2.29129e+07	1.40811e+07	1.95812e+07	8.46232e+06	1.7346e+07	1.60203e+07	1.29659e+07	2.77589e+07	1.62565e+07
Ma07_p17200.1	5	5	134.76	5.93687e-05	16.3403	42DAFAG	70DAF OB	Naringenin,2-oxoglutarate 3-dioxygenase (Fragment)	2.29686e+07	1.97944e+07	1.99949e+07	2.50025e+07	1.3891e+07	2.90324e+07	2.62499e+07	2.75158e+07	4.49494e+07	3.13114e+07	3.37795e+06	1.05285e+07	6.29729e+06	5.85336e+06	1.13738e+07	4.63173e+06	6.27188e+06	4.60359e+06	1.01795e+07	4.75156e+06	509586	5.01874e+06	2.52256e+06	3.25267e+06	2.70035e+06	2.51151e+06	1.0302e+06	1.52734e+06	2.96573e+06	1.69936e+06	117744	1.89585e+06	6.94027e+06	659801	1.49511e+06	431503	6.10833e+07	747016
Ma08_p15840.1	6	6	41.94	6.22407e-05	5.38011	56DAF OB	80DAF AG	Pentatricopeptide repeat-containing protein OTP51, chloroplastic	4.64195e+08	3.73925e+08	4.38146e+08	8.74318e+08	6.08477e+08	2.337e+08	2.226e+08	3.14233e+08	3.07179e+08	1.42413e+08	6.1953e+08	5.46381e+08	3.73528e+08	2.68564e+08	3.86922e+08	6.54361e+08	1.1568e+09	9.57664e+08	4.19659e+08	4.66242e+08	4.69364e+08	1.07591e+09	1.40109e+08	2.18016e+08	2.25898e+08	4.38956e+08	5.45379e+08	9.12122e+08	1.96518e+08	3.79226e+08	1.41705e+08	1.00895e+08	1.08315e+08	1.92528e+08	5.42776e+07	1.20896e+08	7.53939e+07	3.28115e+08
Ma08_p15070.1	28	28	1303.83	6.28781e-05	1.82092	80DAF AG	42DAFAG	Phosphoglucomutase, chloroplastic	3.98146e+08	4.19002e+08	5.06412e+08	5.36923e+08	4.72843e+08	4.83547e+08	4.01058e+08	4.99932e+08	5.09021e+08	4.24422e+08	6.21571e+08	5.27135e+08	8.00922e+08	5.38717e+08	6.11006e+08	6.84786e+08	5.86515e+08	6.54851e+08	5.45246e+08	6.39101e+08	9.80865e+08	5.21966e+08	7.5013e+08	4.99795e+08	6.6162e+08	7.77923e+08	6.90676e+08	8.45061e+08	5.313e+08	7.42403e+08	1.14606e+09	5.36611e+08	8.93571e+08	8.00438e+08	8.05056e+08	7.79961e+08	8.54767e+08	8.77351e+08
Ma01_p16800.1	2	2	174.56	6.628e-05	1.93655	80DAF AG	42DAFAG	Glutathione S-transferase U17	2.92435e+07	2.94446e+07	3.36495e+07	3.40625e+07	3.37621e+07	2.989e+07	3.31758e+07	2.39058e+07	2.53011e+07	3.11192e+07	4.87755e+07	5.19442e+07	3.81879e+07	3.90595e+07	4.61456e+07	3.47547e+07	4.8472e+07	5.43144e+07	4.89946e+07	4.26037e+07	4.84658e+07	6.05619e+07	5.84807e+07	3.10151e+07	5.28537e+07	5.58054e+07	3.68984e+07	7.35675e+07	5.06909e+07	4.57328e+07	3.88512e+07	6.66663e+07	5.09917e+07	6.56388e+07	5.51608e+07	6.30089e+07	4.66516e+07	3.94823e+07
Mba05_g04700.1	7	7	56.77	6.70959e-05	1.92435	80DAF OB	42DAF OB		4.84912e+07	6.84187e+07	4.40893e+07	5.29209e+07	4.6622e+07	5.42733e+07	5.27251e+07	5.78892e+07	5.35111e+07	6.99128e+07	6.67705e+07	5.73154e+07	6.86598e+07	5.72581e+07	5.19673e+07	5.00161e+07	5.11834e+07	5.52828e+07	5.34426e+07	5.37395e+07	6.51626e+07	7.93205e+07	6.40297e+07	7.03345e+07	8.59615e+07	5.69401e+07	7.00889e+07	8.19159e+07	6.27423e+07	5.96556e+07	6.06751e+07	7.78836e+07	7.93331e+07	6.91362e+07	8.15972e+07	7.85386e+07	1.60666e+08	8.02975e+07
Mba05_g19630.1	5	5	186.56	6.74292e-05	2.7496	56DAF AG	80DAF OB		3.68013e+07	2.55937e+07	5.51958e+07	5.85919e+07	4.00858e+07	3.88575e+07	5.458e+07	3.38547e+07	6.06527e+07	4.55387e+07	3.94103e+07	6.7514e+07	4.17398e+07	4.91087e+07	5.46188e+07	4.91369e+07	3.60977e+07	5.25604e+07	3.93619e+07	5.14234e+07	3.4612e+07	4.69613e+07	3.28916e+07	1.88676e+07	2.45045e+07	3.33925e+07	3.15229e+07	3.3667e+07	2.00265e+07	3.58675e+07	3.17487e+07	3.38297e+07	5.7729e+07	3.62108e+07	2.58661e+07	1.94716e+07	1.35292e+07	1.45667e+07
Ma10_p09080.1;Mba10_g07970.1	12	12	257.04	6.84244e-05	1.56433	42DAF OB	56DAF OB	Dihydrolipoyllysine-residue acetyltransferase component 3 of pyruvate dehydrogenase complex, mitochondrial	9.82977e+07	1.01149e+08	9.18193e+07	1.04501e+08	1.13003e+08	8.1423e+07	9.36809e+07	7.46626e+07	8.47884e+07	1.00251e+08	6.95895e+07	6.0519e+07	8.0397e+07	7.06976e+07	6.95012e+07	7.59737e+07	6.31534e+07	5.78983e+07	5.84523e+07	6.97546e+07	7.21546e+07	5.83956e+07	5.78925e+07	6.89226e+07	7.73263e+07	5.58586e+07	7.39227e+07	6.92032e+07	8.20454e+07	5.78666e+07	8.01536e+07	5.66244e+07	8.4354e+07	5.90809e+07	7.36438e+07	7.30509e+07	6.17116e+07	8.8027e+07
Mba04_g31430.1	11	11	350.76	6.87681e-05	2.29462	80DAF AG	42DAF OB		1.10896e+08	1.58119e+08	1.51504e+08	1.22583e+08	1.3693e+08	1.91982e+08	1.14053e+08	1.73167e+08	1.95172e+08	1.43256e+08	1.72384e+08	1.85056e+08	1.75988e+08	2.04878e+08	2.00489e+08	2.19109e+08	1.3407e+08	1.45093e+08	1.21841e+08	1.65967e+08	2.57236e+08	1.66377e+08	2.79297e+08	1.46924e+08	1.81942e+08	2.18822e+08	1.56558e+08	1.74289e+08	1.29924e+08	2.60729e+08	3.45461e+08	3.03021e+08	2.95232e+08	3.0462e+08	1.99333e+08	1.72079e+08	2.23474e+08	1.9124e+08
Ma11_p19780.1	6	6	278.26	6.96324e-05	2.50883	42DAFAG	80DAF AG	60S ribosomal protein L9	6.65413e+07	4.73e+07	6.46594e+07	5.38376e+07	4.88954e+07	6.46014e+07	8.01348e+07	7.08695e+07	5.0396e+07	6.29494e+07	5.10709e+07	4.72966e+07	5.26946e+07	3.77805e+07	3.90639e+07	3.07707e+07	5.44468e+07	4.63497e+07	5.49209e+07	3.15243e+07	4.68858e+07	4.01331e+07	3.4186e+07	5.79851e+07	4.26267e+07	4.42669e+07	4.75992e+07	3.76755e+07	4.45605e+07	4.01298e+07	1.71928e+07	2.99741e+07	2.61378e+07	3.15893e+07	3.22647e+07	3.93124e+07	6.91811e+07	5.51382e+07
Ma03_p26550.1;Mba01_g06460.1	13	13	529.71	7.18474e-05	1.95808	80DAF AG	42DAFAG	GDP-mannose 3,5-epimerase 1	7.54491e+07	8.31129e+07	9.22029e+07	7.05294e+07	1.0582e+08	8.01047e+07	7.56817e+07	8.34351e+07	9.05394e+07	9.5907e+07	1.10307e+08	1.17623e+08	1.35834e+08	1.22481e+08	1.42733e+08	1.5481e+08	9.31372e+07	1.13997e+08	1.20403e+08	1.3431e+08	1.48436e+08	8.71214e+07	1.64299e+08	1.02862e+08	1.83851e+08	1.17382e+08	1.02998e+08	1.32827e+08	1.32373e+08	1.55512e+08	1.65825e+08	1.86113e+08	1.77935e+08	1.36921e+08	1.57732e+08	1.33433e+08	8.89517e+07	1.26961e+08
Ma08_p33800.1	11	11	495.62	7.78043e-05	2.30935	42DAF OB	80DAF OB	Phosphoglycerate kinase, cytosolic	6.2777e+07	1.09382e+08	9.20645e+07	7.46822e+07	1.00961e+08	7.4029e+07	6.63843e+07	6.45569e+07	9.09486e+07	8.03023e+07	4.87169e+07	7.08245e+07	8.12438e+07	7.77777e+07	7.83674e+07	9.08916e+07	7.01034e+07	6.47748e+07	5.51896e+07	6.84654e+07	5.88198e+07	5.88965e+07	7.27295e+07	4.74613e+07	8.5688e+07	7.12607e+07	5.61477e+07	5.40913e+07	5.24239e+07	8.39544e+07	6.71865e+07	5.41178e+07	4.6496e+07	4.64808e+07	4.63308e+07	3.22868e+07	2.82221e+07	4.55384e+07
Ma05_p15420.1	25	25	749.9	8.03816e-05	1.64786	80DAF OB	56DAF OB	Cell division cycle protein 48 homolog	9.37884e+07	8.31198e+07	9.10217e+07	8.32991e+07	7.01196e+07	1.20446e+08	9.58791e+07	9.78772e+07	9.73798e+07	1.05971e+08	1.03299e+08	8.65709e+07	9.50073e+07	8.52815e+07	9.14002e+07	6.88937e+07	7.75975e+07	8.45014e+07	8.46732e+07	8.14518e+07	1.14072e+08	9.48876e+07	1.08262e+08	1.03052e+08	9.9156e+07	8.97839e+07	1.11578e+08	9.97607e+07	9.294e+07	9.31625e+07	9.63741e+07	1.03456e+08	9.70831e+07	9.40123e+07	1.09227e+08	1.07654e+08	1.90401e+08	1.16233e+08
Ma10_p16860.1	2	2	106.41	8.06672e-05	18.225	80DAF AG	42DAF OB	Putative Dirigent protein 19	6.24154e+06	9.63455e+06	1.06628e+07	6.87466e+06	5.15396e+06	8.91788e+06	5.87542e+06	5.88154e+06	1.26096e+07	6.47819e+06	1.2761e+07	2.37058e+07	1.28612e+07	1.56252e+07	2.29135e+07	3.23407e+07	4.51935e+06	2.96316e+07	2.34208e+07	2.61045e+07	6.37449e+07	8.91365e+06	7.51215e+07	5.37873e+06	1.82184e+07	8.70019e+07	1.4019e+07	3.02672e+07	5.17729e+06	9.42897e+07	1.63096e+08	1.64219e+08	7.85297e+07	1.56469e+08	2.08804e+07	8.53244e+06	1.2461e+07	6.05832e+06
Ma11_p13860.1;Mba02_g02530.1	7	7	449.28	8.58246e-05	2.4808	42DAFAG	80DAF OB	40S ribosomal protein S5 (Fragment)	1.06588e+08	1.04734e+08	1.21569e+08	1.15754e+08	9.40937e+07	1.45923e+08	1.01569e+08	1.29508e+08	1.16206e+08	1.14311e+08	1.02259e+08	1.05484e+08	1.15649e+08	9.66105e+07	1.03876e+08	1.21867e+08	7.59294e+07	8.94211e+07	1.15725e+08	8.67819e+07	8.77854e+07	6.83955e+07	9.56445e+07	7.74367e+07	8.96147e+07	1.05018e+08	7.81767e+07	7.69086e+07	9.11915e+07	8.32464e+07	7.04295e+07	1.1591e+08	4.38288e+07	7.98763e+07	9.02487e+07	4.25702e+07	2.04321e+07	4.26593e+07
Ma03_p31580.1;Mba01_g02020.1	5	5	451.41	8.97416e-05	3.67171	42DAF OB	80DAF OB	Glycine-rich RNA-binding protein 4, mitochondrial	3.6563e+07	1.77398e+07	4.26245e+07	5.13206e+07	4.46712e+07	4.01547e+07	2.51094e+07	3.87697e+07	4.90777e+07	1.37417e+07	2.79915e+07	2.5127e+07	1.84649e+07	2.27207e+07	2.85449e+07	1.4006e+07	1.69569e+07	2.72166e+07	1.71237e+07	2.12933e+07	1.88411e+07	1.68163e+07	1.69119e+07	9.93134e+06	1.02225e+07	8.11393e+06	8.7089e+06	2.2824e+07	7.79595e+06	1.48958e+07	1.08745e+07	1.13617e+07	2.40647e+07	1.7751e+07	4.92954e+06	9.48048e+06	2.11292e+07	6.49438e+06
Ma01_p16400.1	24	24	879.47	9.43992e-05	2.36848	42DAF OB	80DAF AG	Probable linoleate 9S-lipoxygenase 5	2.17134e+08	2.82062e+08	2.35741e+08	2.29643e+08	2.86679e+08	1.85344e+08	2.56922e+08	1.68425e+08	2.85743e+08	3.11673e+08	1.65775e+08	2.57328e+08	2.48164e+08	2.14557e+08	2.12804e+08	1.84248e+08	1.84795e+08	1.97282e+08	1.91974e+08	1.94063e+08	8.95493e+07	1.91603e+08	1.57234e+08	1.86812e+08	2.81854e+08	1.65612e+08	1.20062e+08	1.62483e+08	1.86104e+08	1.30487e+08	5.59593e+07	1.3353e+08	8.70554e+07	1.46092e+08	1.78423e+08	8.90348e+07	1.27227e+08	9.55283e+07
Mba11_g19720.1	18	18	329.29	0.000100558	1.53113	42DAF OB	70DAF AG		3.16692e+08	4.14614e+08	3.31619e+08	3.58761e+08	3.76812e+08	3.09823e+08	3.29034e+08	2.87714e+08	2.86723e+08	3.35714e+08	2.6381e+08	2.5496e+08	2.52649e+08	2.60021e+08	2.15703e+08	2.97882e+08	2.43654e+08	2.27956e+08	2.72762e+08	2.74034e+08	2.11071e+08	2.39986e+08	2.26318e+08	2.10878e+08	2.8637e+08	2.68991e+08	2.8822e+08	2.8552e+08	3.11348e+08	2.42153e+08	2.5351e+08	3.05415e+08	3.37595e+08	2.09764e+08	3.12968e+08	2.43728e+08	2.74012e+08	2.74467e+08
Mba02_g21170.1	9	9	156.73	0.000109425	3.94958	42DAFAG	80DAF AG		4.59091e+07	3.91208e+07	5.61272e+07	5.57424e+07	3.26135e+07	5.05951e+07	6.0583e+07	4.83784e+07	5.79385e+07	1.99839e+07	3.63634e+07	2.03209e+07	3.69136e+07	2.05431e+07	3.28961e+07	1.62938e+07	3.86006e+07	3.47163e+07	2.79192e+07	2.39863e+07	3.69027e+07	1.71986e+07	2.34773e+07	2.49319e+07	2.10709e+07	2.42874e+07	3.48841e+07	2.67383e+07	2.70467e+07	2.89946e+07	1.2617e+07	9.81331e+06	7.61378e+06	1.8058e+07	2.71238e+07	2.07918e+07	6.22906e+06	2.78417e+07
Ma05_p16500.1	6	6	151.79	0.000110112	4.29796	42DAF OB	80DAF OB	40S ribosomal protein SA	1.4924e+08	2.56093e+08	1.53112e+08	1.95314e+08	2.09208e+08	1.832e+08	9.2757e+07	1.72411e+08	1.84702e+08	1.32215e+08	1.55549e+08	1.19981e+08	2.04206e+08	1.76702e+08	1.39498e+08	2.39682e+08	1.31618e+08	1.34401e+08	1.76004e+08	1.43397e+08	7.89591e+07	8.70132e+07	9.30218e+07	1.03248e+07	1.22384e+08	1.23595e+08	8.00389e+07	1.02116e+08	8.27759e+07	8.71607e+07	7.75828e+07	1.06977e+08	9.35969e+07	6.85113e+07	8.93711e+07	4.50434e+07	2.64622e+07	1.83652e+07
Ma08_p33330.1	4	4	110.59	0.000112218	5.99955	70DAF OB	42DAFAG	Hevamine-A	1.11703e+07	1.69341e+07	1.05119e+07	1.28062e+07	1.75579e+07	6.19955e+06	1.39015e+07	1.36944e+07	5.50439e+06	1.18278e+07	4.1472e+07	2.90071e+07	3.91901e+07	1.99691e+07	2.33333e+07	2.53272e+07	7.10349e+07	3.22901e+07	3.68901e+07	3.42513e+07	3.5812e+07	4.72463e+07	3.4419e+07	3.84124e+07	4.58009e+07	6.43825e+07	5.92063e+07	8.18586e+07	4.14422e+07	5.98528e+07	3.93582e+07	5.38833e+07	2.762e+07	4.1074e+07	3.74098e+07	4.96594e+07	3.65931e+06	9.4752e+07
Ma06_p03460.1	23	23	809.8	0.000114421	1.33369	42DAFAG	80DAF OB	Eukaryotic initiation factor 4A-1	4.23366e+08	4.28597e+08	4.87132e+08	4.58945e+08	4.82577e+08	4.54102e+08	4.25242e+08	4.5698e+08	5.29049e+08	4.25537e+08	3.50007e+08	3.39489e+08	4.69483e+08	3.97886e+08	3.96496e+08	4.16358e+08	3.62877e+08	3.60214e+08	3.49499e+08	3.80161e+08	4.02869e+08	3.20322e+08	3.64612e+08	3.1162e+08	4.21968e+08	4.05598e+08	3.98915e+08	3.55574e+08	3.44668e+08	4.12476e+08	3.65347e+08	3.36957e+08	3.64918e+08	3.39402e+08	3.72211e+08	3.20958e+08	3.12311e+08	3.687e+08
Mba06_g33820.1	8	8	248.59	0.000114423	2.16215	80DAF AG	42DAFAG		2.0469e+07	2.37451e+07	3.81495e+07	3.34636e+07	3.1583e+07	2.64107e+07	2.42875e+07	3.04656e+07	3.53541e+07	2.44435e+07	3.65811e+07	4.28205e+07	4.57358e+07	4.37216e+07	3.73928e+07	5.30896e+07	2.81669e+07	4.98472e+07	5.3953e+07	5.702e+07	4.09032e+07	3.37151e+07	4.3348e+07	3.41431e+07	4.19628e+07	4.27692e+07	3.48293e+07	5.66384e+07	3.50027e+07	6.41666e+07	6.74595e+07	6.00823e+07	5.17379e+07	6.45441e+07	3.7273e+07	3.2888e+07	1.7181e+07	3.85391e+07
Ma07_p25320.1	14	14	389.6	0.000117159	1.85318	80DAF AG	42DAFAG	Hypersensitive-induced response protein 1	6.94945e+07	1.27874e+08	6.68936e+07	1.07189e+08	1.10757e+08	6.35512e+07	8.20948e+07	7.00404e+07	7.98773e+07	1.28692e+08	1.05492e+08	1.10616e+08	1.0201e+08	1.18452e+08	1.13782e+08	1.20302e+08	1.21126e+08	1.15275e+08	9.40941e+07	1.01081e+08	1.42513e+08	1.3636e+08	1.19455e+08	1.38132e+08	1.20136e+08	1.1141e+08	1.26994e+08	1.40176e+08	1.19923e+08	1.07273e+08	1.5684e+08	1.13455e+08	2.03219e+08	1.55464e+08	1.19475e+08	1.67039e+08	1.5087e+08	1.91398e+08
Ma10_p10170.1	3	3	46.92	0.000117217	2.49082	42DAFAG	80DAF OB	Probable protein phosphatase 2C 62	1.2648e+07	9.33143e+06	9.01949e+06	8.89078e+06	8.67586e+06	9.63743e+06	9.12698e+06	1.10552e+07	1.06915e+07	9.74418e+06	8.25518e+06	4.46944e+06	5.45886e+06	5.54215e+06	6.83344e+06	2.71247e+06	8.60474e+06	7.64148e+06	5.24103e+06	3.62242e+06	4.46283e+06	6.72901e+06	3.2308e+06	6.23904e+06	6.34781e+06	2.5972e+06	4.7301e+06	7.66497e+06	5.08723e+06	4.21873e+06	4.17913e+06	5.18434e+06	4.07236e+06	5.63122e+06	2.60743e+06	5.07322e+06	3.46936e+06	4.99096e+06
Mba10_g05680.1	12	12	253.39	0.000119194	2.34965	80DAF AG	42DAFAG		6.13577e+07	8.01187e+07	8.34205e+07	9.7114e+07	8.85659e+07	8.55552e+07	6.50075e+07	7.03345e+07	9.83874e+07	8.32888e+07	8.41128e+07	9.8657e+07	9.88262e+07	1.11114e+08	1.14323e+08	1.04885e+08	7.0409e+07	7.82406e+07	6.95747e+07	1.12025e+08	1.2343e+08	1.01005e+08	1.37715e+08	6.04022e+07	1.42965e+08	1.05382e+08	7.78459e+07	1.30978e+08	8.52916e+07	1.18894e+08	2.11025e+08	1.31555e+08	2.31437e+08	1.82708e+08	1.39953e+08	1.13056e+08	8.80057e+07	1.11328e+08
Ma10_p06370.1;Mba06_g00350.1;Mba10_g03450.1	34	34	1684.48	0.000120271	2.05687	42DAF OB	80DAF OB	Heat shock protein 81-3	4.83829e+08	4.41335e+08	5.53378e+08	6.21843e+08	6.08125e+08	4.95596e+08	4.50527e+08	4.36645e+08	5.98276e+08	3.75873e+08	3.73079e+08	3.73599e+08	4.81207e+08	4.68028e+08	3.77204e+08	5.29092e+08	3.89611e+08	3.49185e+08	3.63072e+08	4.27654e+08	3.32999e+08	2.23312e+08	4.00213e+08	1.73161e+08	3.43206e+08	3.60468e+08	4.37909e+08	3.16475e+08	3.37025e+08	3.12773e+08	4.19695e+08	2.60841e+08	3.31636e+08	3.27714e+08	3.7619e+08	2.10478e+08	2.91719e+08	1.75062e+08
Ma07_p15360.1	10	10	554.92	0.000120323	1.97747	80DAF AG	42DAFAG	L-ascorbate peroxidase, cytosolic	3.0643e+08	5.66343e+08	3.33749e+08	4.5047e+08	5.29071e+08	3.98689e+08	2.97066e+08	3.5892e+08	5.06866e+08	4.87636e+08	4.15723e+08	4.52925e+08	4.63864e+08	5.17628e+08	4.87161e+08	5.31686e+08	3.46121e+08	4.18772e+08	3.96995e+08	4.24341e+08	4.48447e+08	5.29166e+08	5.36455e+08	5.16983e+08	8.08507e+08	4.82278e+08	3.48448e+08	6.55361e+08	4.89453e+08	5.15689e+08	7.51044e+08	9.43964e+08	8.29433e+08	7.17305e+08	6.29865e+08	6.28759e+08	5.14654e+08	5.82132e+08
Mba07_g04360.1	22	22	304.38	0.000128052	1.70139	80DAF OB	56DAF OB		9.6025e+07	8.32192e+07	8.52202e+07	8.87629e+07	7.44964e+07	1.02816e+08	9.78438e+07	9.86207e+07	8.74523e+07	1.04046e+08	1.05358e+08	8.46392e+07	9.9075e+07	8.25955e+07	8.94758e+07	6.39125e+07	7.90775e+07	8.49989e+07	8.68581e+07	8.50073e+07	1.12246e+08	9.89084e+07	1.03139e+08	1.04883e+08	1.03523e+08	8.55378e+07	1.16659e+08	1.04207e+08	9.76001e+07	9.44426e+07	1.01017e+08	9.71648e+07	1.08614e+08	8.71609e+07	1.141e+08	1.09766e+08	1.98617e+08	1.21764e+08
Ma08_p09150.1;Mba08_g08740.1	14	14	523.8	0.000131061	4.28883	42DAF OB	80DAF OB	Putative Polyphenol oxidase, chloroplastic	1.19281e+08	1.04369e+08	9.62995e+07	1.64935e+08	1.5713e+08	6.06806e+07	1.20124e+08	5.4329e+07	1.07626e+08	7.76712e+07	5.54495e+07	1.63374e+08	5.91822e+07	9.23088e+07	8.45837e+07	7.17414e+07	7.92047e+07	6.71446e+07	1.04514e+08	9.29955e+07	3.13604e+07	9.54152e+07	1.43893e+07	2.95554e+07	1.24189e+08	9.03636e+07	1.0662e+08	9.30091e+07	7.35873e+07	6.59218e+07	3.60497e+07	6.22415e+07	1.65672e+07	1.22953e+07	4.07228e+07	2.15731e+07	3.33801e+07	2.40795e+07
Mba04_g00970.1	26	26	562.44	0.000135432	1.73323	42DAFAG	80DAF OB		3.28331e+08	3.48941e+08	3.63616e+08	3.31148e+08	3.91655e+08	4.05271e+08	3.71145e+08	3.06757e+08	3.87259e+08	3.27006e+08	2.46537e+08	2.47424e+08	3.40744e+08	3.24892e+08	3.07794e+08	3.05046e+08	2.58495e+08	2.24955e+08	2.32766e+08	2.72359e+08	2.71506e+08	1.54265e+08	3.33109e+08	1.70074e+08	2.60211e+08	2.58413e+08	2.6377e+08	2.10209e+08	2.83384e+08	2.72742e+08	2.83595e+08	2.16445e+08	2.1774e+08	2.25974e+08	2.63004e+08	1.8893e+08	1.56573e+08	2.2113e+08
Ma09_p20960.1;Mba09_g20660.1	5	5	33.44	0.00013625	4.80126	42DAF OB	80DAF AG	Sucrose synthase 7	5.98945e+07	7.09786e+07	5.40916e+07	6.46179e+07	4.43062e+07	5.65835e+07	5.06792e+07	5.55979e+07	4.59477e+07	4.52368e+07	4.98541e+07	5.00182e+07	3.15595e+07	2.7216e+07	3.32046e+07	5.72445e+07	4.74387e+07	6.84015e+07	5.14356e+07	3.09927e+07	2.55132e+07	6.77549e+07	9.24373e+06	2.80145e+07	1.90473e+07	2.59722e+07	3.67231e+07	5.86189e+07	3.61088e+07	2.94093e+07	4.45411e+06	2.2088e+07	6.6372e+06	1.57893e+07	9.72173e+06	2.07663e+07	6.24471e+07	2.85081e+07
Mba04_g08090.1;Ma04_p00920.1	8	8	76.02	0.000136702	1.67427	80DAF OB	80DAF AG		4.38387e+07	3.61345e+07	4.32387e+07	4.53962e+07	3.64811e+07	3.34675e+07	4.77037e+07	3.5071e+07	3.50999e+07	4.35509e+07	3.9986e+07	4.35089e+07	3.55863e+07	3.40296e+07	4.08276e+07	2.91495e+07	3.86015e+07	3.90524e+07	4.01339e+07	3.93389e+07	4.42538e+07	4.80211e+07	4.2988e+07	5.03763e+07	3.9348e+07	5.13892e+07	4.98742e+07	6.02031e+07	5.60654e+07	4.86616e+07	2.21952e+07	4.12192e+07	3.31563e+07	4.37698e+07	4.45465e+07	5.98215e+07	6.21765e+07	6.84238e+07
Ma02_p13050.1	7	7	292.44	0.00013677	1.67911	80DAF AG	42DAFAG	Putative GDSL esterase/lipase At5g55050	4.95281e+07	7.48562e+07	4.83655e+07	6.83241e+07	7.15045e+07	4.48585e+07	5.73027e+07	5.09676e+07	4.64205e+07	5.63285e+07	6.54674e+07	6.93982e+07	8.26132e+07	6.73428e+07	6.94299e+07	9.37857e+07	8.12485e+07	7.46715e+07	7.29349e+07	8.27615e+07	7.33538e+07	9.78356e+07	7.20107e+07	4.60112e+07	7.13759e+07	8.04828e+07	7.49656e+07	9.46769e+07	6.94344e+07	9.23064e+07	7.32964e+07	8.63988e+07	8.85086e+07	9.55144e+07	7.84196e+07	7.9499e+07	7.63953e+07	8.85586e+07
Mba05_g14970.1	23	23	291.21	0.000140548	1.6899	80DAF OB	56DAF OB		9.26919e+07	8.03832e+07	8.29195e+07	8.20998e+07	6.87288e+07	9.97949e+07	9.26674e+07	9.43868e+07	8.2053e+07	9.97838e+07	1.03479e+08	8.13437e+07	9.51751e+07	7.97603e+07	8.61273e+07	6.01756e+07	7.84057e+07	8.4575e+07	8.54368e+07	7.97351e+07	1.1057e+08	9.58308e+07	9.96716e+07	1.02656e+08	1.00546e+08	8.46425e+07	1.12439e+08	1.00311e+08	9.33487e+07	9.11979e+07	9.63741e+07	9.7481e+07	9.72889e+07	8.41298e+07	1.0935e+08	1.08136e+08	1.90745e+08	1.16759e+08
Mba05_g01000.1	5	5	39.27	0.000142023	5.89119	70DAF AG	42DAFAG		4.91844e+07	6.17455e+07	3.10003e+07	2.96459e+07	5.17817e+07	6.57829e+07	2.67325e+07	2.6395e+07	2.82981e+07	6.08779e+07	2.79068e+08	9.73825e+07	1.41931e+08	1.46607e+08	7.27159e+07	5.83582e+07	8.4408e+07	1.04778e+08	1.47034e+08	5.66118e+07	4.48546e+08	2.95103e+08	1.64554e+08	1.03135e+08	2.14539e+08	2.21534e+08	2.39507e+08	2.52372e+08	1.46945e+08	2.37385e+08	1.2335e+08	3.21662e+08	4.00457e+07	3.00565e+08	4.12174e+07	2.61632e+08	4.65183e+07	2.68949e+08
Ma08_p09160.1	11	11	460.56	0.000143189	4.27477	42DAF OB	80DAF OB	Putative Polyphenol oxidase A1, chloroplastic	1.16193e+08	9.52104e+07	9.29028e+07	1.63089e+08	1.46838e+08	5.75223e+07	1.08875e+08	5.05143e+07	1.02267e+08	6.75801e+07	5.31413e+07	1.5389e+08	5.55498e+07	8.56769e+07	7.98248e+07	6.70254e+07	6.75309e+07	6.3662e+07	9.6613e+07	8.89136e+07	2.87022e+07	9.13943e+07	1.22407e+07	2.34452e+07	1.10159e+08	8.15752e+07	9.83457e+07	8.43651e+07	6.69259e+07	6.32674e+07	3.51463e+07	5.37028e+07	1.6305e+07	1.07846e+07	3.73872e+07	2.18407e+07	3.37374e+07	2.1985e+07
Ma05_p06180.1	29	29	959.21	0.000143335	1.41831	42DAF OB	80DAF OB	Eukaryotic initiation factor 4A-8	4.97315e+08	5.30303e+08	5.82732e+08	5.54267e+08	5.82369e+08	5.40412e+08	5.19385e+08	5.48915e+08	6.34588e+08	5.02287e+08	4.17569e+08	4.11734e+08	5.92312e+08	4.86598e+08	4.72631e+08	5.42286e+08	4.21528e+08	4.2462e+08	4.3327e+08	4.73523e+08	4.72157e+08	3.74319e+08	4.37695e+08	3.50183e+08	5.08875e+08	4.80636e+08	4.64271e+08	4.08825e+08	3.92686e+08	4.95886e+08	4.29967e+08	3.7663e+08	4.26503e+08	3.81678e+08	4.34761e+08	3.53542e+08	3.52933e+08	4.08203e+08
Mba04_g29150.1	8	8	194.11	0.000145838	2.79391	42DAF OB	80DAF OB		4.42607e+07	3.31256e+07	4.17274e+07	4.68513e+07	3.44736e+07	4.01898e+07	3.66976e+07	3.22542e+07	4.66695e+07	3.66804e+07	3.43887e+07	2.82427e+07	1.62814e+07	2.87786e+07	3.1e+07	1.83807e+07	3.49462e+07	2.31451e+07	2.44727e+07	2.12324e+07	1.29308e+07	2.88118e+07	1.88109e+07	1.44285e+07	1.66136e+07	1.319e+07	2.17065e+07	3.14975e+07	2.25375e+07	1.86373e+07	1.06108e+07	2.18686e+07	1.90582e+07	1.9439e+07	1.1897e+07	2.15092e+07	3.88894e+06	2.00978e+07
Ma06_p35220.1	3	3	144.87	0.000148276	2.65474	80DAF OB	42DAFAG	Triosephosphate isomerase, cytosolic	3.46955e+07	3.06083e+07	3.13568e+07	4.04136e+07	3.96801e+07	2.18004e+07	2.41689e+07	2.81202e+07	3.03592e+07	2.76912e+07	3.83422e+07	3.14616e+07	2.54443e+07	2.63276e+07	3.20812e+07	2.26124e+07	3.14984e+07	3.47839e+07	3.27992e+07	2.93006e+07	3.35404e+07	4.42312e+07	3.54742e+07	4.18345e+07	2.14107e+07	3.04137e+07	4.26002e+07	5.255e+07	3.51702e+07	3.83898e+07	5.02709e+07	2.59057e+07	5.39494e+07	4.20472e+07	4.18366e+07	5.76477e+07	1.08107e+08	7.30465e+07
Ma08_p08570.1	7	7	445.8	0.000150861	2.52608	42DAFAG	80DAF OB	40S ribosomal protein S5 (Fragment)	1.05902e+08	1.04734e+08	1.19352e+08	1.14474e+08	9.40937e+07	1.43524e+08	1.0007e+08	1.27881e+08	1.15544e+08	1.14311e+08	1.00895e+08	1.04777e+08	1.14857e+08	9.65429e+07	1.02922e+08	1.21867e+08	7.59502e+07	8.78833e+07	1.15168e+08	8.66714e+07	8.59868e+07	6.71419e+07	9.47373e+07	7.75138e+07	8.96147e+07	1.03206e+08	7.59554e+07	7.69086e+07	9.05927e+07	8.17311e+07	7.04295e+07	1.1591e+08	4.36436e+07	7.98763e+07	9.01214e+07	4.23664e+07	1.62615e+07	4.16896e+07
Mba07_g19740.1	18	18	256.01	0.000152367	1.68994	42DAF OB	80DAF OB		3.02207e+08	3.91902e+08	3.2651e+08	3.41928e+08	3.90387e+08	3.26739e+08	3.29153e+08	3.38216e+08	3.772e+08	3.29901e+08	2.72069e+08	2.56967e+08	3.99705e+08	3.27521e+08	2.86952e+08	3.76128e+08	2.3575e+08	2.439e+08	2.96241e+08	3.05121e+08	2.49599e+08	2.27573e+08	2.70886e+08	2.02359e+08	3.50581e+08	2.80859e+08	2.56686e+08	2.40012e+08	2.45322e+08	2.56721e+08	2.6234e+08	2.17777e+08	2.69586e+08	1.98911e+08	2.81618e+08	1.6624e+08	1.78645e+08	2.03316e+08
sp|Q15323|K1H1_HUMAN	4	4	59.38	0.000155848	7.58983	42DAFAG	80DAF AG	Keratin, type I cuticular Ha1 OS=Homo sapiens GN=KRT31 PE=2 SV=3	2.38913e+07	8.96323e+06	2.24056e+07	1.67995e+07	1.02395e+07	1.49517e+07	1.60955e+07	1.75906e+07	2.17779e+07	1.99846e+07	7.85696e+06	5.65583e+06	5.82277e+06	5.26742e+06	1.01837e+07	2.74105e+06	8.82519e+06	6.93155e+06	4.39963e+06	3.09656e+06	1.32847e+07	2.7088e+06	5.72866e+06	4.48173e+06	1.22894e+06	5.01108e+06	6.95696e+06	5.7824e+06	4.28034e+06	5.26365e+06	1.80411e+06	668772	4.00971e+06	3.04598e+06	3.78867e+06	5.90221e+06	4.70926e+07	4.51899e+06
Ma02_p05410.1;Mba02_g05380.1	7	7	169.88	0.000161461	1.81332	42DAFAG	80DAF AG	Proteasome subunit alpha type-7	3.30354e+07	3.66286e+07	3.16562e+07	3.10776e+07	3.25749e+07	3.41444e+07	4.20097e+07	3.32867e+07	2.89915e+07	3.48791e+07	2.77673e+07	2.46293e+07	2.52275e+07	2.55386e+07	1.9783e+07	1.89932e+07	2.82028e+07	2.73435e+07	3.18417e+07	2.28716e+07	2.49038e+07	2.39441e+07	2.06e+07	3.01577e+07	2.55455e+07	2.83994e+07	2.91475e+07	2.55128e+07	2.30078e+07	2.85681e+07	1.91825e+07	2.49246e+07	1.5918e+07	1.64364e+07	1.9183e+07	3.00054e+07	3.68529e+07	2.92176e+07
Ma08_p25460.1	9	9	191.18	0.000162618	1.79337	80DAF AG	56DAF OB	Biotin carboxylase 1, chloroplastic	1.01287e+08	1.46839e+08	9.87913e+07	1.09883e+08	1.40043e+08	1.1729e+08	1.19643e+08	9.71812e+07	1.07434e+08	1.16886e+08	9.82399e+07	1.0858e+08	1.18573e+08	1.11255e+08	9.53577e+07	1.31303e+08	1.03962e+08	9.31451e+07	9.19837e+07	1.084e+08	1.16398e+08	1.20326e+08	1.74615e+08	1.10153e+08	1.34143e+08	1.3745e+08	1.29797e+08	1.12768e+08	1.04556e+08	1.68334e+08	1.41762e+08	2.35794e+08	1.97932e+08	1.83168e+08	1.34019e+08	1.19236e+08	1.34955e+08	1.6191e+08
Mba06_g19370.1	11	11	154.25	0.00016373	1.86849	42DAFAG	80DAF AG		2.13131e+07	2.03368e+07	2.77032e+07	1.71118e+07	1.62344e+07	2.72946e+07	2.53119e+07	2.44761e+07	2.22394e+07	2.04913e+07	1.54954e+07	1.6068e+07	1.49926e+07	1.36672e+07	1.64262e+07	1.48321e+07	1.98144e+07	1.38458e+07	1.52672e+07	1.26392e+07	1.67951e+07	9.50708e+06	1.98344e+07	1.19948e+07	1.29382e+07	2.31935e+07	1.96624e+07	1.38645e+07	1.52122e+07	1.9235e+07	1.41952e+07	1.18896e+07	1.43132e+07	1.09006e+07	1.52823e+07	1.23496e+07	1.86041e+07	1.49484e+07
Mba04_g09240.1	9	9	121.73	0.000165814	2.36882	80DAF AG	80DAF OB		1.39567e+08	2.03266e+08	1.5862e+08	1.5949e+08	2.09112e+08	1.56809e+08	1.44292e+08	1.43532e+08	1.70831e+08	1.4931e+08	1.33885e+08	1.38796e+08	1.33285e+08	1.48597e+08	1.22548e+08	1.61208e+08	1.03156e+08	1.23998e+08	1.27037e+08	1.22437e+08	9.55011e+07	1.28172e+08	1.64428e+08	1.15387e+08	1.4476e+08	1.88055e+08	9.30022e+07	1.14651e+08	1.03671e+08	1.60329e+08	1.75947e+08	3.41754e+08	1.5021e+08	2.06733e+08	1.04881e+08	8.30945e+07	9.28003e+07	8.84569e+07
Mba08_g27260.1	4	4	62.7	0.00017563	3.04561	80DAF OB	42DAFAG		6.85656e+06	4.21514e+06	5.00945e+06	6.43066e+06	7.19691e+06	1.99305e+06	1.17064e+07	3.43924e+06	3.2613e+06	8.44595e+06	6.12522e+06	6.00129e+06	6.32949e+06	4.21029e+06	7.79959e+06	8.82149e+06	6.19727e+06	4.16176e+06	6.90873e+06	8.91501e+06	1.07792e+07	9.11247e+06	9.69515e+06	6.57164e+06	5.14007e+06	8.99115e+06	1.12557e+07	9.51641e+06	1.18972e+07	1.22559e+07	2.49188e+07	8.7641e+06	2.04326e+07	1.11334e+07	1.40825e+07	1.16592e+07	2.96071e+07	1.4934e+07
Ma03_p10690.1	33	33	1644.25	0.000175806	1.98103	42DAF OB	80DAF OB	Heat shock protein 81-3	4.9166e+08	4.55562e+08	5.58508e+08	6.3479e+08	6.19048e+08	5.02288e+08	4.60205e+08	4.40896e+08	6.09811e+08	3.95464e+08	3.83751e+08	3.81772e+08	4.92277e+08	4.81867e+08	3.86531e+08	5.40625e+08	4.01762e+08	3.55624e+08	3.73317e+08	4.38159e+08	3.45863e+08	2.33796e+08	4.09558e+08	1.84553e+08	3.5958e+08	3.71068e+08	4.47395e+08	3.32716e+08	3.53671e+08	3.27452e+08	4.44757e+08	2.72422e+08	3.48052e+08	3.4341e+08	3.97359e+08	2.27225e+08	3.01966e+08	1.87848e+08
Ma08_p29590.1;Mba08_g29170.1	3	3	61.62	0.000177475	1.77792	80DAF AG	42DAFAG	Glutathione S-transferase zeta class	8.53241e+07	1.08824e+08	7.50988e+07	8.31945e+07	7.95257e+07	7.46657e+07	4.92963e+07	7.1764e+07	7.40162e+07	6.40622e+07	8.67512e+07	6.92419e+07	8.17385e+07	7.5683e+07	5.67379e+07	1.23633e+08	8.05779e+07	8.16975e+07	8.39005e+07	7.03485e+07	8.28795e+07	8.39909e+07	7.88667e+07	9.22093e+07	8.36681e+07	9.95734e+07	1.03076e+08	1.30798e+08	7.97631e+07	8.03988e+07	1.20791e+08	1.2325e+08	1.31966e+08	9.87752e+07	9.67896e+07	1.36435e+08	8.93802e+07	1.33171e+08
Ma09_p09010.1	11	11	321.58	0.000177936	2.39931	42DAFAG	80DAF OB	40S ribosomal protein S19	6.6577e+07	7.04683e+07	8.32832e+07	7.92031e+07	7.5277e+07	9.16274e+07	6.4257e+07	9.94034e+07	8.92531e+07	4.01816e+07	6.09921e+07	6.69095e+07	9.61264e+07	8.02207e+07	6.64271e+07	8.88339e+07	5.0792e+07	6.51317e+07	6.85967e+07	6.82927e+07	5.07751e+07	3.40972e+07	6.145e+07	3.24259e+07	6.8924e+07	5.65659e+07	4.29756e+07	4.74757e+07	2.92901e+07	5.8088e+07	6.41593e+07	5.19578e+07	3.31993e+07	3.9246e+07	5.30802e+07	2.38827e+07	2.31102e+07	2.82046e+07
Mba04_g09230.1	15	15	238.89	0.000178038	1.74207	80DAF AG	56DAF AG		1.09642e+08	1.72505e+08	1.07753e+08	1.29516e+08	1.57605e+08	1.22215e+08	1.28608e+08	1.0342e+08	1.1777e+08	1.29999e+08	1.11328e+08	1.15982e+08	1.31129e+08	1.18444e+08	1.03489e+08	1.43123e+08	1.20298e+08	1.01496e+08	1.05502e+08	1.24101e+08	1.31338e+08	1.28527e+08	1.88109e+08	1.16021e+08	1.5203e+08	1.46766e+08	1.41423e+08	1.30537e+08	1.20496e+08	1.75143e+08	1.62146e+08	2.49627e+08	2.05247e+08	1.9182e+08	1.56162e+08	1.35831e+08	1.39178e+08	1.7822e+08
Ma04_p00980.1	28	28	1135.36	0.000178942	1.77174	42DAFAG	80DAF OB	Elongation factor 2	3.24903e+08	3.5014e+08	3.57778e+08	3.20793e+08	3.86693e+08	4.08579e+08	3.71146e+08	3.05838e+08	3.88985e+08	3.26679e+08	2.42405e+08	2.4548e+08	3.40417e+08	3.26148e+08	3.0453e+08	3.04263e+08	2.55068e+08	2.2216e+08	2.31182e+08	2.7164e+08	2.65516e+08	1.52215e+08	3.37881e+08	1.7074e+08	2.64035e+08	2.58064e+08	2.5826e+08	2.06056e+08	2.8286e+08	2.774e+08	2.78829e+08	2.18373e+08	2.11826e+08	2.30735e+08	2.61991e+08	1.83362e+08	1.52526e+08	2.15435e+08
Mba02_g18110.1	12	12	205.79	0.000184102	1.75292	80DAF AG	42DAF OB		5.7385e+07	6.16402e+07	6.65981e+07	4.84602e+07	8.15911e+07	5.2945e+07	6.00472e+07	5.98063e+07	6.36835e+07	8.67474e+07	8.12482e+07	8.25304e+07	9.33105e+07	8.73135e+07	1.03675e+08	1.05238e+08	7.3865e+07	8.19432e+07	8.74091e+07	9.04789e+07	1.04751e+08	7.09427e+07	1.15909e+08	1.02615e+08	1.39725e+08	8.21323e+07	7.99768e+07	9.77301e+07	1.10985e+08	1.15281e+08	1.1506e+08	1.40544e+08	9.26606e+07	9.44175e+07	1.13065e+08	1.14883e+08	6.63216e+07	1.19987e+08
Mba11_g05040.1	13	13	421.44	0.000185557	3.37712	80DAF AG	42DAFAG		2.20636e+08	1.92985e+08	2.9362e+08	3.05524e+08	2.47795e+08	1.66886e+08	1.74378e+08	1.67294e+08	2.13842e+08	1.3457e+08	2.57917e+08	1.64368e+08	3.46451e+08	2.24602e+08	2.04118e+08	3.90939e+08	2.22491e+08	2.2342e+08	1.78699e+08	2.46376e+08	5.1211e+08	2.10208e+08	3.71721e+08	1.49494e+08	3.2573e+08	3.78797e+08	3.6231e+08	3.70377e+08	1.92943e+08	2.76464e+08	7.03858e+08	2.66774e+08	8.87925e+08	4.56714e+08	5.68766e+08	4.33084e+08	4.76312e+08	4.28468e+08
Ma09_p24180.1	23	23	650.5	0.000187545	18.5643	80DAF AG	42DAFAG	Luminal-binding protein 5	1.52853e+08	1.67353e+08	3.21227e+08	2.57078e+08	2.06523e+08	2.61219e+08	1.52721e+08	2.0453e+08	1.9947e+08	1.12488e+08	4.69098e+08	5.99517e+08	6.64355e+08	6.46249e+08	6.64135e+08	1.88553e+09	2.27366e+08	9.12441e+08	8.99451e+08	1.14207e+09	1.89346e+09	2.04953e+08	1.83957e+09	6.46975e+07	8.3325e+08	2.5834e+09	5.55346e+08	1.51742e+09	2.16757e+08	2.49769e+09	3.19458e+09	4.00088e+09	2.57428e+09	4.04846e+09	1.31813e+09	1.96901e+08	3.86075e+08	1.33944e+08
Mba08_g08770.1	5	5	55.47	0.00018838	1.91352	80DAF OB	42DAFAG		1.42067e+08	2.0839e+08	1.25443e+08	1.61527e+08	1.5362e+08	1.31885e+08	1.09719e+08	1.34771e+08	1.2929e+08	1.166e+08	1.57606e+08	1.57299e+08	1.60939e+08	1.37916e+08	1.26219e+08	2.01798e+08	1.36255e+08	1.49392e+08	1.77469e+08	1.51195e+08	1.46127e+08	1.73445e+08	1.28002e+08	1.85431e+08	2.04035e+08	1.79321e+08	1.84684e+08	2.39698e+08	1.54816e+08	1.33561e+08	2.0698e+08	2.116e+08	3.00312e+08	1.81591e+08	1.90441e+08	2.1744e+08	3.2256e+08	2.22132e+08
Ma02_p18490.1;Mba02_g17320.1	9	9	294.83	0.00018858	4.62049	42DAFAG	80DAF AG	V-type proton ATPase subunit B2	1.46362e+07	2.96717e+07	1.53952e+07	2.35096e+07	2.03713e+07	1.06255e+07	3.59769e+07	1.17626e+07	1.48196e+07	3.46777e+07	8.78182e+06	8.7618e+06	7.47968e+06	9.073e+06	1.00936e+07	8.87029e+06	1.17463e+07	7.18468e+06	8.5944e+06	9.10774e+06	6.25656e+06	1.07809e+07	6.55607e+06	1.59085e+07	1.28491e+07	6.53584e+06	8.1284e+06	1.04119e+07	1.88829e+07	6.33766e+06	4.2367e+06	6.86494e+06	5.12851e+06	2.44533e+06	8.43051e+06	1.06635e+07	3.4679e+06	1.62207e+07
Ma06_p06290.1;Mba06_g05910.1	5	5	274.62	0.000197646	8.97788	80DAF AG	80DAF OB	Uncharacterized protein	4.88775e+07	7.96753e+07	4.42497e+07	5.04294e+07	3.37441e+07	1.1411e+08	2.52316e+07	5.65789e+07	8.85674e+07	4.70241e+07	1.16449e+08	9.72983e+07	7.383e+07	1.87156e+08	6.23308e+07	7.26314e+07	1.69778e+07	5.72379e+07	1.16649e+08	6.65781e+07	4.66935e+07	2.36928e+08	6.92033e+07	1.26438e+07	1.37026e+08	7.74974e+07	2.63721e+07	4.58006e+07	2.60209e+07	1.44163e+08	7.63747e+07	1.56684e+08	6.28606e+07	1.61545e+08	4.3661e+07	3.52029e+06	2.67528e+06	1.09798e+06
Ma02_p23660.1;Ma06_p13170.1;Mba02_g22520.1;Mba06_g12280.1	2	2	34.22	0.000200522	2.70782	80DAF OB	42DAFAG	Oligouridylate-binding protein 1C	3.6351e+07	5.81471e+07	3.06511e+07	3.64224e+07	3.37897e+07	3.55209e+07	2.76955e+07	4.29193e+07	3.12163e+07	3.64607e+07	4.43121e+07	3.09946e+07	5.19644e+07	3.68409e+07	2.54314e+07	6.06471e+07	3.99739e+07	4.0818e+07	4.17396e+07	3.8608e+07	3.54866e+07	4.1308e+07	3.88266e+07	5.70216e+07	5.63029e+07	4.97274e+07	4.53005e+07	7.03752e+07	4.37255e+07	3.61362e+07	5.64701e+07	7.77948e+07	1.12047e+08	5.12173e+07	5.41286e+07	7.4857e+07	1.65501e+08	8.2036e+07
Ma06_p11700.1	3	3	58.08	0.000207874	1.76144	42DAFAG	80DAF AG	AP-4 complex subunit mu	4.01898e+07	3.0911e+07	3.76497e+07	2.87265e+07	3.18802e+07	3.47349e+07	3.51326e+07	3.99177e+07	2.85752e+07	3.25115e+07	3.11674e+07	3.24997e+07	2.27035e+07	2.17291e+07	2.43723e+07	2.49057e+07	2.85414e+07	3.40626e+07	3.19532e+07	2.07545e+07	2.59122e+07	2.95551e+07	2.41914e+07	3.45016e+07	2.93049e+07	2.81551e+07	2.34274e+07	3.01313e+07	2.70029e+07	2.42695e+07	2.00307e+07	2.45118e+07	1.34195e+07	1.96436e+07	2.53874e+07	2.55186e+07	2.47928e+07	2.49576e+07
Mba03_g17220.1	7	7	80.92	0.000211065	3.24244	42DAF OB	80DAF AG		7.41098e+07	1.35137e+08	6.50352e+07	1.09841e+08	1.14449e+08	6.75664e+07	4.96684e+07	8.23825e+07	6.33264e+07	6.47907e+07	7.36677e+07	2.95127e+07	9.77388e+07	6.63443e+07	4.87323e+07	1.1253e+08	1.01412e+08	7.43417e+07	7.8069e+07	5.67152e+07	5.73551e+07	4.0773e+07	2.50069e+07	3.78445e+07	2.66815e+07	5.40005e+07	5.16301e+07	6.25772e+07	3.07508e+07	2.37919e+07	3.06838e+07	1.8347e+07	4.95301e+07	2.44504e+07	3.04458e+07	3.49077e+07	9.10475e+07	4.77296e+07
Ma03_p13010.1	5	5	88.41	0.00021876	10.0938	80DAF OB	42DAFAG	Plasma membrane ATPase 4	1.32763e+07	5.08993e+06	2.24255e+07	1.15301e+07	4.93237e+06	1.10976e+07	6.79177e+06	1.01674e+07	6.58147e+06	8.76649e+06	3.09165e+07	1.77533e+07	3.38546e+07	1.40818e+07	2.12343e+07	2.802e+07	1.77986e+06	5.60983e+07	2.63161e+07	3.06414e+07	1.08469e+08	1.98673e+07	3.52562e+07	4.54227e+07	1.67582e+07	6.43053e+07	8.27061e+07	4.81388e+07	3.39686e+07	2.94964e+07	2.2715e+07	1.88278e+07	8.37693e+07	3.44516e+07	5.53886e+07	8.11655e+07	1.18311e+08	9.56295e+07
Ma03_p17060.1;Ma04_p22950.1	7	7	180.96	0.000222996	3.2406	42DAF OB	80DAF AG	Ras-related protein Rab11D	7.28749e+07	1.34105e+08	6.49407e+07	1.09332e+08	1.13271e+08	6.57347e+07	4.86856e+07	8.12304e+07	6.14111e+07	6.44985e+07	7.27757e+07	2.94788e+07	9.6103e+07	6.63443e+07	4.75524e+07	1.09771e+08	1.01044e+08	7.41823e+07	7.78785e+07	5.60401e+07	5.68201e+07	4.05047e+07	2.47531e+07	3.78445e+07	2.66815e+07	5.40442e+07	5.16764e+07	6.25772e+07	3.07508e+07	2.434e+07	3.06838e+07	1.83473e+07	4.90233e+07	2.40275e+07	2.973e+07	3.49077e+07	9.10475e+07	4.77296e+07
Ma02_p13020.1;Ma02_p12980.1	10	10	525.97	0.000223683	1.79153	56DAF OB	42DAFAG	Putative GDSL esterase/lipase At5g55050	6.07694e+07	9.00499e+07	6.04579e+07	9.22848e+07	9.3345e+07	5.88173e+07	7.05084e+07	7.3814e+07	5.84489e+07	6.87141e+07	8.48044e+07	9.7745e+07	1.30612e+08	1.01012e+08	1.00981e+08	1.43975e+08	1.01662e+08	1.03882e+08	1.11854e+08	1.30372e+08	9.18194e+07	1.24088e+08	9.32834e+07	6.35628e+07	1.12791e+08	1.11696e+08	9.59892e+07	1.24178e+08	8.07419e+07	1.10701e+08	8.82583e+07	1.18562e+08	1.18865e+08	1.28565e+08	1.08976e+08	9.25789e+07	8.97979e+07	1.07067e+08
Ma06_p13120.1;Mba06_g12240.1;Mba10_g15410.1	12	12	384.07	0.000223896	2.2733	42DAFAG	80DAF AG	Proteasome subunit alpha type-6	1.31495e+08	9.41888e+07	1.34486e+08	1.10564e+08	9.47414e+07	1.32381e+08	1.50446e+08	1.54479e+08	1.0411e+08	8.80173e+07	1.17763e+08	1.11561e+08	8.72104e+07	7.80538e+07	7.68863e+07	7.98847e+07	1.04191e+08	1.12625e+08	1.19171e+08	7.51733e+07	1.08764e+08	8.47041e+07	6.98244e+07	1.0368e+08	7.58181e+07	1.00319e+08	1.11583e+08	7.79232e+07	7.27323e+07	9.07078e+07	4.69585e+07	5.65664e+07	6.0835e+07	5.71451e+07	6.34742e+07	9.97198e+07	1.13218e+08	1.14205e+08
Ma09_p12290.1	32	32	1612.43	0.000235301	2.00097	42DAF OB	80DAF OB	Heat shock protein 81-1	4.55542e+08	4.0711e+08	5.15948e+08	5.73309e+08	5.58682e+08	4.75098e+08	4.27976e+08	4.1367e+08	5.62776e+08	3.53612e+08	3.53383e+08	3.57306e+08	4.52194e+08	4.45714e+08	3.58676e+08	4.97876e+08	3.60175e+08	3.26045e+08	3.48133e+08	4.07803e+08	3.14063e+08	2.12185e+08	3.87359e+08	1.69862e+08	3.40649e+08	3.35626e+08	4.10477e+08	3.01156e+08	3.26007e+08	3.09655e+08	4.16466e+08	2.67173e+08	3.07022e+08	3.27986e+08	3.86974e+08	2.08701e+08	2.41072e+08	1.67001e+08
Ma03_p21180.1	5	5	157.63	0.000237562	1.53808	80DAF AG	70DAF OB	Patatin-like protein 2	1.05716e+08	1.45073e+08	1.14161e+08	1.16013e+08	1.24842e+08	1.13738e+08	1.36742e+08	1.13141e+08	1.28296e+08	1.50406e+08	1.16712e+08	1.42538e+08	1.28852e+08	1.37765e+08	1.3119e+08	1.17988e+08	9.09338e+07	1.16531e+08	9.90766e+07	1.22013e+08	1.22218e+08	1.36147e+08	1.34783e+08	1.11305e+08	1.48353e+08	1.02947e+08	1.03384e+08	1.15088e+08	1.07078e+08	1.07805e+08	1.75389e+08	1.66073e+08	1.88784e+08	1.29657e+08	1.3349e+08	9.86667e+07	1.2743e+08	1.05689e+08
Ma06_p21410.2	43	43	247.72	0.000238436	2.33842	80DAF OB	42DAFAG	Uncharacterized protein	5.4537e+08	4.83763e+08	5.25618e+08	5.179e+08	5.13274e+08	5.08807e+08	4.75601e+08	5.16987e+08	4.59194e+08	4.21518e+08	6.8718e+08	5.34666e+08	4.86261e+08	3.91687e+08	4.99634e+08	5.00315e+08	7.01258e+08	6.84577e+08	6.22146e+08	4.9198e+08	7.13675e+08	7.72457e+08	6.09115e+08	6.64485e+08	4.64e+08	6.53724e+08	8.38569e+08	8.68403e+08	6.65638e+08	6.59355e+08	7.02615e+08	6.05221e+08	1.22847e+09	7.12617e+08	5.67595e+08	1.04638e+09	1.81967e+09	1.02265e+09
Ma06_p17490.1	3	3	41.3	0.000242136	4.76996	42DAFAG	80DAF AG	Putative UBP1-associated protein 2B	9.65556e+06	8.58701e+06	1.15115e+07	8.9358e+06	7.88695e+06	1.29728e+07	1.48954e+07	1.33633e+07	1.20394e+07	1.1148e+07	6.18971e+06	6.56766e+06	1.1281e+07	4.88553e+06	7.36635e+06	778134	6.36753e+06	6.64225e+06	7.09161e+06	4.71081e+06	6.56138e+06	5.02051e+06	5.83599e+06	9.4924e+06	5.92396e+06	6.4812e+06	5.54706e+06	4.2073e+06	7.4816e+06	5.24912e+06	1.56059e+06	1.08926e+06	3.88248e+06	4.27178e+06	5.94208e+06	3.17316e+06	7.68034e+06	4.63493e+06
Ma10_p21320.1	30	30	1217.09	0.000242982	1.75009	42DAFAG	80DAF OB	Elongation factor 2	3.14489e+08	3.40518e+08	3.57633e+08	3.12347e+08	3.82117e+08	4.04963e+08	3.5978e+08	3.01411e+08	3.86355e+08	3.20727e+08	2.4281e+08	2.45728e+08	3.3542e+08	3.18699e+08	3.06654e+08	2.88207e+08	2.61562e+08	2.25163e+08	2.3307e+08	2.72642e+08	2.64246e+08	1.52126e+08	3.41757e+08	1.66666e+08	2.59016e+08	2.55538e+08	2.60491e+08	2.12757e+08	2.80377e+08	2.74648e+08	2.73114e+08	2.15891e+08	2.01376e+08	2.28014e+08	2.61208e+08	1.85476e+08	1.47132e+08	2.16766e+08
Ma08_p01140.1	28	28	1313.45	0.0002471	1.3485	42DAF OB	80DAF AG	Fructose-bisphosphate aldolase cytoplasmic isozyme	7.76187e+08	9.32997e+08	7.61534e+08	7.72361e+08	8.75439e+08	7.56567e+08	7.13166e+08	7.04638e+08	7.65153e+08	8.35793e+08	6.99374e+08	7.11348e+08	6.1859e+08	6.21953e+08	6.50281e+08	5.94033e+08	7.30935e+08	7.00317e+08	7.85735e+08	5.8817e+08	5.51492e+08	6.71419e+08	5.86695e+08	6.58868e+08	6.47396e+08	6.88745e+08	6.70227e+08	7.73299e+08	7.34209e+08	6.77063e+08	5.24814e+08	6.96912e+08	6.33367e+08	5.8823e+08	5.97201e+08	7.00221e+08	6.29665e+08	7.21054e+08
Ma06_p18070.1	8	8	464.49	0.000249133	3.03597	42DAF OB	80DAF OB	Peptidyl-prolyl cis-trans isomerase CYP20-3, chloroplastic	1.11506e+08	1.59269e+08	1.32438e+08	1.33516e+08	1.42491e+08	1.13534e+08	1.09984e+08	1.10196e+08	1.3751e+08	9.27873e+07	8.30461e+07	1.64012e+08	1.01815e+08	1.24273e+08	1.1582e+08	1.10091e+08	1.17309e+08	1.25423e+08	1.06004e+08	1.139e+08	6.52082e+07	1.12544e+08	9.15612e+07	6.21823e+07	1.2734e+08	1.02748e+08	5.40389e+07	9.38666e+07	9.62976e+07	1.05031e+08	7.14335e+07	1.32256e+08	2.83891e+07	8.36989e+07	6.23975e+07	5.19903e+07	1.8824e+07	4.57675e+07
Ma02_p23270.1	20	20	1149.08	0.000261498	1.64552	80DAF AG	42DAFAG	transaldolase, putative, expressed	3.30699e+08	4.30035e+08	3.83242e+08	3.51527e+08	3.97767e+08	3.72403e+08	3.65767e+08	3.23095e+08	3.94083e+08	3.7523e+08	3.65053e+08	3.85942e+08	4.1549e+08	4.0193e+08	3.61857e+08	5.3959e+08	3.62082e+08	3.72205e+08	3.34956e+08	4.21801e+08	4.6031e+08	3.99044e+08	5.10511e+08	3.58842e+08	3.85619e+08	4.77667e+08	4.11423e+08	4.5814e+08	3.55088e+08	6.2334e+08	5.26484e+08	5.32838e+08	7.25635e+08	6.24844e+08	4.15271e+08	4.68416e+08	5.6647e+08	4.74221e+08
Ma06_p21410.3	48	48	271.43	0.000263718	2.25098	80DAF OB	42DAFAG	Uncharacterized protein	5.78422e+08	5.23499e+08	5.56275e+08	5.46198e+08	5.52138e+08	5.51951e+08	5.02796e+08	5.46348e+08	5.00795e+08	4.56603e+08	7.14166e+08	5.67517e+08	5.17326e+08	4.28207e+08	5.3506e+08	5.28736e+08	7.29418e+08	7.10622e+08	6.45674e+08	5.15344e+08	7.46683e+08	7.93536e+08	6.44257e+08	6.92501e+08	4.98272e+08	6.83916e+08	8.66368e+08	8.97761e+08	6.97252e+08	6.83545e+08	7.38213e+08	6.40846e+08	1.29143e+09	7.54804e+08	6.01436e+08	1.07555e+09	1.87844e+09	1.05186e+09
Ma01_p08200.1;Mba01_g17840.1	9	9	256.19	0.000269003	1.74437	42DAF OB	70DAF OB	T-complex protein 1 subunit zeta 1	2.92441e+07	5.12522e+07	2.6005e+07	2.64187e+07	3.31433e+07	2.85637e+07	3.23421e+07	2.63056e+07	3.16783e+07	3.66993e+07	1.9373e+07	2.48961e+07	2.27708e+07	2.86729e+07	2.00054e+07	3.16703e+07	2.07543e+07	1.55456e+07	2.10328e+07	2.63357e+07	2.28887e+07	1.75067e+07	2.11119e+07	1.68234e+07	2.24865e+07	2.5719e+07	1.51332e+07	1.25941e+07	2.15066e+07	2.0247e+07	3.92512e+07	3.57481e+07	2.72212e+07	2.92629e+07	2.29899e+07	1.56716e+07	1.75184e+07	2.22494e+07
Mba07_g23640.1	12	12	246.32	0.000273594	1.92963	80DAF AG	42DAFAG		6.56452e+07	1.25262e+08	6.1894e+07	1.02911e+08	1.08497e+08	5.83323e+07	7.35019e+07	6.56539e+07	7.67878e+07	1.18137e+08	1.00068e+08	1.02893e+08	9.66699e+07	1.15518e+08	1.04892e+08	1.18618e+08	1.10747e+08	1.08911e+08	8.82731e+07	9.74527e+07	1.33671e+08	1.26684e+08	1.08613e+08	1.22747e+08	1.10892e+08	1.02378e+08	1.17101e+08	1.31536e+08	1.08946e+08	9.77152e+07	1.5332e+08	1.05418e+08	2.01142e+08	1.45888e+08	1.08914e+08	1.54657e+08	1.44704e+08	1.75894e+08
Mba11_g14950.1	15	15	194.04	0.000274436	2.54393	56DAF OB	80DAF OB		6.66203e+08	7.28558e+08	6.5399e+08	1.11442e+09	8.95362e+08	4.44259e+08	4.39337e+08	5.04719e+08	5.12639e+08	4.01532e+08	7.97218e+08	7.23454e+08	5.92718e+08	4.86893e+08	5.48789e+08	9.14149e+08	1.31487e+09	1.11816e+09	6.18076e+08	6.76602e+08	6.49083e+08	1.27234e+09	3.23596e+08	3.94085e+08	4.69385e+08	6.40317e+08	7.46333e+08	1.14347e+09	4.36838e+08	5.82856e+08	3.52801e+08	3.2966e+08	4.28736e+08	3.66867e+08	3.12927e+08	3.17937e+08	3.09769e+08	5.19114e+08
Ma07_p06360.1	9	9	288.93	0.000275799	1.98575	42DAFAG	80DAF OB	Cell division protein FtsZ homolog 1, chloroplastic	2.83985e+07	4.11791e+07	3.77051e+07	3.70786e+07	3.4998e+07	3.29191e+07	3.96481e+07	3.47669e+07	4.21639e+07	4.35614e+07	2.4888e+07	3.65823e+07	3.2817e+07	3.55087e+07	3.23996e+07	4.01544e+07	3.03058e+07	3.43357e+07	3.56078e+07	3.39561e+07	1.74838e+07	3.1478e+07	2.72551e+07	3.24437e+07	3.23769e+07	3.16258e+07	1.54324e+07	1.87781e+07	2.69297e+07	3.52184e+07	1.35009e+07	2.75874e+07	1.75047e+07	2.95254e+07	2.15105e+07	1.48565e+07	2.12247e+07	2.01863e+07
Ma05_p02940.1;Mba05_g02890.1	3	3	51.58	0.000287198	12.4781	42DAFAG	80DAF AG	Transmembrane emp24 domain-containing protein p24beta3	8.49052e+06	1.79937e+06	8.01326e+06	4.08835e+06	6.05301e+06	6.51116e+06	9.50631e+06	8.06162e+06	3.56607e+06	2.69867e+06	4.66799e+06	3.96502e+06	1.07815e+06	2.37269e+06	5.1839e+06	1.13225e+06	4.9354e+06	5.88815e+06	3.42189e+06	2.57468e+06	2.38076e+06	3.99844e+06	2.47108e+06	4.26601e+06	704815	414679	3.86782e+06	654190	2.99018e+06	4.05698e+06	853347	50656.9	738881	302523	1.27498e+06	1.26284e+06	1.66404e+06	2.55458e+06
Mba06_g26760.1	3	3	51.89	0.000290849	3.88856	80DAF OB	42DAF OB		2.89183e+07	1.24084e+07	2.70157e+07	1.57114e+07	1.89652e+07	1.32642e+07	2.33248e+07	2.65917e+07	1.48413e+07	3.09602e+07	4.4343e+07	5.35269e+07	2.47507e+07	1.95696e+07	4.59952e+07	1.8333e+07	3.95918e+07	5.7335e+07	4.98108e+07	1.77529e+07	5.83024e+07	9.33037e+07	7.99234e+07	6.96945e+07	7.01204e+07	7.33252e+07	5.52321e+07	9.14704e+07	6.621e+07	6.78126e+07	3.00126e+07	8.18368e+07	2.6052e+07	1.0293e+08	7.93736e+07	1.45477e+08	1.81259e+07	7.74992e+07
Mba03_g12280.1;Ma00_p04770.1	8	8	98.51	0.000304177	2.65541	80DAF AG	42DAF OB		9.87839e+07	1.0101e+08	9.12023e+07	1.03564e+08	8.57541e+07	1.13407e+08	9.16047e+07	1.05464e+08	1.25257e+08	9.31726e+07	1.9939e+08	1.49866e+08	1.55847e+08	1.40155e+08	1.71875e+08	1.38178e+08	1.88558e+08	2.4464e+08	2.25171e+08	1.7536e+08	2.17329e+08	2.23984e+08	2.60593e+08	2.01284e+08	2.87749e+08	2.49255e+08	1.80104e+08	3.40987e+08	2.12418e+08	2.07106e+08	2.36297e+08	4.1164e+08	1.17843e+08	2.54567e+08	2.8711e+08	2.21787e+08	5.53253e+07	2.48748e+08
Ma10_p20550.1	8	8	381.05	0.000309079	1.67321	42DAFAG	80DAF AG	Proteasome subunit alpha type-1-A	5.3077e+07	5.34586e+07	5.24926e+07	4.96883e+07	4.99987e+07	4.80528e+07	5.9572e+07	5.71892e+07	5.00083e+07	6.19592e+07	4.17714e+07	5.27817e+07	4.5272e+07	3.37176e+07	4.42301e+07	4.61018e+07	3.63486e+07	4.22615e+07	4.55131e+07	3.41478e+07	3.29625e+07	4.96929e+07	4.01921e+07	4.23785e+07	5.24743e+07	4.18762e+07	4.29514e+07	4.46436e+07	4.81821e+07	4.27181e+07	2.55533e+07	4.39692e+07	2.61887e+07	3.66247e+07	3.59159e+07	4.10096e+07	2.81748e+07	4.36432e+07
Ma06_p14460.1	4	4	112.03	0.000315127	3.8614	80DAF OB	42DAF OB	Beta-fructofuranosidase, insoluble isoenzyme 3	3.27895e+07	2.59928e+07	2.72893e+07	2.59804e+07	2.80409e+07	3.00654e+07	4.12006e+07	3.10881e+07	2.09454e+07	3.60827e+07	3.61348e+07	3.19676e+07	2.46124e+07	2.20008e+07	2.53822e+07	2.72639e+07	3.89338e+07	3.43645e+07	3.47108e+07	2.47499e+07	3.99235e+07	4.44464e+07	3.78131e+07	5.94405e+07	3.83968e+07	4.32776e+07	4.53692e+07	4.08969e+07	4.50402e+07	3.51243e+07	9.39637e+07	3.66839e+07	1.86823e+08	4.14016e+07	4.08671e+07	6.10616e+07	2.43752e+08	8.70832e+07
Mba08_g24480.1	3	3	46.53	0.000324672	3.39874	42DAFAG	80DAF AG		2.31239e+06	4.60093e+06	2.53068e+06	3.37154e+06	2.43464e+06	3.0974e+06	5.70978e+06	3.28351e+06	3.14998e+06	5.53438e+06	1.56776e+06	1.80105e+06	4.99977e+06	2.01856e+06	1.73697e+06	3.20179e+06	1.6582e+06	1.40607e+06	2.22409e+06	3.78299e+06	1.65681e+06	2.02245e+06	1.71614e+06	2.08279e+06	2.44453e+06	1.49192e+06	1.97489e+06	1.4882e+06	2.13463e+06	1.52461e+06	2.31841e+06	462369	1.06272e+06	1.04656e+06	1.99944e+06	1.43345e+06	1.32494e+06	1.66345e+06
Ma08_p08350.1;Mba08_g07930.1	12	12	591.72	0.00032705	1.93769	80DAF AG	42DAFAG	Putative Stem-specific protein TSJT1	1.30612e+08	1.05185e+08	1.23923e+08	1.31698e+08	1.14389e+08	1.30831e+08	8.12753e+07	1.27002e+08	1.04619e+08	7.77764e+07	1.57956e+08	1.2668e+08	1.30081e+08	1.28577e+08	1.35669e+08	1.91357e+08	1.36132e+08	1.7536e+08	1.5044e+08	1.30405e+08	1.67921e+08	1.39944e+08	1.7795e+08	1.30292e+08	1.25973e+08	1.66773e+08	1.70914e+08	1.76608e+08	1.11332e+08	2.14696e+08	1.98455e+08	1.6288e+08	2.50699e+08	1.96376e+08	1.1389e+08	1.72322e+08	2.20398e+08	2.23023e+08
Mba02_g03840.1;Ma02_p03730.1;Ma03_p25670.1	10	10	233.77	0.000332691	1.655	42DAFAG	80DAF AG		3.83591e+07	3.23566e+07	3.79161e+07	4.53876e+07	2.72966e+07	4.8984e+07	4.09666e+07	3.89982e+07	4.3275e+07	3.28977e+07	3.21436e+07	3.28856e+07	3.29664e+07	2.54721e+07	2.97444e+07	2.29824e+07	3.15514e+07	2.89308e+07	3.02305e+07	2.85847e+07	3.23176e+07	2.89344e+07	3.40323e+07	1.81814e+07	3.06995e+07	2.96597e+07	3.30523e+07	3.28006e+07	3.19893e+07	3.31272e+07	2.26205e+07	2.18904e+07	2.92795e+07	2.5362e+07	2.95064e+07	2.38861e+07	2.67171e+07	2.43624e+07
Ma11_p25040.1	11	11	456.38	0.000332929	1.58021	42DAF OB	70DAF AG	Fructose-bisphosphate aldolase cytoplasmic isozyme	3.29873e+08	4.26796e+08	3.25996e+08	3.69236e+08	4.47907e+08	2.79419e+08	2.6382e+08	2.6965e+08	3.41178e+08	3.52552e+08	2.9813e+08	2.88493e+08	2.55121e+08	2.62812e+08	2.65296e+08	2.48826e+08	3.19389e+08	2.92072e+08	3.02522e+08	2.59123e+08	2.45758e+08	2.64684e+08	2.19117e+08	2.45955e+08	2.26739e+08	2.46415e+08	2.81005e+08	3.23692e+08	2.87634e+08	2.61174e+08	2.57804e+08	2.22887e+08	2.8925e+08	2.16941e+08	2.39031e+08	2.98529e+08	1.69521e+08	2.98332e+08
Mba07_g00900.1	16	16	260.65	0.000343949	1.55748	42DAF OB	70DAF AG		8.70655e+07	9.20738e+07	8.7256e+07	9.41735e+07	9.89611e+07	7.98253e+07	8.21086e+07	6.98819e+07	8.6095e+07	6.73286e+07	6.30481e+07	6.32633e+07	5.42679e+07	6.80468e+07	5.83791e+07	5.57169e+07	7.61287e+07	6.52224e+07	4.6619e+07	6.64632e+07	7.7754e+07	4.80314e+07	6.34359e+07	4.44138e+07	6.1412e+07	6.74965e+07	9.36711e+07	7.94107e+07	7.41133e+07	7.84971e+07	7.54375e+07	5.8029e+07	8.47707e+07	5.14989e+07	6.6981e+07	8.24527e+07	1.05717e+08	8.85481e+07
Ma11_p10340.1	16	16	942.3	0.000344246	6.80288	80DAF AG	42DAFAG	Putative Abscisic stress-ripening protein 3	1.57784e+08	7.46861e+07	2.2727e+08	1.62745e+08	2.00191e+08	1.41993e+08	8.60364e+07	1.61036e+08	2.39238e+08	9.63797e+07	3.33282e+08	5.5748e+08	2.39137e+08	2.08127e+08	4.84706e+08	2.31141e+08	3.50843e+08	5.21665e+08	2.91334e+08	2.47435e+08	6.59933e+08	4.01895e+08	6.87769e+08	1.95897e+08	7.81815e+08	4.79747e+08	3.59923e+08	1.22056e+09	2.9166e+08	6.78443e+08	1.41332e+09	9.61986e+08	2.59042e+08	1.30959e+09	6.88329e+08	5.5388e+08	1.0579e+08	2.07674e+08
Ma03_p28030.1	15	15	1261.29	0.00035305	32.5474	80DAF AG	42DAFAG	Endochitinase	3.78948e+07	7.26688e+07	1.70086e+08	4.77232e+07	7.54872e+07	1.04712e+08	1.1328e+07	7.50959e+07	8.31203e+07	2.34014e+06	1.7781e+08	3.05187e+08	2.206e+08	2.83303e+08	2.66185e+08	5.27274e+08	1.40787e+08	4.1912e+08	4.27793e+08	5.07952e+08	6.37102e+08	1.7891e+08	9.48949e+08	3.65288e+06	3.3714e+08	1.09274e+09	3.45026e+08	6.78988e+08	1.75479e+08	1.51417e+09	1.79387e+09	2.41192e+09	1.19121e+09	1.805e+09	6.38937e+08	3.08471e+08	4.3546e+08	6.6038e+07
Mba04_g11630.1	22	22	385.81	0.000353855	10.1607	80DAF AG	42DAFAG		3.13107e+08	4.22809e+08	4.83286e+08	4.39148e+08	4.39671e+08	4.36888e+08	3.03818e+08	3.4988e+08	3.92389e+08	3.27658e+08	6.40436e+08	7.81564e+08	8.42728e+08	8.42814e+08	8.43665e+08	2.09667e+09	3.62229e+08	1.035e+09	1.06624e+09	1.32176e+09	2.02409e+09	3.59971e+08	2.02941e+09	1.11821e+08	1.04618e+09	2.76779e+09	7.35102e+08	1.69846e+09	4.08194e+08	2.68141e+09	3.42053e+09	4.23879e+09	2.8449e+09	4.21359e+09	1.5549e+09	3.2817e+08	5.26849e+08	2.531e+08
Ma05_p03400.1	3	3	41.54	0.000355368	9.1079	80DAF OB	56DAF OB	VHS and GAT domain containing protein, expressed	1.19109e+06	361399	603535	2.03399e+06	442495	1.6652e+06	2.21992e+06	1.4773e+06	1.77294e+06	3.07351e+06	1.4575e+06	904526	577510	318185	847812	13284.2	526984	533238	785006	97284.8	1.24305e+06	2.22595e+06	4.16282e+06	4.02819e+06	3.05545e+06	2.1337e+06	1.00894e+06	1.82529e+06	1.89046e+06	795743	793418	3.40401e+06	302713	1.93816e+06	5.91557e+06	2.12242e+06	3.68847e+06	2.52409e+06
Mba05_g14280.1	3	3	26.04	0.000355368	9.1079	80DAF OB	56DAF OB		1.19109e+06	361399	603535	2.03399e+06	442495	1.6652e+06	2.21992e+06	1.4773e+06	1.77294e+06	3.07351e+06	1.4575e+06	904526	577510	318185	847812	13284.2	526984	533238	785006	97284.8	1.24305e+06	2.22595e+06	4.16282e+06	4.02819e+06	3.05545e+06	2.1337e+06	1.00894e+06	1.82529e+06	1.89046e+06	795743	793418	3.40401e+06	302713	1.93816e+06	5.91557e+06	2.12242e+06	3.68847e+06	2.52409e+06
Mba02_g22130.1	20	20	374.12	0.000358089	1.64074	80DAF AG	42DAFAG		3.26751e+08	4.30035e+08	3.8444e+08	3.47473e+08	3.93737e+08	3.79263e+08	3.65323e+08	3.2335e+08	4.00455e+08	3.7523e+08	3.65053e+08	3.91479e+08	4.1549e+08	4.0647e+08	3.67012e+08	5.42149e+08	3.59972e+08	3.71618e+08	3.34956e+08	4.21424e+08	4.61706e+08	3.98425e+08	5.20368e+08	3.58842e+08	3.85619e+08	4.82925e+08	4.08912e+08	4.56589e+08	3.55088e+08	6.35936e+08	5.259e+08	5.39629e+08	7.18092e+08	6.36302e+08	4.15271e+08	4.68416e+08	5.64731e+08	4.73533e+08
Ma08_p04620.1	4	4	38.42	0.000365575	4.40134	42DAF OB	80DAF AG	Protein STRICTOSIDINE SYNTHASE-LIKE 3	1.06629e+08	4.50721e+08	1.17621e+08	1.67213e+08	1.4702e+08	8.66041e+07	9.65866e+07	8.60096e+07	1.31434e+08	2.59954e+08	1.14447e+08	1.63155e+08	1.07009e+08	1.35771e+08	1.32151e+08	1.05157e+08	2.07953e+08	1.59124e+08	1.42006e+08	1.22659e+08	3.73586e+07	2.06204e+08	2.89683e+07	6.76611e+07	4.37988e+07	8.21195e+07	7.94312e+07	2.22982e+08	8.49176e+07	7.7606e+07	2.00314e+07	7.42965e+07	4.12199e+07	4.42531e+07	2.5492e+07	3.2647e+07	6.64027e+07	7.13949e+07
Mba09_g22380.1;Ma09_p26490.1	4	4	72.52	0.00036891	3.88413	80DAF AG	42DAF OB		6.44207e+06	2.88883e+06	8.45386e+06	4.43489e+06	3.173e+06	7.93211e+06	1.01237e+07	1.02515e+07	9.56221e+06	3.64711e+06	1.06372e+07	1.70589e+07	9.1262e+06	1.32009e+07	1.17538e+07	1.58525e+07	9.62181e+06	1.65329e+07	1.71481e+07	1.31197e+07	1.78514e+07	1.32103e+07	2.13512e+07	2.10474e+07	8.83564e+06	2.32944e+07	1.50563e+07	1.22567e+07	1.38232e+07	2.6402e+07	1.40372e+07	3.51115e+07	4.77621e+06	2.49778e+07	1.05431e+07	1.87136e+07	2.05012e+07	2.14182e+07
Mba02_g15100.1	7	7	90.01	0.000373453	2.15658	42DAF OB	80DAF AG		4.34376e+07	5.25289e+07	3.59665e+07	3.68403e+07	5.26566e+07	3.88285e+07	5.43454e+07	4.06367e+07	2.84915e+07	4.23039e+07	3.87241e+07	2.01301e+07	3.88635e+07	2.71543e+07	3.11665e+07	3.14571e+07	4.83747e+07	3.99761e+07	3.2817e+07	3.52529e+07	2.78366e+07	3.93121e+07	2.84983e+07	4.29085e+07	4.05387e+07	3.00161e+07	3.77546e+07	3.19191e+07	3.46947e+07	2.83833e+07	2.53542e+07	1.84897e+07	2.37229e+07	1.45741e+07	2.69329e+07	3.46346e+07	3.12068e+07	4.32367e+07
Ma01_p02480.1	4	4	144.07	0.000374851	85.3512	42DAF OB	80DAF AG	Histone H4	2.00402e+07	1.26198e+07	2.75418e+07	3.93316e+07	4.55115e+07	1.20855e+07	3.07376e+07	9.71177e+06	2.19399e+07	1.53911e+07	3.59293e+06	4.60925e+06	6.65448e+06	6.85753e+06	1.13728e+07	1.06688e+07	1.42016e+07	7.14777e+06	2.43441e+06	1.37163e+07	6.58444e+06	471955	524197	1.63863e+06	720738	3.69162e+06	9.33796e+06	2.39869e+06	4.49719e+06	2.87216e+06	1.14011e+06	0	142102	77302	2.23072e+06	5.00811e+06	566506	2.85209e+06
Mba04_g30310.1	3	3	115.48	0.000378041	243.052	80DAF OB	42DAFAG		0	70263.1	0	599137	31218.5	136343	147678	12657	52378.8	43928.7	159129	115438	400716	45558.6	33424.6	411810	207260	227222	94733.4	26665.8	7.97852e+06	60862.9	560796	1.52267e+06	55433.7	240963	7.23531e+06	2.22928e+06	445886	1.31231e+06	3.48019e+07	1.51537e+06	2.56286e+07	4.50354e+06	1.80963e+06	1.98017e+07	9.3386e+06	4.54629e+07
Ma07_p00800.1	16	16	417.83	0.000380152	1.54813	42DAF OB	70DAF AG	Succinate dehydrogenase [ubiquinone] flavoprotein subunit, mitochondrial	8.70655e+07	9.03101e+07	8.74733e+07	9.25757e+07	9.62764e+07	8.04012e+07	8.08537e+07	6.85022e+07	8.73165e+07	6.65828e+07	6.30481e+07	6.32729e+07	5.43871e+07	6.80468e+07	5.89433e+07	5.65124e+07	7.49465e+07	6.39053e+07	4.58858e+07	6.60017e+07	7.74213e+07	4.752e+07	6.34779e+07	4.32322e+07	6.1412e+07	6.81458e+07	9.27796e+07	7.94107e+07	7.41133e+07	7.81564e+07	7.47651e+07	5.97546e+07	8.47707e+07	5.17194e+07	6.6981e+07	8.17419e+07	1.05015e+08	8.78951e+07
Mba11_g16910.1	24	24	710.31	0.00038744	1.5292	42DAF OB	70DAF AG		1.33271e+09	1.84995e+09	1.66672e+09	1.63177e+09	1.59367e+09	1.47213e+09	1.26262e+09	1.31105e+09	1.43237e+09	1.31781e+09	1.02096e+09	1.19136e+09	1.44045e+09	1.17054e+09	1.18168e+09	1.5731e+09	1.04828e+09	1.14829e+09	1.17908e+09	1.31279e+09	1.2437e+09	8.89523e+08	1.11406e+09	8.95746e+08	1.13738e+09	1.29781e+09	1.15345e+09	1.11972e+09	1.07207e+09	1.33071e+09	1.27027e+09	1.13448e+09	1.4724e+09	9.28109e+08	9.97304e+08	9.71922e+08	1.18038e+09	1.1141e+09
Ma07_p14060.1;Mba07_g12920.1	10	10	342.9	0.000390947	1.50614	80DAF AG	56DAF OB	60S acidic ribosomal protein P0	9.64096e+07	1.29591e+08	1.04917e+08	1.22027e+08	1.23106e+08	1.10196e+08	1.05701e+08	8.92863e+07	1.22794e+08	1.25592e+08	1.06865e+08	1.19388e+08	1.08736e+08	1.17454e+08	1.15316e+08	1.04534e+08	1.0605e+08	9.88653e+07	8.67934e+07	1.09432e+08	1.17627e+08	1.38391e+08	1.25689e+08	1.29239e+08	1.48951e+08	1.10901e+08	1.27723e+08	1.18294e+08	1.1481e+08	1.25265e+08	1.65816e+08	1.35655e+08	1.89899e+08	1.17923e+08	1.43867e+08	1.49752e+08	1.12301e+08	1.51363e+08
Ma06_p00390.1	26	26	1158.43	0.000391319	1.77867	42DAF OB	80DAF OB	Heat shock protein 81-2	3.97405e+08	3.67371e+08	4.55226e+08	5.00972e+08	4.74952e+08	4.09635e+08	3.7207e+08	3.57301e+08	4.83668e+08	3.23377e+08	3.09814e+08	3.10104e+08	3.89071e+08	3.71497e+08	3.06154e+08	4.21429e+08	3.21737e+08	2.96206e+08	3.09472e+08	3.46096e+08	2.85939e+08	1.98771e+08	3.2805e+08	1.42182e+08	2.99466e+08	3.1346e+08	3.62288e+08	2.65941e+08	2.91876e+08	2.70918e+08	3.5467e+08	2.3838e+08	2.89338e+08	2.79823e+08	3.22101e+08	2.00035e+08	2.88536e+08	1.76999e+08
Ma03_p07800.1;Mba03_g07700.1	6	6	112.67	0.000402525	2.78757	80DAF OB	42DAFAG	Putative Elongation factor 1-alpha	2.75621e+07	1.22077e+07	2.2536e+07	1.40711e+07	1.45063e+07	1.77528e+07	1.87628e+07	2.56663e+07	1.08894e+07	1.65501e+07	3.19971e+07	2.56874e+07	1.42809e+07	1.61961e+07	3.16344e+07	1.11886e+07	3.08145e+07	4.1757e+07	3.04419e+07	1.331e+07	4.0976e+07	5.10886e+07	5.33944e+07	3.14398e+07	3.58367e+07	4.01964e+07	4.15187e+07	5.04007e+07	3.48964e+07	4.1129e+07	1.86555e+07	5.11276e+07	3.19018e+07	5.41057e+07	5.3349e+07	7.56473e+07	2.56185e+07	4.52457e+07
Ma02_p21950.1;Mba02_g20780.1	4	4	190.45	0.00040267	3.88629	56DAF AG	80DAF OB	SOUL heme-binding protein, putative, expressed	2.4416e+07	2.88738e+07	2.34718e+07	3.90006e+07	4.10776e+07	2.81809e+07	1.18303e+07	4.29572e+07	4.36196e+07	1.62248e+07	4.2835e+07	4.42565e+07	4.68876e+07	4.03009e+07	3.70877e+07	5.17112e+07	2.85354e+07	4.05202e+07	4.76057e+07	3.95346e+07	1.42367e+07	3.09146e+07	1.936e+07	9.45628e+06	4.27719e+07	3.28952e+07	1.54496e+07	5.30581e+07	1.69315e+07	3.02258e+07	6.88616e+06	2.76183e+07	8.46484e+06	1.89149e+07	1.48297e+07	7.04372e+06	8.26765e+06	1.33695e+07
Mba11_g05750.1	13	13	246.03	0.000404267	1.57979	42DAFAG	70DAF AG		1.58506e+08	2.23413e+08	2.23534e+08	1.7124e+08	1.97345e+08	2.9718e+08	1.70169e+08	1.65367e+08	1.96074e+08	1.81906e+08	1.2905e+08	1.57582e+08	1.19813e+08	1.64776e+08	1.39603e+08	1.75123e+08	1.05251e+08	1.21134e+08	1.25499e+08	1.40287e+08	1.25047e+08	1.15188e+08	1.4855e+08	1.07856e+08	1.43124e+08	1.4318e+08	1.44668e+08	1.30381e+08	1.50971e+08	1.64247e+08	1.52054e+08	1.76186e+08	1.64037e+08	1.51968e+08	1.43576e+08	1.12876e+08	1.75179e+08	1.31353e+08
Mba07_g12540.1	6	6	96.55	0.000405463	2.05148	80DAF AG	80DAF OB		1.44035e+07	1.92011e+07	1.46296e+07	1.88834e+07	1.63124e+07	1.12048e+07	1.47076e+07	1.55226e+07	1.81832e+07	1.34539e+07	1.43207e+07	1.95708e+07	2.29604e+07	1.99784e+07	1.78608e+07	2.55446e+07	1.16561e+07	1.41204e+07	1.49477e+07	1.91185e+07	1.69361e+07	2.00073e+07	1.96645e+07	1.07649e+07	1.8907e+07	1.63479e+07	1.40162e+07	2.08094e+07	1.18939e+07	1.38827e+07	2.78211e+07	3.17688e+07	2.6991e+07	2.82168e+07	1.58949e+07	1.30786e+07	1.28605e+07	1.41246e+07
Ma11_p01080.1;Mba11_g00990.1	22	22	716.02	0.000415125	1.38955	80DAF OB	56DAF AG	Aconitate hydratase 2, mitochondrial	1.38954e+08	1.90919e+08	1.34353e+08	1.27397e+08	1.4112e+08	1.31237e+08	1.32273e+08	1.18001e+08	1.14108e+08	1.4337e+08	1.35094e+08	1.40355e+08	1.21063e+08	1.04382e+08	1.10814e+08	1.23651e+08	1.2158e+08	1.25214e+08	1.3396e+08	1.155e+08	1.44875e+08	1.18437e+08	1.34676e+08	1.20473e+08	1.26552e+08	1.53467e+08	1.61196e+08	1.42256e+08	1.51492e+08	1.52174e+08	1.51589e+08	1.61471e+08	1.8516e+08	1.27065e+08	1.52401e+08	1.53198e+08	1.72946e+08	2.01453e+08
Mba09_g14730.1	14	14	284.23	0.000415735	2.86431	56DAF OB	80DAF OB		3.05634e+08	3.76169e+08	2.67304e+08	5.09651e+08	4.60138e+08	3.84234e+08	1.77717e+08	3.65831e+08	3.3704e+08	3.81101e+08	6.92723e+08	6.58775e+08	5.80238e+08	6.156e+08	8.36503e+08	8.43791e+08	8.98971e+08	5.98208e+08	6.63493e+08	6.18171e+08	3.03014e+08	8.58454e+08	4.38044e+08	2.64176e+08	6.78677e+08	5.5495e+08	3.9037e+08	1.11267e+09	4.90762e+08	5.92541e+08	2.36006e+08	6.31364e+08	3.27498e+08	5.75962e+08	2.22455e+08	2.81428e+08	1.5264e+08	3.55276e+08
Ma01_p03770.1	2	2	49.77	0.000420437	1.88467	80DAF OB	42DAFAG	Putative GDSL esterase/lipase At5g55050	1.0892e+08	1.63507e+08	1.06711e+08	1.32986e+08	1.30331e+08	1.03166e+08	9.93562e+07	1.10442e+08	1.06652e+08	1.46265e+08	1.25194e+08	9.97969e+07	1.59619e+08	1.18534e+08	1.21324e+08	1.55447e+08	1.27185e+08	1.09832e+08	1.17632e+08	1.33109e+08	1.39944e+08	1.27639e+08	1.3073e+08	1.36584e+08	1.63481e+08	1.47377e+08	1.51726e+08	1.56316e+08	1.35475e+08	1.16193e+08	1.58099e+08	1.63497e+08	2.99906e+08	1.45121e+08	1.85909e+08	1.64654e+08	3.05055e+08	1.97582e+08
Mba02_g22750.1	32	32	828.89	0.000422205	2.28231	80DAF AG	42DAFAG		6.44881e+08	6.57508e+08	7.5043e+08	8.81708e+08	9.63276e+08	6.07841e+08	5.03421e+08	5.88694e+08	6.84383e+08	4.05539e+08	7.50202e+08	7.50783e+08	1.06098e+09	7.67952e+08	7.89842e+08	1.15303e+09	8.38995e+08	8.01327e+08	7.8166e+08	1.05735e+09	1.05119e+09	6.52486e+08	1.09374e+09	3.56598e+08	8.09409e+08	1.19564e+09	9.73278e+08	1.18894e+09	7.60559e+08	1.28845e+09	1.36871e+09	1.09685e+09	1.41308e+09	1.21525e+09	1.09394e+09	8.80122e+08	8.65093e+08	8.03152e+08
Ma10_p04140.1	11	11	489.58	0.000427421	2.51053	80DAF AG	42DAFAG	Putative Late embryogenesis abundant protein Lea14-A	5.90028e+07	7.61283e+07	8.28002e+07	1.02828e+08	8.40867e+07	8.77627e+07	6.52965e+07	7.22674e+07	1.00927e+08	7.38651e+07	8.29486e+07	1.06782e+08	1.04753e+08	1.17494e+08	1.19422e+08	1.13069e+08	6.97794e+07	8.03248e+07	7.208e+07	1.18714e+08	1.24846e+08	1.00963e+08	1.4278e+08	5.36253e+07	1.49283e+08	1.06893e+08	7.51998e+07	1.34202e+08	8.04253e+07	1.36088e+08	2.20404e+08	1.37425e+08	2.49453e+08	1.96328e+08	1.46193e+08	1.06063e+08	8.85446e+07	1.02896e+08
Ma04_p22630.1	5	5	62.85	0.000436317	1.4915	42DAFAG	80DAF AG	Calcium-dependent protein kinase 6	1.59667e+08	1.60705e+08	1.46245e+08	1.50445e+08	1.39323e+08	1.5527e+08	1.9644e+08	1.77567e+08	1.26842e+08	1.40501e+08	1.15845e+08	1.06142e+08	1.25418e+08	1.03023e+08	1.14119e+08	1.28637e+08	1.30402e+08	1.25929e+08	1.23956e+08	1.08057e+08	1.02541e+08	1.11539e+08	1.06051e+08	1.4944e+08	1.06842e+08	1.1002e+08	1.42612e+08	1.1833e+08	1.28984e+08	9.36681e+07	1.01714e+08	9.01307e+07	1.32574e+08	1.02865e+08	1.17191e+08	1.094e+08	1.37115e+08	1.55214e+08
Mba07_g08890.1	2	2	23.59	0.000443605	4.12587	42DAF OB	80DAF AG		2.65606e+06	664027	2.77513e+06	730752	667378	1.56715e+06	1.77193e+06	1.64496e+06	1.00749e+06	1.05188e+06	410426	375033	536399	460589	615873	347902	567035	572631	508299	515243	1.53838e+06	408454	1.17539e+06	559380	402390	553621	1.07224e+06	482158	537532	314747	390751	258777	484766	318653	1.32722e+06	554462	904040	735395
Ma05_p14660.1	4	4	32.72	0.00044563	4.50066	56DAF OB	80DAF OB	Putative Translation factor GUF1 homolog, chloroplastic	5.33078e+08	4.65407e+08	8.52642e+08	1.12933e+09	6.62522e+08	6.83785e+08	2.91226e+08	6.04667e+08	8.87365e+08	1.97829e+08	9.2e+08	1.2299e+09	7.84412e+08	7.79069e+08	1.01411e+09	1.04733e+09	1.0368e+09	1.64192e+09	9.33667e+08	9.11601e+08	7.53293e+08	7.59992e+08	4.21073e+08	1.80925e+08	5.94335e+08	6.54111e+08	5.76449e+08	1.39339e+09	3.3443e+08	9.53385e+08	5.01076e+08	6.68756e+08	3.93694e+08	7.36865e+08	2.59006e+08	2.49251e+08	2.7009e+08	2.11963e+08
Mba08_g08750.1	8	8	142.98	0.000456931	3.70711	42DAF OB	80DAF AG		6.27659e+07	5.13193e+07	5.7457e+07	1.01123e+08	8.65643e+07	4.02388e+07	6.1146e+07	3.45215e+07	6.76178e+07	2.8734e+07	3.61832e+07	9.35544e+07	4.51102e+07	5.73648e+07	5.27013e+07	4.01795e+07	4.69207e+07	4.41355e+07	6.30271e+07	6.36401e+07	2.22578e+07	5.33357e+07	8.38834e+06	1.34369e+07	7.55395e+07	5.39816e+07	6.17871e+07	6.00646e+07	3.54787e+07	3.46052e+07	2.66898e+07	2.74222e+07	1.4617e+07	8.7933e+06	2.67363e+07	1.66859e+07	2.41324e+07	1.72987e+07
Ma02_p21120.1;Mba02_g19920.1	10	10	320.9	0.000458378	1.50511	80DAF AG	56DAF OB	60S acidic ribosomal protein P0	9.36046e+07	1.29226e+08	1.07267e+08	1.21206e+08	1.24414e+08	1.13687e+08	1.06916e+08	9.08119e+07	1.27905e+08	1.26244e+08	1.0485e+08	1.23592e+08	1.12652e+08	1.2433e+08	1.17777e+08	1.05175e+08	1.04309e+08	1.02727e+08	9.02219e+07	1.13128e+08	1.20044e+08	1.35495e+08	1.292e+08	1.29388e+08	1.47038e+08	1.13616e+08	1.24979e+08	1.1827e+08	1.13445e+08	1.28228e+08	1.67901e+08	1.37943e+08	1.93605e+08	1.21335e+08	1.4293e+08	1.47502e+08	1.14733e+08	1.50604e+08
Ma05_p03420.2	11	11	452.85	0.000463795	1.72025	42DAF OB	80DAF AG	6-phosphogluconate dehydrogenase, decarboxylating 1	3.33689e+08	4.93567e+08	3.69246e+08	4.44897e+08	4.71676e+08	3.10949e+08	3.36998e+08	3.3217e+08	3.31406e+08	3.30125e+08	2.63154e+08	2.47467e+08	3.84715e+08	2.84276e+08	2.62278e+08	2.71409e+08	2.72998e+08	2.6856e+08	2.76433e+08	3.24346e+08	2.98177e+08	2.23149e+08	2.34756e+08	2.43724e+08	2.77585e+08	2.95006e+08	3.04623e+08	2.86357e+08	2.62869e+08	2.43144e+08	3.64279e+08	2.048e+08	2.11555e+08	2.02047e+08	2.93065e+08	3.10438e+08	2.09798e+08	3.90142e+08
Ma07_p10250.1	2	2	29.07	0.000466097	4.30185	80DAF OB	42DAFAG	Probable ADP-ribosylation factor GTPase-activating protein AGD6	7.68364e+07	5.63268e+07	7.57839e+07	8.22949e+07	9.15688e+07	5.68151e+07	5.4715e+07	5.56123e+07	5.27936e+07	5.4293e+07	9.14262e+07	5.9677e+07	1.12058e+08	6.72878e+07	8.19876e+07	1.22603e+08	8.58518e+07	9.63574e+07	6.267e+07	1.06689e+08	1.89155e+08	6.49979e+07	1.222e+08	7.86831e+07	7.18272e+07	1.08978e+08	1.83893e+08	1.17635e+08	1.13104e+08	1.09146e+08	2.42679e+08	4.70587e+07	3.77747e+08	1.17585e+08	1.42699e+08	1.78671e+08	3.83044e+08	2.39338e+08
Mba01_g02300.1	8	8	142.76	0.000466967	2.04235	42DAF OB	80DAF AG		8.15542e+07	4.30416e+07	8.37577e+07	6.87572e+07	7.12848e+07	7.31594e+07	9.03997e+07	6.27458e+07	6.22253e+07	5.26047e+07	5.06132e+07	4.36887e+07	7.07947e+07	4.67392e+07	5.46712e+07	3.71306e+07	4.46378e+07	5.1344e+07	4.06818e+07	5.30109e+07	5.83408e+07	3.42652e+07	3.94262e+07	3.95542e+07	3.50843e+07	4.18203e+07	6.4127e+07	2.88915e+07	5.73069e+07	4.04038e+07	3.91266e+07	2.51927e+07	4.05075e+07	3.16416e+07	4.82115e+07	3.6132e+07	5.73232e+07	4.33639e+07
Ma11_p12560.1;Mba11_g11950.1	9	9	205.71	0.000467168	2.15448	42DAF OB	80DAF OB	Dihydrolipoyl dehydrogenase 1, mitochondrial	3.58144e+07	5.56965e+07	3.69026e+07	4.1269e+07	5.66945e+07	3.98605e+07	4.90473e+07	2.70429e+07	4.37842e+07	5.29008e+07	2.28052e+07	3.03508e+07	3.10861e+07	3.48678e+07	3.44796e+07	2.8611e+07	2.902e+07	2.63612e+07	2.30808e+07	3.1202e+07	2.54459e+07	2.32732e+07	2.98996e+07	2.92888e+07	4.16348e+07	2.49506e+07	2.74487e+07	2.49511e+07	3.03435e+07	3.3538e+07	2.39074e+07	3.28981e+07	1.88737e+07	2.23474e+07	3.00095e+07	2.22958e+07	9.14629e+06	2.26066e+07
Ma04_p17760.1	5	5	147.6	0.000469742	2.08054	80DAF AG	80DAF OB	40S ribosomal protein S28	4.29757e+07	5.34865e+07	4.63537e+07	6.63081e+07	4.83083e+07	5.05494e+07	5.31512e+07	4.73707e+07	6.01796e+07	4.16266e+07	5.08214e+07	5.53492e+07	6.89833e+07	5.98565e+07	5.75389e+07	5.76643e+07	4.67239e+07	5.67529e+07	3.87739e+07	5.65109e+07	5.74258e+07	5.28984e+07	5.83919e+07	2.55085e+07	5.48715e+07	3.98506e+07	4.11047e+07	4.33511e+07	2.88913e+07	4.70087e+07	8.36089e+07	6.21063e+07	6.11552e+07	6.00151e+07	4.03857e+07	2.49307e+07	3.63525e+07	2.66083e+07
Ma04_p28520.1;Mba04_g29070.1	21	21	1537.62	0.000470447	1.56822	42DAF OB	80DAF OB	Malate dehydrogenase	6.75423e+08	1.01782e+09	6.98117e+08	7.66053e+08	8.7294e+08	6.81183e+08	7.15256e+08	5.7051e+08	7.90152e+08	7.88681e+08	5.64488e+08	6.71738e+08	6.36195e+08	6.73131e+08	5.92586e+08	7.07849e+08	6.08961e+08	5.81367e+08	6.15844e+08	6.11971e+08	4.8781e+08	6.06944e+08	5.98003e+08	5.12336e+08	7.08721e+08	6.2036e+08	5.56885e+08	6.80174e+08	6.75378e+08	6.75822e+08	4.98824e+08	7.40227e+08	5.30367e+08	5.80342e+08	5.03012e+08	5.33054e+08	4.66285e+08	5.53664e+08
Ma11_p03550.1	8	8	121.76	0.000473675	1.98512	80DAF OB	42DAF OB	Hsp70-Hsp90 organizing protein 3	6.84742e+07	8.26949e+07	6.7571e+07	8.74022e+07	7.15241e+07	7.60737e+07	8.8349e+07	8.22166e+07	8.24089e+07	9.96847e+07	8.82268e+07	7.10262e+07	1.36652e+08	8.31062e+07	8.0655e+07	7.16858e+07	9.76477e+07	7.26998e+07	8.23171e+07	9.77345e+07	9.3189e+07	1.06576e+08	9.03605e+07	1.04605e+08	1.4925e+08	1.02817e+08	1.02679e+08	1.12702e+08	9.33334e+07	8.32481e+07	8.38304e+07	8.89621e+07	1.15946e+08	1.05206e+08	1.20855e+08	1.13047e+08	2.18544e+08	1.47325e+08
Ma05_p07900.1	3	3	113.04	0.000475356	11.4175	80DAF AG	42DAFAG	Mitochondrial fission 1 protein A	604579	915628	247985	714414	2.63941e+06	458645	236746	226730	1.52345e+06	1.71665e+06	1.45734e+06	2.99827e+06	2.36475e+06	2.94949e+06	1.63907e+06	5.64234e+06	4.57458e+06	3.4599e+06	349978	4.07914e+06	788818	9.91193e+06	6.46018e+06	5.25718e+06	6.77659e+06	5.06602e+06	2.85422e+06	4.54037e+06	1.37516e+06	1.11205e+07	5.75096e+06	1.20281e+07	5.63856e+06	1.46003e+07	1.67537e+06	7.26595e+06	2.1467e+06	1.36745e+07
Ma09_p14040.1;Mba09_g13340.1	9	9	303.77	0.000500314	1.53097	80DAF OB	42DAFAG	Enolase 1, chloroplastic	1.7451e+08	2.22788e+08	1.6798e+08	1.8731e+08	1.84885e+08	1.83345e+08	1.63864e+08	1.80441e+08	1.76741e+08	1.96755e+08	1.99433e+08	1.51914e+08	2.48527e+08	1.95305e+08	1.68094e+08	2.17544e+08	1.75201e+08	1.74489e+08	1.96281e+08	1.87052e+08	2.04625e+08	1.84244e+08	2.20707e+08	2.18875e+08	2.48668e+08	2.28108e+08	2.12583e+08	2.24573e+08	2.16943e+08	2.09045e+08	1.71427e+08	2.16639e+08	3.01535e+08	2.21458e+08	2.5734e+08	2.57623e+08	3.12811e+08	2.7593e+08
Ma08_p00320.1;Mba08_g00300.1	17	17	650.59	0.000503765	1.77193	80DAF AG	56DAF OB	Serine hydroxymethyltransferase 4	1.41014e+08	1.62021e+08	1.48214e+08	1.47753e+08	1.57076e+08	1.85107e+08	1.32711e+08	1.49187e+08	1.87993e+08	1.48936e+08	1.70997e+08	1.40947e+08	1.8103e+08	1.52663e+08	1.60806e+08	1.43145e+08	1.49132e+08	1.31828e+08	1.29619e+08	1.29119e+08	2.02339e+08	1.24667e+08	2.08767e+08	1.38997e+08	1.72814e+08	1.90675e+08	1.8714e+08	2.33079e+08	1.55196e+08	1.86886e+08	2.68801e+08	2.09618e+08	2.38414e+08	2.51126e+08	2.2511e+08	2.56933e+08	1.23474e+08	2.52231e+08
Ma02_p16060.1	16	16	191.09	0.00051308	1.67143	80DAF OB	56DAF OB	Uncharacterized protein	6.67895e+07	7.53568e+07	6.24389e+07	6.54306e+07	7.37033e+07	6.41162e+07	7.77676e+07	6.29865e+07	7.15205e+07	7.51597e+07	5.26241e+07	5.36667e+07	5.85137e+07	5.58519e+07	5.65267e+07	5.11708e+07	5.22441e+07	5.17298e+07	5.51073e+07	4.83774e+07	3.98891e+07	5.3614e+07	5.4408e+07	6.03275e+07	6.83776e+07	4.82568e+07	5.30459e+07	4.56853e+07	7.05755e+07	4.89273e+07	4.92596e+07	6.94486e+07	7.59191e+07	5.02902e+07	7.18901e+07	7.15556e+07	1.28067e+08	7.43118e+07
Ma08_p02460.1	6	6	146.85	0.000529935	1.71519	70DAF OB	42DAFAG	Diaminopimelate epimerase, chloroplastic	6.97222e+07	9.26576e+07	6.93586e+07	5.89065e+07	7.73159e+07	7.19626e+07	7.83065e+07	7.35234e+07	5.78819e+07	7.20637e+07	8.59863e+07	7.45641e+07	9.1923e+07	6.9088e+07	6.92742e+07	7.0615e+07	1.05739e+08	8.12309e+07	9.04429e+07	9.0584e+07	8.41318e+07	8.11383e+07	1.09396e+08	9.0957e+07	1.27115e+08	1.42301e+08	1.0853e+08	1.17301e+08	1.15738e+08	1.22859e+08	9.38954e+07	1.44613e+08	6.73539e+07	1.01053e+08	1.41476e+08	1.24072e+08	7.15924e+07	1.24537e+08
Ma09_p23510.2	12	12	424.48	0.000532605	1.98913	42DAFAG	80DAF AG	V-type proton ATPase catalytic subunit A	4.47266e+07	5.10924e+07	5.55953e+07	4.91647e+07	3.86768e+07	4.96164e+07	6.85998e+07	4.63455e+07	5.78472e+07	6.83929e+07	3.40409e+07	4.46479e+07	3.96923e+07	4.21561e+07	4.84259e+07	2.64911e+07	3.15552e+07	2.95884e+07	3.39383e+07	5.13547e+07	3.23855e+07	2.97335e+07	4.47693e+07	4.2299e+07	3.83851e+07	3.92678e+07	4.29017e+07	2.95179e+07	4.9534e+07	3.93779e+07	1.91284e+07	3.53973e+07	2.52043e+07	3.72262e+07	4.80754e+07	3.61192e+07	3.43968e+07	5.0041e+07
Ma05_p30960.1	2	2	30.7	0.000542936	4.24074	80DAF OB	42DAFAG	ADP-ribosylation factor GTPase-activating protein AGD7	7.67067e+07	5.63268e+07	7.59392e+07	8.22769e+07	9.15688e+07	5.88456e+07	5.4715e+07	5.70259e+07	5.3115e+07	5.4293e+07	9.12641e+07	6.22053e+07	1.12058e+08	6.84227e+07	8.23094e+07	1.29368e+08	8.53992e+07	9.63049e+07	6.26679e+07	1.06899e+08	1.88391e+08	6.49963e+07	1.22155e+08	7.86831e+07	7.18272e+07	1.09236e+08	1.83506e+08	1.17519e+08	1.13068e+08	1.08723e+08	2.42679e+08	4.70582e+07	3.77747e+08	1.17583e+08	1.42695e+08	1.78171e+08	3.83044e+08	2.39213e+08
Ma10_p26620.1	2	2	31.43	0.000550614	4.23987	80DAF OB	42DAFAG	Probable ADP-ribosylation factor GTPase-activating protein AGD6	8.02268e+07	5.65944e+07	7.78404e+07	8.37353e+07	9.30181e+07	5.86641e+07	5.59181e+07	5.76438e+07	5.40342e+07	5.47865e+07	9.33416e+07	6.09275e+07	1.12392e+08	6.83482e+07	8.29766e+07	1.23381e+08	8.53992e+07	9.83619e+07	6.43135e+07	1.07358e+08	1.90167e+08	6.71767e+07	1.2287e+08	7.98974e+07	7.19188e+07	1.09527e+08	1.85348e+08	1.18144e+08	1.13994e+08	1.09807e+08	2.43704e+08	4.72865e+07	3.81403e+08	1.18636e+08	1.43734e+08	1.79782e+08	3.88951e+08	2.40815e+08
Ma09_p04840.1	6	6	329.74	0.00055683	1.97038	42DAF OB	80DAF AG	2,3-bisphosphoglycerate-independent phosphoglycerate mutase	5.57383e+07	6.85367e+07	6.30219e+07	6.56035e+07	6.74519e+07	6.04018e+07	5.19413e+07	5.477e+07	5.85841e+07	5.88089e+07	5.58677e+07	5.2181e+07	4.15348e+07	4.56747e+07	4.54726e+07	2.94015e+07	4.07061e+07	4.76966e+07	5.12293e+07	4.37189e+07	3.74487e+07	5.21847e+07	3.33331e+07	2.70157e+07	4.61692e+07	3.79584e+07	4.20238e+07	4.66227e+07	5.01138e+07	3.91908e+07	1.63158e+07	4.12366e+07	5.00518e+07	2.2463e+07	4.20481e+07	4.02819e+07	4.73358e+07	3.17876e+07
Mba10_g17960.1	7	7	115.37	0.000577214	2.8797	56DAF AG	80DAF OB		2.35807e+07	2.31601e+07	2.16051e+07	3.11846e+07	2.55657e+07	2.30889e+07	4.07824e+07	2.40917e+07	4.28479e+07	1.12027e+07	2.02747e+07	3.37841e+07	3.62926e+07	3.34401e+07	2.85569e+07	1.75358e+07	1.65023e+07	1.99941e+07	1.70878e+07	2.35588e+07	1.20891e+07	1.88442e+07	2.30105e+07	1.48632e+07	3.27608e+07	1.64511e+07	1.29626e+07	2.01341e+07	1.40934e+07	2.09878e+07	1.59883e+07	1.78742e+07	8.55154e+06	1.5715e+07	1.98826e+07	8.8424e+06	6.28227e+06	7.31613e+06
Ma07_p20010.1	8	8	128.95	0.000591993	2.67168	42DAF OB	80DAF AG	Prohibitin-3, mitochondrial	2.62949e+07	4.23424e+07	2.6587e+07	3.20787e+07	3.78968e+07	1.99244e+07	2.73098e+07	2.22987e+07	2.5823e+07	3.37506e+07	2.29101e+07	2.12874e+07	2.13891e+07	2.08103e+07	2.16426e+07	1.47314e+07	3.07201e+07	2.28308e+07	2.95127e+07	2.06221e+07	1.97043e+07	2.72344e+07	1.78737e+07	2.89776e+07	2.70991e+07	2.00905e+07	2.36041e+07	1.54794e+07	2.39463e+07	1.9897e+07	1.07816e+07	2.09835e+07	4.58165e+06	1.31202e+07	2.44068e+07	1.54838e+07	1.383e+07	2.4548e+07
Ma04_p22040.1	4	4	53.47	0.000596545	42.5885	42DAF OB	80DAF AG	Putative Glutathione S-transferase F10	3.92493e+06	1.18504e+06	2.81129e+06	6.43745e+06	3.82466e+06	1.83133e+06	4.03527e+06	1.24112e+06	73916.9	5.1909e+06	890897	720116	99009.5	74588.5	378069	327206	478630	1.3892e+06	1.58702e+06	413805	496440	459363	113606	1.40011e+06	91231.4	628356	887332	87722	330389	1.44994e+06	10432.4	64452.1	230596	36083.1	271305	1.3256e+06	6.60167e+06	846526
Ma06_p11710.1	3	3	144.85	0.000598368	2.10995	42DAF OB	80DAF AG	Putative SEC12-like protein 1	2.01765e+07	2.37059e+07	2.13053e+07	2.56327e+07	2.60076e+07	1.91981e+07	2.04145e+07	1.70265e+07	2.2738e+07	2.3382e+07	1.62481e+07	1.77463e+07	1.89961e+07	1.49101e+07	1.53014e+07	1.81726e+07	1.39102e+07	1.83279e+07	1.3894e+07	1.41398e+07	1.83799e+07	1.69331e+07	9.67441e+06	1.35836e+07	1.13357e+07	1.08781e+07	1.69125e+07	1.84348e+07	1.41054e+07	9.55222e+06	1.58985e+07	6.53506e+06	1.18424e+07	1.00201e+07	1.06937e+07	1.56532e+07	5.93838e+06	1.71325e+07
Ma10_p00920.1	2	2	57.07	0.000610625	2.42821	42DAF OB	80DAF OB	40S ribosomal protein S3-1, putative, expressed	3.03785e+07	4.52279e+07	3.6751e+07	3.887e+07	3.71823e+07	3.31646e+07	3.22692e+07	3.26001e+07	3.36455e+07	2.91146e+07	2.45728e+07	2.50575e+07	3.64592e+07	3.05744e+07	2.3443e+07	4.39166e+07	2.62173e+07	2.71384e+07	2.68189e+07	3.02708e+07	2.62661e+07	2.18671e+07	2.37782e+07	2.31918e+07	3.21032e+07	2.74833e+07	2.99429e+07	2.51795e+07	2.88149e+07	3.197e+07	3.06398e+07	1.56712e+07	2.49339e+07	1.5971e+07	2.80768e+07	1.0332e+07	4.51423e+06	1.91505e+07
Ma10_p27270.1;Mba10_g23770.1	9	9	256.16	0.000617959	1.79501	80DAF OB	42DAFAG	ATP synthase subunit d, mitochondrial	6.64241e+07	1.00295e+08	6.19018e+07	7.99539e+07	7.48975e+07	7.10414e+07	6.82524e+07	7.32896e+07	7.42186e+07	7.86407e+07	7.87102e+07	7.74e+07	8.13949e+07	8.06275e+07	6.27437e+07	9.28415e+07	7.01782e+07	7.28367e+07	7.00149e+07	7.69161e+07	5.90263e+07	9.28832e+07	7.68945e+07	9.06084e+07	1.20302e+08	7.04821e+07	7.04334e+07	1.23621e+08	7.87586e+07	6.7939e+07	1.00131e+08	1.55534e+08	1.52413e+08	9.96503e+07	9.01675e+07	1.24988e+08	1.92996e+08	1.16625e+08
Ma04_p09570.1	16	16	459.51	0.000631167	1.69782	80DAF AG	56DAF AG	Biotin carboxylase 1, chloroplastic	1.10728e+08	1.80799e+08	1.09051e+08	1.31401e+08	1.62823e+08	1.24459e+08	1.33013e+08	1.05625e+08	1.20837e+08	1.34676e+08	1.12386e+08	1.19988e+08	1.33396e+08	1.20136e+08	1.03703e+08	1.44587e+08	1.22211e+08	1.02751e+08	1.07222e+08	1.25411e+08	1.30729e+08	1.30978e+08	1.86648e+08	1.15954e+08	1.58462e+08	1.47518e+08	1.42295e+08	1.32317e+08	1.23724e+08	1.76814e+08	1.60017e+08	2.50436e+08	2.00649e+08	1.89738e+08	1.5488e+08	1.37298e+08	1.37527e+08	1.79002e+08
Ma05_p27790.1	22	22	1055.1	0.000634806	1.35119	42DAF OB	80DAF AG	Fructose-bisphosphate aldolase cytoplasmic isozyme	6.57788e+08	7.99926e+08	6.53112e+08	6.91381e+08	7.58392e+08	6.51092e+08	5.89003e+08	5.92155e+08	6.68002e+08	7.32415e+08	6.11358e+08	6.09956e+08	5.16062e+08	5.21487e+08	5.47221e+08	5.02585e+08	6.27977e+08	5.99205e+08	6.7097e+08	4.99386e+08	4.96873e+08	5.68461e+08	4.9148e+08	5.63112e+08	5.23805e+08	5.806e+08	5.81908e+08	6.56232e+08	6.07139e+08	5.78018e+08	4.58645e+08	5.52558e+08	6.18094e+08	4.78833e+08	4.83241e+08	6.10242e+08	5.48214e+08	6.36528e+08
Ma07_p23290.1	4	4	83.41	0.000636948	1.57632	70DAF OB	42DAFAG	Probable methylenetetrahydrofolate reductase	1.80504e+07	2.19269e+07	2.30167e+07	2.04597e+07	2.00908e+07	2.01371e+07	2.05073e+07	1.66203e+07	1.97139e+07	1.41723e+07	2.74143e+07	1.97089e+07	1.94267e+07	2.11972e+07	2.1209e+07	2.10462e+07	2.48499e+07	3.39527e+07	2.76047e+07	2.46441e+07	3.06114e+07	2.50885e+07	2.97136e+07	2.07561e+07	2.37768e+07	2.6129e+07	2.8725e+07	3.31281e+07	2.47448e+07	3.09559e+07	2.68411e+07	2.50006e+07	1.74302e+07	2.69135e+07	2.46116e+07	2.76732e+07	2.44544e+07	2.35666e+07
Ma09_p10470.1;Mba09_g09930.1	8	8	952.38	0.000640822	7.42232	70DAF OB	42DAFAG	Putative Horcolin	3.33649e+08	1.95409e+08	5.68612e+08	3.37021e+08	4.01753e+08	4.5595e+08	1.08238e+08	3.55621e+08	3.10152e+08	6.4718e+07	1.44281e+09	6.888e+08	1.72127e+09	8.54759e+08	7.6498e+08	8.33544e+08	2.13266e+09	1.67091e+09	1.08466e+09	1.36804e+09	3.29582e+09	7.6033e+08	1.71421e+09	5.34627e+07	7.2042e+08	2.62653e+09	2.11873e+09	2.99801e+09	7.60843e+08	1.10541e+09	2.40795e+09	1.72846e+09	1.60847e+09	1.35163e+09	1.50163e+09	1.31312e+09	5.55277e+08	8.16449e+08
Ma03_p31280.1	8	8	305.17	0.00064383	1.98923	42DAF OB	80DAF AG	40S ribosomal protein S3a	7.74969e+07	4.22132e+07	8.0054e+07	6.9047e+07	7.1009e+07	6.89893e+07	8.63012e+07	5.77476e+07	6.14192e+07	5.23234e+07	4.80448e+07	4.22184e+07	7.01804e+07	4.64971e+07	5.36569e+07	3.71788e+07	4.05051e+07	4.81692e+07	3.81641e+07	5.30971e+07	5.58351e+07	3.41914e+07	3.76571e+07	3.78153e+07	3.3899e+07	3.65115e+07	6.06443e+07	2.84642e+07	5.61033e+07	3.70331e+07	4.00805e+07	2.44883e+07	4.06733e+07	3.14223e+07	4.68535e+07	3.34009e+07	5.73232e+07	3.98802e+07
Ma03_p29270.1	11	11	308.68	0.000687285	1.7298	42DAF OB	80DAF OB	D-3-phosphoglycerate dehydrogenase 1, chloroplastic	8.17684e+07	1.18853e+08	9.24797e+07	1.04647e+08	1.11346e+08	8.42483e+07	1.05634e+08	8.8194e+07	8.71982e+07	7.58361e+07	6.1657e+07	6.67953e+07	9.17965e+07	7.59103e+07	7.16392e+07	9.52828e+07	7.72431e+07	6.16851e+07	7.59066e+07	1.01217e+08	8.17642e+07	4.69049e+07	7.05112e+07	4.73178e+07	7.70098e+07	8.1383e+07	8.40535e+07	6.58342e+07	6.84352e+07	7.97783e+07	8.57226e+07	6.23295e+07	5.54457e+07	4.8536e+07	6.22377e+07	4.77969e+07	5.77611e+07	6.76503e+07
Ma04_p10810.1;Ma04_p14290.1	6	6	130.48	0.000688518	2.15187	42DAF OB	80DAF OB	UDP-glucose 6-dehydrogenase 4	3.67975e+07	4.56119e+07	3.35483e+07	7.23613e+07	5.05822e+07	2.32346e+07	2.77359e+07	2.77007e+07	3.56567e+07	3.31549e+07	5.317e+07	3.27466e+07	3.8355e+07	3.04986e+07	3.55979e+07	4.32923e+07	4.51738e+07	5.20276e+07	3.63343e+07	3.96922e+07	4.14606e+07	6.22413e+07	2.05571e+07	2.63799e+07	3.85299e+07	3.51873e+07	3.4521e+07	4.95114e+07	2.63705e+07	2.97673e+07	1.54522e+07	2.98531e+07	2.04441e+07	2.34929e+07	2.4657e+07	1.5552e+07	2.20676e+07	2.65395e+07
Ma04_p27940.1	11	11	472.48	0.000692342	2.68666	80DAF AG	42DAF OB	Cysteine synthase	1.50127e+07	3.7211e+07	1.90378e+07	1.96259e+07	3.6919e+07	3.04838e+07	3.40287e+07	4.74118e+07	3.43244e+07	2.91734e+07	2.51508e+07	3.5881e+07	7.14018e+07	4.68683e+07	3.49135e+07	5.14994e+07	3.93444e+07	3.95902e+07	3.89586e+07	5.72532e+07	4.82088e+07	6.09447e+07	5.99329e+07	2.73276e+07	4.63567e+07	4.47269e+07	3.41519e+07	6.38296e+07	4.17348e+07	5.99168e+07	6.74724e+07	7.38211e+07	6.0069e+07	7.3335e+07	4.34262e+07	4.96844e+07	2.97936e+07	4.60513e+07
Mba06_g06870.1	2	2	42.03	0.000692865	22.4616	80DAF OB	42DAF OB		3.1523e+06	166095	1.87424e+06	1.19668e+06	335146	2.87699e+06	4.97318e+06	2.75449e+06	1.57692e+06	4.19907e+06	3.23915e+06	4.02227e+06	236840	300452	4.59287e+06	14968.6	2.28536e+06	5.4492e+06	4.40191e+06	735965	6.10561e+06	8.66079e+06	9.41814e+06	1.04177e+07	1.6024e+06	5.95722e+06	1.04352e+07	4.51383e+06	1.29832e+07	9.81868e+06	1.05447e+07	7.86727e+06	1.16949e+07	1.42893e+07	1.63333e+07	2.07118e+07	5.59934e+07	2.77949e+07
Ma02_p23910.1	39	39	1911.84	0.000702022	2.12544	80DAF AG	42DAFAG	4-alpha-glucanotransferase DPE1, chloroplastic/amyloplastic	9.35441e+08	1.10827e+09	1.05301e+09	1.22227e+09	1.41595e+09	8.72841e+08	8.09753e+08	8.40152e+08	9.45279e+08	6.67399e+08	1.04236e+09	1.07706e+09	1.49979e+09	1.11686e+09	1.11388e+09	1.60218e+09	1.19647e+09	1.11426e+09	1.12429e+09	1.48931e+09	1.40002e+09	9.59665e+08	1.51896e+09	4.9417e+08	1.29638e+09	1.71926e+09	1.3461e+09	1.65604e+09	1.17251e+09	1.75629e+09	1.87916e+09	1.61604e+09	1.89938e+09	1.63711e+09	1.65922e+09	1.26193e+09	1.12191e+09	1.18123e+09
Ma08_p20490.1	2	2	40.9	0.00070289	19.9613	42DAF OB	80DAF OB	PITH domain-containing protein At3g04780	1.775e+07	1.57486e+07	1.78864e+07	1.62472e+07	1.89719e+07	1.45292e+07	1.65183e+07	1.45291e+07	1.54216e+07	1.20008e+07	7.52734e+06	9.16032e+06	1.46094e+07	1.36972e+07	1.35764e+07	1.72881e+07	7.83989e+06	9.11345e+06	7.33769e+06	1.05366e+07	9.5572e+06	3.16855e+06	8.35784e+06	6.91774e+06	7.30134e+06	1.28511e+06	3.81338e+06	0	6.55585e+06	1.25193e+06	4.80387e+06	0	1.02641e+07	0	0	0	3.47089e+06	0
Ma10_p25440.1;Mba10_g22240.1	4	4	51.65	0.000716102	2.35161	70DAF AG	42DAF OB	Plastidic glucose transporter 4	1.22764e+07	1.03142e+07	1.24569e+07	1.20313e+07	1.06384e+07	1.08515e+07	1.74416e+07	1.10202e+07	9.2981e+06	2.27331e+07	1.58194e+07	1.64204e+07	1.45661e+07	1.68542e+07	1.90435e+07	7.12174e+06	2.081e+07	2.27264e+07	1.21235e+07	1.43109e+07	2.28375e+07	3.22754e+07	2.326e+07	3.79545e+07	1.94009e+07	1.7806e+07	2.22375e+07	1.7209e+07	2.52846e+07	2.11025e+07	1.97323e+07	2.18214e+07	1.07592e+07	2.73987e+07	2.00252e+07	2.5645e+07	2.37377e+07	3.8586e+07
Ma11_p04910.1	11	11	334.42	0.00071874	2.01234	80DAF OB	42DAF OB	Argininosuccinate lyase, chloroplastic	4.80789e+07	5.69903e+07	4.90405e+07	4.9283e+07	3.58647e+07	7.30596e+07	5.09411e+07	6.09076e+07	6.61051e+07	6.28605e+07	7.06723e+07	6.65554e+07	6.76978e+07	5.73558e+07	5.87734e+07	5.40524e+07	5.64137e+07	5.44955e+07	5.8146e+07	4.93358e+07	6.67934e+07	7.58857e+07	6.92e+07	6.80087e+07	6.89068e+07	7.68971e+07	7.38859e+07	6.9731e+07	5.70246e+07	8.39662e+07	4.79636e+07	6.85253e+07	7.45525e+07	8.00143e+07	6.72787e+07	7.19183e+07	1.63647e+08	8.23294e+07
Ma05_p16030.1	2	2	47.65	0.00074319	1.92027	80DAF AG	42DAFAG	ATP synthase subunit delta', mitochondrial	2.48622e+07	3.71865e+07	2.45028e+07	4.45614e+07	3.75398e+07	2.07905e+07	2.31751e+07	2.23927e+07	3.50255e+07	3.71481e+07	3.81166e+07	3.77352e+07	3.11118e+07	4.01283e+07	3.62981e+07	2.90227e+07	3.67131e+07	4.01864e+07	2.72226e+07	3.22434e+07	5.52201e+07	5.69148e+07	3.32603e+07	4.65333e+07	4.78944e+07	3.02502e+07	3.55699e+07	5.0209e+07	3.36036e+07	3.41137e+07	6.45473e+07	4.88258e+07	4.62421e+07	5.31999e+07	3.59119e+07	5.0767e+07	3.40762e+07	5.9459e+07
Ma03_p32200.1;Mba01_g01420.1	5	5	176.02	0.000749038	1.86779	42DAF OB	80DAF AG	Putative Stem-specific protein TSJT1	2.67049e+07	3.71324e+07	2.93742e+07	3.37356e+07	3.71829e+07	2.35991e+07	3.42762e+07	2.42688e+07	3.35518e+07	2.95872e+07	2.67717e+07	3.11656e+07	2.64863e+07	2.5099e+07	2.51266e+07	2.55754e+07	3.46211e+07	3.07733e+07	2.70603e+07	2.35206e+07	2.56234e+07	3.2327e+07	2.22109e+07	2.73086e+07	2.72862e+07	2.61337e+07	2.67982e+07	3.55451e+07	2.51614e+07	2.29575e+07	1.65217e+07	1.68571e+07	1.4566e+07	2.23544e+07	2.54705e+07	2.61693e+07	1.45545e+07	2.8871e+07
Ma07_p00530.1;Mba07_g00550.1	5	5	107.45	0.000753773	2.46337	80DAF AG	42DAFAG	14-3-3-like protein GF14 iota	4.98435e+07	5.38959e+07	4.94141e+07	6.45822e+07	6.26316e+07	4.11524e+07	5.59266e+07	4.69914e+07	5.50163e+07	4.3009e+07	7.51832e+07	5.04514e+07	6.4315e+07	5.16978e+07	5.64654e+07	7.25922e+07	7.151e+07	8.6044e+07	6.17479e+07	7.08317e+07	1.41947e+08	8.03435e+07	7.05776e+07	5.53873e+07	6.93859e+07	6.17935e+07	8.8725e+07	1.38111e+08	6.9557e+07	7.4307e+07	1.61765e+08	5.01185e+07	1.77568e+08	8.76463e+07	7.85066e+07	1.30086e+08	1.17847e+08	1.22156e+08
Ma08_p23660.1	3	3	71.27	0.000785479	3.32165	42DAF OB	56DAF OB	Dihydropyrimidine dehydrogenase (NADP(+)), chloroplastic	7.94541e+06	1.73873e+07	6.89109e+06	1.08442e+07	1.5039e+07	6.06975e+06	1.18933e+07	4.22493e+06	8.19508e+06	1.44852e+07	6.08345e+06	5.21308e+06	5.80978e+06	6.73828e+06	3.46515e+06	1.72643e+06	4.18375e+06	1.91589e+06	3.26998e+06	6.39738e+06	1.77019e+06	5.10724e+06	5.38734e+06	3.05424e+06	6.06932e+06	3.38427e+06	4.11844e+06	2.1725e+06	5.39322e+06	3.25347e+06	4.61596e+06	6.32769e+06	1.20437e+07	5.476e+06	3.64764e+06	1.89667e+06	6.91814e+06	4.17517e+06
Ma03_p02710.1	8	8	60.66	0.000794348	1.64354	42DAF OB	80DAF OB	DNA polymerase delta catalytic subunit	1.59695e+08	1.46338e+08	1.56604e+08	2.03361e+08	1.49175e+08	1.46058e+08	1.61378e+08	1.61808e+08	1.67818e+08	1.27792e+08	1.18937e+08	1.42485e+08	1.61219e+08	1.22833e+08	1.24389e+08	2.16618e+08	1.02638e+08	1.36774e+08	1.13542e+08	1.30683e+08	1.24018e+08	1.34112e+08	1.20069e+08	1.26336e+08	1.24345e+08	1.1836e+08	1.0688e+08	1.37121e+08	9.05645e+07	1.21674e+08	1.12549e+08	8.85059e+07	1.36344e+08	1.19678e+08	9.36421e+07	9.68821e+07	1.05487e+08	1.00778e+08
Ma08_p34160.1	2	2	40.41	0.00080422	2.78541	56DAF OB	80DAF OB	Putative Pathogenesis-related protein 1	2.83667e+08	3.71722e+08	2.10738e+08	4.80145e+08	4.43584e+08	3.04124e+08	1.50815e+08	3.25442e+08	2.52394e+08	3.70376e+08	6.78204e+08	6.02394e+08	5.63497e+08	5.74192e+08	7.85018e+08	8.03429e+08	8.65192e+08	5.6846e+08	6.52516e+08	5.94366e+08	2.60113e+08	8.62924e+08	3.80826e+08	2.60619e+08	6.88913e+08	5.1308e+08	3.70283e+08	1.10712e+09	4.88255e+08	5.16046e+08	1.94954e+08	6.32484e+08	3.33272e+08	5.50602e+08	2.24034e+08	2.81813e+08	1.53295e+08	3.41489e+08
Ma09_p10450.1	2	2	127.47	0.000821169	2.8626	42DAFAG	80DAF AG	Putative Horcolin	3.31527e+07	8.64029e+06	2.54999e+07	2.50269e+07	1.9682e+07	2.5252e+07	3.49209e+07	2.60968e+07	3.54557e+07	2.00204e+07	1.85251e+07	2.28433e+07	2.9962e+07	2.21224e+07	1.65673e+07	1.23273e+07	2.22325e+07	2.24359e+07	2.08909e+07	1.51932e+07	1.83383e+07	1.70239e+07	1.49046e+07	2.27724e+07	1.6973e+07	1.48788e+07	2.59909e+07	1.40244e+07	1.71458e+07	1.43789e+07	9.4321e+06	1.00478e+07	7.30333e+06	1.28299e+07	1.50869e+07	1.48964e+07	1.79571e+07	1.96408e+07
Ma09_p15520.1	18	18	733.33	0.000841514	2.20593	56DAF OB	80DAF OB	Betaine aldehyde dehydrogenase 1, chloroplastic	4.24195e+08	5.16406e+08	3.72916e+08	6.41441e+08	6.06009e+08	4.88205e+08	2.86029e+08	4.70316e+08	4.64112e+08	5.14545e+08	8.04716e+08	7.62472e+08	6.85666e+08	7.18004e+08	9.37104e+08	9.63904e+08	9.93166e+08	6.89674e+08	7.57466e+08	7.10565e+08	4.09225e+08	9.60842e+08	5.39749e+08	3.64493e+08	7.90717e+08	6.53273e+08	4.98623e+08	1.24125e+09	6.00758e+08	6.8393e+08	3.73434e+08	7.3746e+08	5.44854e+08	6.68905e+08	3.46444e+08	3.92274e+08	2.81e+08	4.72544e+08
Ma03_p03830.1;Mba03_g03740.1	31	31	1481.38	0.000846113	1.99519	42DAF OB	80DAF OB	Heat shock protein 81-3	4.55631e+08	4.30033e+08	5.24117e+08	6.06136e+08	5.86315e+08	4.77569e+08	4.21039e+08	4.09758e+08	5.84712e+08	3.62768e+08	3.53301e+08	3.59818e+08	4.80946e+08	4.71903e+08	3.69281e+08	5.51343e+08	3.59633e+08	3.30017e+08	3.45621e+08	4.26937e+08	3.35416e+08	2.14791e+08	3.90436e+08	1.57991e+08	3.53089e+08	3.41691e+08	4.05853e+08	3.15599e+08	3.18528e+08	3.11399e+08	4.43207e+08	2.70764e+08	3.47279e+08	3.39723e+08	3.92174e+08	2.04722e+08	2.79767e+08	1.66737e+08
Ma06_p20600.1	9	9	143.23	0.000853609	2.39817	42DAFAG	80DAF AG	Asparagine--tRNA ligase, cytoplasmic 3	1.91291e+07	1.37051e+07	1.9618e+07	1.21112e+07	1.40476e+07	1.71024e+07	2.30045e+07	1.83208e+07	1.3003e+07	1.44167e+07	1.19413e+07	9.11978e+06	1.01798e+07	5.5111e+06	8.99236e+06	5.3554e+06	1.69865e+07	1.10286e+07	1.2241e+07	6.85026e+06	1.15839e+07	6.29678e+06	1.1602e+07	7.07676e+06	9.73069e+06	1.51359e+07	1.58388e+07	9.77391e+06	1.35267e+07	1.25e+07	8.58783e+06	5.32316e+06	9.86767e+06	4.85896e+06	1.15962e+07	7.7329e+06	1.55862e+07	9.84674e+06
Ma03_p03030.1;Mba03_g02980.1	3	3	111.44	0.000853718	2.28569	42DAFAG	80DAF AG	Uncharacterized protein At4g28440	6.83366e+06	6.49615e+06	5.86816e+06	6.1584e+06	6.01099e+06	8.95647e+06	1.02686e+07	1.04942e+07	7.87039e+06	8.54446e+06	7.47408e+06	6.29635e+06	4.94112e+06	4.30157e+06	7.25264e+06	3.56221e+06	6.00294e+06	5.71446e+06	5.40122e+06	4.17383e+06	7.10962e+06	9.89255e+06	6.45603e+06	1.16688e+07	4.93818e+06	4.22646e+06	5.87319e+06	5.08721e+06	6.85562e+06	4.91006e+06	1.89853e+06	4.86077e+06	3.46954e+06	5.91829e+06	5.30104e+06	8.74028e+06	4.79053e+06	7.9061e+06
Mba05_g25580.1	4	4	43.71	0.000863186	2.39416	70DAF AG	42DAF OB		9.88453e+06	8.67622e+06	1.17974e+07	1.04454e+07	8.93195e+06	9.26286e+06	1.43134e+07	1.02689e+07	9.69731e+06	1.95761e+07	1.35472e+07	1.66952e+07	1.56091e+07	1.94483e+07	2.01046e+07	8.05613e+06	1.60488e+07	2.04001e+07	1.02497e+07	1.55221e+07	2.05549e+07	2.88765e+07	2.23275e+07	3.19054e+07	1.54106e+07	1.59616e+07	1.75967e+07	1.42774e+07	2.19492e+07	2.01278e+07	2.05585e+07	2.02689e+07	9.6307e+06	2.95614e+07	1.61987e+07	2.24811e+07	1.84997e+07	3.28961e+07
Ma01_p14210.1	20	20	555.95	0.000866349	1.66243	80DAF AG	42DAFAG	2-hydroxyacyl-CoA lyase	1.35273e+08	1.84997e+08	1.28665e+08	1.45849e+08	1.63815e+08	1.37657e+08	1.30979e+08	1.31098e+08	1.47978e+08	1.42763e+08	1.58207e+08	1.35985e+08	1.97955e+08	1.55082e+08	1.43821e+08	1.82705e+08	1.51146e+08	1.65215e+08	1.50856e+08	1.54714e+08	1.91067e+08	1.69288e+08	1.81563e+08	1.22899e+08	2.04351e+08	1.82864e+08	1.75086e+08	1.89704e+08	1.57039e+08	1.74327e+08	2.52995e+08	1.69365e+08	2.94111e+08	2.01824e+08	2.13196e+08	1.86476e+08	2.58312e+08	1.63388e+08
Ma08_p33290.1	10	10	354.74	0.000886632	3.56633	70DAF OB	42DAF OB	Hevamine-A	8.72018e+07	1.31226e+08	5.6261e+07	6.77241e+07	5.41792e+07	7.61095e+07	1.21252e+08	1.09059e+08	2.94684e+07	1.02332e+08	2.18336e+08	3.50569e+08	1.37781e+08	1.61687e+08	2.87637e+08	1.41612e+08	2.48479e+08	1.43527e+08	1.93075e+08	1.05358e+08	9.75875e+07	4.26589e+08	1.67462e+08	3.44357e+08	2.3124e+08	3.09211e+08	2.39864e+08	3.10518e+08	2.54299e+08	3.00486e+08	5.34393e+07	2.22123e+08	9.86237e+07	2.1318e+08	6.58455e+07	1.15721e+08	1.64886e+08	3.28019e+08
Mba05_g05750.1	9	9	98.96	0.000890406	2.06049	70DAF AG	42DAF OB		3.55883e+08	6.55776e+08	2.98149e+08	3.07712e+08	2.76515e+08	4.37683e+08	4.03031e+08	5.26555e+08	4.76433e+08	7.57791e+08	6.74282e+08	4.41429e+08	6.83521e+08	8.34909e+08	5.46427e+08	5.82507e+08	3.80373e+08	4.2067e+08	5.10588e+08	4.85814e+08	5.33025e+08	6.60386e+08	6.41668e+08	1.06561e+09	1.00195e+09	6.48709e+08	6.48311e+08	6.63614e+08	5.81677e+08	4.98654e+08	5.13314e+08	8.88203e+08	6.82852e+08	6.3384e+08	5.37578e+08	7.48563e+08	9.70446e+08	7.01222e+08
Ma05_p02960.1;Mba05_g02910.1	13	13	382.06	0.000916601	2.87623	42DAFAG	80DAF OB	60S ribosomal protein L4-1	9.97803e+07	9.52688e+07	1.47471e+08	9.3118e+07	1.37777e+08	1.19186e+08	1.47976e+08	7.8027e+07	1.29624e+08	1.02415e+08	5.4656e+07	8.76858e+07	8.03056e+07	1.15753e+08	1.30422e+08	6.94009e+07	6.6132e+07	6.85378e+07	4.55873e+07	1.01457e+08	7.84631e+07	3.75787e+07	8.89046e+07	4.27044e+07	3.76002e+07	6.06494e+07	7.78763e+07	2.05133e+07	1.00299e+08	9.57136e+07	5.45922e+07	4.78628e+07	3.26169e+07	7.46112e+07	6.02981e+07	2.82001e+07	3.10345e+07	4.1019e+07
Mba06_g16420.1	3	3	69.24	0.00093296	2.05685	42DAFAG	80DAF AG		5.21787e+07	4.26969e+07	6.07981e+07	3.78585e+07	3.5023e+07	6.16947e+07	9.29627e+07	4.93493e+07	4.49073e+07	4.1843e+07	4.14522e+07	5.09763e+07	5.29475e+07	4.21713e+07	5.00563e+07	3.47865e+07	2.78131e+07	3.76582e+07	3.50437e+07	4.36976e+07	3.95746e+07	3.91627e+07	4.32877e+07	5.11557e+07	3.79801e+07	3.61858e+07	4.35925e+07	3.3024e+07	4.8777e+07	4.99651e+07	3.22964e+07	2.69251e+07	2.51137e+07	2.87528e+07	3.95338e+07	3.4435e+07	2.62944e+07	4.68777e+07
Ma01_p13030.1;Mba01_g22630.1	9	9	291.4	0.000955138	1.51506	42DAF OB	70DAF AG	Transketolase, chloroplastic	7.01284e+07	8.03539e+07	6.74951e+07	9.22532e+07	7.5895e+07	5.73826e+07	8.24782e+07	6.24136e+07	6.53692e+07	8.39479e+07	5.49972e+07	5.46868e+07	5.61228e+07	5.22414e+07	6.17474e+07	5.83344e+07	5.62578e+07	4.87672e+07	4.89349e+07	6.07114e+07	5.67314e+07	4.98841e+07	5.01036e+07	5.35045e+07	4.46355e+07	4.16874e+07	6.06215e+07	7.17365e+07	6.24102e+07	4.90595e+07	5.5682e+07	4.25327e+07	5.48147e+07	5.46288e+07	5.47971e+07	5.5736e+07	3.74723e+07	6.70595e+07
Mba08_g07600.1	2	2	25.64	0.000962352	63.1954	42DAFAG	80DAF AG		1.76078e+07	1.29814e+07	1.97831e+07	1.4088e+07	1.80146e+07	1.66122e+07	1.67298e+07	1.5837e+07	2.55983e+07	1.08119e+07	6.07439e+06	5.05674e+06	8.20279e+06	5.0901e+06	7.20298e+06	1.71518e+06	9.59731e+06	4.37307e+06	1.67049e+06	4.3258e+06	5.77614e+06	2.57242e+06	4.50135e+06	3.12794e+06	1.57823e+06	2.72702e+06	2.82137e+06	2.46941e+06	1.93065e+06	3.18901e+06	0	153059	258469	671958	1.51983e+06	474002	19604.6	2.32846e+06
Ma05_p18650.1	3	3	39.32	0.00098377	3.20656	42DAF OB	80DAF AG	1,4-alpha-glucan-branching enzyme 1, chloroplastic/amyloplastic	3.63635e+07	2.71332e+07	3.53147e+07	6.62696e+07	2.43197e+07	2.86377e+07	2.99381e+07	3.42474e+07	3.14607e+07	4.8537e+07	2.94071e+07	1.99125e+07	2.22672e+07	1.42174e+07	2.30084e+07	1.29493e+07	2.98394e+07	2.58703e+07	2.79394e+07	1.79434e+07	2.82368e+07	2.14329e+07	1.35249e+07	1.79798e+07	8.54494e+06	1.83557e+07	3.08808e+07	3.17474e+07	2.18259e+07	1.68123e+07	1.10878e+07	1.07383e+07	1.24865e+07	1.29407e+07	1.14745e+07	2.74098e+07	2.85822e+07	3.97443e+07
Mba05_g20410.1;Ma11_p21090.1	10	10	54.21	0.000992355	1.8815	42DAFAG	80DAF AG		4.70446e+07	5.44864e+07	5.11965e+07	4.50223e+07	4.43255e+07	5.67723e+07	9.21506e+07	5.44014e+07	4.9166e+07	5.47126e+07	4.68882e+07	3.87665e+07	6.00154e+07	4.4273e+07	4.95715e+07	4.0136e+07	4.03886e+07	3.70757e+07	4.24702e+07	4.72642e+07	4.12747e+07	3.95812e+07	3.68384e+07	4.96846e+07	3.76617e+07	4.36143e+07	4.82767e+07	4.0903e+07	4.73661e+07	4.56219e+07	3.83631e+07	2.32477e+07	4.48819e+07	2.41278e+07	3.4648e+07	4.05936e+07	4.29872e+07	5.63029e+07
Ma08_p33270.1	5	5	172.39	0.00101979	3.11267	70DAF OB	42DAF OB	Hevamine-A	8.68259e+07	1.39046e+08	6.03928e+07	7.26173e+07	5.2573e+07	8.1934e+07	1.24474e+08	1.15605e+08	3.74727e+07	1.03514e+08	2.21358e+08	3.48046e+08	1.4496e+08	1.71407e+08	2.88833e+08	1.41939e+08	2.49204e+08	1.464e+08	1.8721e+08	1.09542e+08	9.3869e+07	4.1309e+08	1.68691e+08	3.33351e+08	2.3761e+08	2.8572e+08	2.21118e+08	3.0397e+08	2.1789e+08	2.52026e+08	6.04757e+07	2.17101e+08	1.02397e+08	2.14936e+08	7.61194e+07	1.06338e+08	1.61441e+08	2.93421e+08
Ma07_p25180.1	1	1	34.68	0.00105784	10.0108	42DAFAG	70DAF OB	Ribonuclease 2	4.02563e+07	9.47597e+06	2.96456e+07	3.12198e+07	1.74739e+07	4.19243e+07	2.66846e+07	2.98217e+07	4.08924e+07	2.43563e+07	1.02534e+07	7.43869e+06	8.86891e+06	1.48166e+07	1.49278e+07	1.19122e+07	101530	6.34601e+06	8.58278e+06	4.19809e+06	7.20134e+06	8.55271e+06	6.1059e+06	1.06315e+07	3.45947e+06	3.21757e+06	4.42636e+06	1.84151e+06	4.2931e+06	2.5717e+06	526994	438867	9.34458e+06	4.76646e+06	2.73893e+06	2.22114e+06	3.05511e+07	1.46518e+06
Mba01_g11010.1	3	3	44.04	0.00106535	1.82733	42DAFAG	80DAF OB		4.7011e+07	5.78903e+07	5.20929e+07	6.25875e+07	6.43532e+07	5.23149e+07	6.78659e+07	6.16971e+07	5.69343e+07	4.90588e+07	3.90952e+07	3.56264e+07	7.68008e+07	5.21103e+07	4.49725e+07	7.98922e+07	3.6325e+07	3.66559e+07	3.42902e+07	5.05112e+07	4.56177e+07	2.5804e+07	4.2654e+07	3.13524e+07	4.35056e+07	3.49461e+07	3.46607e+07	2.91806e+07	3.0748e+07	3.17131e+07	4.76279e+07	2.57835e+07	4.81753e+07	3.17347e+07	3.93619e+07	2.38849e+07	2.91493e+07	3.36332e+07
Mba03_g08000.1	9	9	163.08	0.00107002	4.51407	56DAF OB	80DAF OB		6.18548e+09	1.29145e+10	7.094e+09	7.55669e+09	1.12945e+10	6.78428e+09	5.78406e+09	6.00194e+09	7.89432e+09	5.62065e+09	7.2941e+09	1.10334e+10	8.20109e+09	8.25049e+09	9.38908e+09	8.51009e+09	1.18099e+10	9.82091e+09	9.46811e+09	9.53261e+09	3.06008e+09	9.33668e+09	3.92489e+09	1.01416e+09	9.9915e+09	9.11113e+09	4.84907e+09	1.1705e+10	7.59317e+09	7.93144e+09	2.70983e+09	9.75148e+09	1.20655e+09	3.99931e+09	3.45146e+09	2.17375e+09	2.54587e+08	2.82925e+09
Mba05_g09170.1	2	2	28.04	0.00108063	1.95721	42DAFAG	80DAF AG		3.95057e+07	2.29676e+07	3.89909e+07	4.29489e+07	3.75191e+07	3.43882e+07	4.07232e+07	3.41855e+07	3.79727e+07	4.12707e+07	2.98855e+07	2.5367e+07	3.26531e+07	2.48167e+07	3.0985e+07	2.71004e+07	3.25708e+07	3.63164e+07	3.20983e+07	2.67628e+07	3.25049e+07	2.60119e+07	2.16378e+07	3.19666e+07	1.71506e+07	2.4518e+07	3.74417e+07	2.62283e+07	3.56271e+07	2.57319e+07	2.8301e+07	1.19904e+07	1.63507e+07	2.0423e+07	2.6277e+07	2.90403e+07	4.13946e+07	3.02238e+07
Mba11_g09690.1	14	14	422.12	0.00109355	7.96725	80DAF AG	42DAFAG		1.23253e+08	6.38169e+07	1.94355e+08	1.49595e+08	1.83485e+08	1.11358e+08	6.06811e+07	1.2257e+08	2.22663e+08	7.89797e+07	2.67196e+08	5.19596e+08	2.25445e+08	1.89387e+08	4.56656e+08	2.24071e+08	2.93118e+08	4.53204e+08	2.56063e+08	2.32852e+08	6.17786e+08	3.27085e+08	6.5914e+08	1.32421e+08	6.73848e+08	4.58114e+08	3.05509e+08	1.17122e+09	2.65264e+08	6.40584e+08	1.39462e+09	9.00437e+08	2.30258e+08	1.27508e+09	6.6581e+08	4.784e+08	4.79887e+07	1.41071e+08
Ma04_p13640.1	4	4	42.26	0.00109758	10.2114	80DAF AG	56DAF OB	Uncharacterized protein At2g34160	6.80198e+06	7.43119e+07	1.02028e+07	1.09726e+07	4.89847e+06	1.10225e+07	1.08087e+07	7.58238e+06	1.01612e+07	3.65574e+07	1.5313e+07	1.16402e+07	9.39255e+06	9.53058e+06	1.1852e+07	2.23186e+06	8.91663e+06	1.05859e+07	2.28892e+07	1.22208e+07	3.61864e+07	1.3852e+07	1.89388e+07	1.98579e+07	1.20667e+08	2.71217e+07	2.69799e+07	2.60726e+07	3.81655e+07	2.45973e+07	7.69493e+07	2.95079e+08	6.8384e+07	2.3955e+07	3.11749e+07	3.16303e+07	3.35508e+07	4.85766e+07
Mba07_g02170.1	8	8	226.46	0.00109833	2.30893	42DAF OB	80DAF OB		5.11965e+07	4.76847e+07	4.79244e+07	5.0992e+07	6.24227e+07	4.45566e+07	4.88519e+07	4.54903e+07	5.13488e+07	3.6659e+07	3.20457e+07	3.59903e+07	5.356e+07	4.32252e+07	4.15663e+07	4.10956e+07	3.28996e+07	3.1669e+07	2.83454e+07	4.03617e+07	2.93426e+07	2.54937e+07	2.6946e+07	1.41743e+07	3.22075e+07	2.85229e+07	3.39751e+07	2.78439e+07	4.14837e+07	3.46962e+07	4.17315e+07	7.12668e+07	2.31297e+07	3.19932e+07	3.83134e+07	2.28502e+07	7.71889e+06	2.1279e+07
Mba05_g17750.1	14	14	370.35	0.00110721	2.70699	80DAF AG	42DAF OB		6.35287e+07	7.36092e+07	7.07976e+07	7.76084e+07	6.85759e+07	7.91212e+07	6.19109e+07	8.20692e+07	7.7214e+07	5.49112e+07	1.03217e+08	7.16961e+07	9.33498e+07	7.09958e+07	7.90067e+07	8.93742e+07	1.02335e+08	8.56161e+07	5.29023e+07	7.90117e+07	1.86887e+08	8.59068e+07	1.1441e+08	6.00418e+07	9.80792e+07	1.04853e+08	1.25112e+08	1.25949e+08	6.4921e+07	1.30423e+08	2.13677e+08	1.04577e+08	3.19442e+08	1.29184e+08	1.19359e+08	1.04221e+08	3.41928e+08	1.21688e+08
Mba05_g18820.1	6	6	71.63	0.00110767	2.5133	56DAF OB	80DAF OB		3.65617e+07	4.91462e+07	4.3797e+07	6.0472e+07	4.54611e+07	5.43998e+07	3.19441e+07	4.663e+07	8.42295e+07	3.04071e+07	5.65689e+07	3.97742e+07	5.75197e+07	6.80997e+07	7.49167e+07	6.25609e+07	5.20149e+07	8.17702e+07	6.62066e+07	6.25036e+07	4.15603e+07	5.00686e+07	5.62947e+07	2.59678e+07	5.14418e+07	6.80634e+07	3.99107e+07	6.23555e+07	3.92714e+07	5.6093e+07	4.74162e+07	4.92994e+07	2.90346e+07	4.39538e+07	2.80181e+07	3.06244e+07	1.88413e+07	2.59839e+07
Ma09_p14380.2;Mba09_g13650.1	14	14	488.05	0.00111071	2.50435	80DAF OB	42DAFAG	Isoamylase 3, chloroplastic	4.4922e+07	4.00368e+07	4.9589e+07	5.5147e+07	6.06095e+07	3.31672e+07	4.56492e+07	3.62191e+07	3.84215e+07	2.84229e+07	5.76379e+07	4.02026e+07	6.47456e+07	4.48734e+07	4.87629e+07	5.24938e+07	5.24535e+07	6.60795e+07	4.6521e+07	7.49733e+07	1.0392e+08	5.53724e+07	6.77133e+07	3.39053e+07	6.16995e+07	6.72317e+07	9.44758e+07	9.23088e+07	6.63737e+07	8.11143e+07	1.49458e+08	3.6867e+07	9.84058e+07	6.61689e+07	1.06978e+08	1.03941e+08	5.69015e+07	9.65731e+07
Ma11_p05190.1	9	9	476.55	0.00111849	3.72463	80DAF AG	42DAFAG	Pectinesterase 3	1.54301e+08	1.24003e+08	2.12141e+08	2.33034e+08	1.7132e+08	1.02503e+08	1.24724e+08	1.11974e+08	1.47537e+08	8.40664e+07	1.66658e+08	1.12192e+08	2.22837e+08	1.38723e+08	1.36395e+08	2.72185e+08	1.33853e+08	1.60126e+08	9.91701e+07	1.63782e+08	3.76881e+08	1.49684e+08	2.49923e+08	1.07607e+08	1.80356e+08	2.41094e+08	2.48756e+08	2.38893e+08	1.04177e+08	1.97566e+08	5.47324e+08	1.3366e+08	6.89696e+08	3.30145e+08	3.57798e+08	3.02977e+08	3.85054e+08	3.02994e+08
Mba02_g09650.1	24	24	616.1	0.00113354	1.93888	80DAF AG	42DAFAG		5.40535e+08	8.35784e+08	6.10406e+08	5.33304e+08	5.39705e+08	7.0087e+08	3.02527e+08	5.96263e+08	6.24314e+08	4.39417e+08	6.33686e+08	5.54998e+08	7.34698e+08	5.70577e+08	5.25654e+08	8.87422e+08	6.00343e+08	6.62154e+08	6.01489e+08	5.61101e+08	7.79092e+08	4.8628e+08	7.8474e+08	5.82246e+08	6.65941e+08	9.2598e+08	7.05156e+08	1.01098e+09	5.42329e+08	9.86548e+08	1.08193e+09	1.0976e+09	9.00707e+08	1.05096e+09	7.07078e+08	9.209e+08	6.56229e+08	9.14509e+08
Ma08_p22100.1	7	7	250.64	0.00113583	2.80484	80DAF AG	56DAF OB	Superoxide dismutase [Mn] 3.1, mitochondrial	2.76048e+07	3.84535e+07	2.14859e+07	3.60184e+07	4.0553e+07	3.75315e+07	2.20043e+07	2.65877e+07	4.34671e+07	3.68603e+07	2.99073e+07	3.27135e+07	2.73477e+07	4.34475e+07	3.30522e+07	5.17631e+07	2.93565e+07	2.81442e+07	2.3811e+07	3.08608e+07	2.84031e+07	4.47688e+07	5.54685e+07	3.71704e+07	6.2874e+07	2.14872e+07	2.44468e+07	4.49663e+07	2.97271e+07	7.19309e+07	4.74362e+07	1.30566e+08	7.80799e+07	1.11769e+08	3.60981e+07	3.80129e+07	2.8637e+07	3.29268e+07
Ma09_p23400.1	8	8	100.99	0.00115436	24.2977	80DAF OB	42DAFAG	Villin-4	5.72186e+07	4.50408e+07	5.79737e+07	5.98505e+07	6.44624e+07	5.33492e+07	2.37578e+07	4.43351e+07	3.9555e+07	3.60473e+07	1.04759e+08	6.67329e+07	1.47457e+08	8.72475e+07	7.51859e+07	3.39228e+08	2.45906e+07	1.2122e+08	1.18065e+08	1.25714e+08	2.72843e+08	1.12746e+08	1.08807e+08	1.23688e+08	1.09726e+08	1.73037e+08	1.70361e+08	1.52897e+08	1.10868e+08	9.79922e+07	1.31659e+08	1.22072e+08	8.91557e+08	1.15963e+08	1.2792e+08	2.14212e+08	3.25658e+09	2.31469e+08
Ma11_p06280.1	3	3	66.91	0.00115849	1.74487	42DAFAG	80DAF OB	Beta-glucosidase 18	4.84109e+07	5.18926e+07	5.26287e+07	5.51164e+07	6.21076e+07	5.25513e+07	6.69143e+07	6.34361e+07	5.1516e+07	4.57148e+07	3.86447e+07	4.36376e+07	7.15604e+07	4.9934e+07	4.83247e+07	7.55215e+07	3.61598e+07	4.1066e+07	3.99558e+07	4.78349e+07	4.69661e+07	4.13188e+07	4.64152e+07	3.44917e+07	4.76828e+07	4.44642e+07	3.37597e+07	3.52261e+07	3.38365e+07	3.65924e+07	4.49294e+07	3.01088e+07	5.09381e+07	4.01256e+07	3.94739e+07	2.53357e+07	2.9934e+07	3.36938e+07
Ma08_p30750.1	38	38	1272.55	0.00119666	1.5311	42DAFAG	80DAF OB	Phospholipase A1-Igamma2, chloroplastic	7.01947e+08	7.56711e+08	8.0623e+08	7.793e+08	8.64302e+08	7.17739e+08	8.09932e+08	6.83942e+08	9.83249e+08	7.45174e+08	4.91314e+08	7.7869e+08	7.93434e+08	6.86681e+08	7.08115e+08	7.8182e+08	5.96216e+08	5.89363e+08	5.38955e+08	6.76559e+08	5.62434e+08	5.23169e+08	7.33801e+08	5.4123e+08	7.28907e+08	7.14142e+08	4.26428e+08	6.07342e+08	5.89313e+08	5.48755e+08	5.65916e+08	4.99929e+08	5.25025e+08	5.98561e+08	6.81156e+08	4.80273e+08	4.88225e+08	4.0901e+08
Mba07_g01970.1	13	13	138.93	0.00122219	1.62731	80DAF OB	56DAF OB		1.26654e+08	1.37613e+08	1.26418e+08	1.44203e+08	1.4262e+08	1.23277e+08	1.47321e+08	1.16144e+08	1.41758e+08	1.41784e+08	1.37361e+08	1.15935e+08	1.69037e+08	1.22019e+08	1.2495e+08	9.87361e+07	1.35158e+08	1.17919e+08	1.12197e+08	1.3137e+08	1.4545e+08	1.48304e+08	1.27245e+08	1.50693e+08	1.89317e+08	1.18327e+08	1.44134e+08	1.56838e+08	1.38585e+08	1.09698e+08	1.27185e+08	1.13662e+08	1.688e+08	1.25757e+08	1.60359e+08	1.69556e+08	2.36771e+08	2.08405e+08
Ma07_p01380.1	11	11	261.92	0.00123161	1.76123	42DAF OB	80DAF AG	60S ribosomal protein L4-1	1.55987e+08	1.57207e+08	1.7106e+08	1.53822e+08	1.8642e+08	1.51485e+08	2.02863e+08	1.31487e+08	1.59343e+08	1.76427e+08	1.36393e+08	1.54413e+08	1.24789e+08	1.49565e+08	1.81773e+08	9.78478e+07	1.31618e+08	1.30147e+08	1.27544e+08	1.4248e+08	1.26759e+08	1.6226e+08	1.35436e+08	1.25455e+08	1.08639e+08	1.30779e+08	1.49452e+08	1.42948e+08	1.88025e+08	1.21161e+08	8.30898e+07	1.10531e+08	6.08465e+07	1.20041e+08	1.39352e+08	1.23648e+08	6.57465e+07	1.3578e+08
Mba08_g19920.1	5	5	114.31	0.00124036	1.55997	42DAF OB	70DAF AG		6.32411e+07	7.21884e+07	6.51999e+07	9.40863e+07	6.57235e+07	5.82173e+07	8.40562e+07	5.974e+07	6.24301e+07	8.92812e+07	5.42571e+07	5.11179e+07	5.77352e+07	4.82331e+07	5.20849e+07	5.05128e+07	5.35416e+07	5.00797e+07	5.43973e+07	5.19434e+07	5.19251e+07	5.21826e+07	3.8842e+07	3.92204e+07	4.88845e+07	4.86462e+07	5.52432e+07	6.95976e+07	5.2247e+07	4.43622e+07	4.34715e+07	5.34927e+07	6.9891e+07	4.24631e+07	4.70679e+07	5.56661e+07	6.18727e+07	7.25291e+07
Mba11_g06200.1;Ma11_p06420.1	5	5	58.23	0.00125171	1.8299	80DAF AG	42DAFAG		1.32053e+08	2.63079e+08	1.13076e+08	1.74689e+08	2.19044e+08	1.31076e+08	1.17811e+08	1.20414e+08	1.56975e+08	2.31313e+08	1.77906e+08	1.49083e+08	2.01329e+08	1.90886e+08	1.64895e+08	2.20285e+08	2.30258e+08	1.98125e+08	1.86699e+08	1.96061e+08	1.75066e+08	2.47429e+08	1.99789e+08	2.79153e+08	2.78959e+08	1.85636e+08	1.72984e+08	2.50317e+08	1.74002e+08	1.72179e+08	2.54678e+08	3.09392e+08	2.95462e+08	2.49514e+08	2.04793e+08	2.29644e+08	2.54654e+08	3.21284e+08
Ma04_p26040.1	4	4	167.16	0.00128818	10.959	42DAFAG	80DAF OB	fumarylacetoacetase, putative, expressed	1.90392e+06	4.79973e+06	7.32056e+06	4.21751e+06	3.46188e+06	1.09558e+07	1.51003e+06	6.02107e+06	1.14078e+07	5.15807e+06	4.08569e+06	6.99836e+06	568221	5.67199e+06	3.68309e+06	6.45956e+06	477678	1.93605e+06	2.57569e+06	3.33029e+06	2.10906e+06	3.00968e+06	4.49245e+06	1.51238e+06	2.62269e+06	2.89487e+06	1.41274e+06	2.65169e+06	2.12689e+06	3.62374e+06	1.37076e+06	3.07418e+06	749084	3.0746e+06	272657	1.8067e+06	228995	250488
Mba01_g10830.1	3	3	49.54	0.00129153	1.73835	42DAF OB	70DAF OB		4.58429e+07	5.17933e+07	5.08646e+07	5.99388e+07	6.26898e+07	4.82255e+07	6.30459e+07	5.74137e+07	5.27624e+07	4.64076e+07	3.69396e+07	3.6872e+07	7.23608e+07	4.83659e+07	4.30998e+07	7.59202e+07	3.31545e+07	3.40769e+07	3.34498e+07	4.80553e+07	4.33353e+07	2.82218e+07	4.00608e+07	3.04849e+07	4.08186e+07	3.28706e+07	3.35899e+07	2.85424e+07	3.19264e+07	2.90405e+07	4.59304e+07	2.87121e+07	4.82392e+07	3.0933e+07	3.9345e+07	2.57324e+07	2.99502e+07	3.27796e+07
Ma05_p06000.1;Mba05_g11480.1	9	9	236.44	0.0013676	1.90294	42DAF OB	80DAF AG	Heat shock 70 kDa protein 14	2.01645e+07	2.18849e+07	1.84685e+07	1.74802e+07	3.09175e+07	1.55071e+07	2.17782e+07	1.74517e+07	2.29258e+07	2.21066e+07	1.19247e+07	8.91618e+06	1.87311e+07	1.62313e+07	1.29139e+07	1.46668e+07	8.5591e+06	7.2176e+06	1.50414e+07	1.31735e+07	1.19055e+07	1.283e+07	1.28277e+07	1.44207e+07	1.64187e+07	1.24988e+07	1.83617e+07	9.57484e+06	1.33678e+07	1.33596e+07	1.30453e+07	1.24597e+07	1.16626e+07	8.62063e+06	1.53372e+07	1.00073e+07	2.09599e+07	1.69297e+07
Ma02_p22260.1	6	6	107.15	0.00138506	1.82075	42DAFAG	80DAF AG	40S ribosomal protein S25-4	4.4043e+07	4.03333e+07	3.98944e+07	2.85582e+07	4.00234e+07	4.29507e+07	4.75739e+07	4.11111e+07	3.72033e+07	2.51926e+07	3.75299e+07	2.89083e+07	2.74111e+07	2.01551e+07	2.73048e+07	2.80031e+07	3.46138e+07	3.86216e+07	3.35683e+07	2.17378e+07	3.07862e+07	2.62083e+07	2.97448e+07	3.71286e+07	3.95526e+07	2.6642e+07	3.29158e+07	2.84217e+07	2.70718e+07	3.25389e+07	2.48593e+07	2.55873e+07	2.0584e+07	1.42227e+07	2.33586e+07	2.81523e+07	2.11739e+07	2.95572e+07
Ma06_p27520.1	7	7	247.62	0.00139076	7.55342	80DAF AG	42DAFAG	abscisic stress-ripening, putative, expressed	5.70579e+07	8.23475e+07	9.16845e+07	7.77296e+07	7.97615e+07	5.2387e+07	2.83042e+07	5.03835e+07	1.13134e+08	5.94715e+07	1.19498e+08	2.25207e+08	9.41093e+07	8.58741e+07	2.04044e+08	1.24074e+08	1.00494e+08	1.96798e+08	1.15658e+08	9.58929e+07	3.02501e+08	1.45273e+08	2.36802e+08	7.82791e+07	3.17394e+08	1.82143e+08	1.32771e+08	4.73244e+08	1.2443e+08	2.81499e+08	6.61252e+08	4.99388e+08	1.16788e+08	5.57632e+08	2.41455e+08	2.16593e+08	1.65487e+07	7.30826e+07
Ma05_p17240.1	9	9	289.53	0.00140991	3.31888	80DAF OB	42DAFAG	Monodehydroascorbate reductase 5, mitochondrial	7.76248e+07	5.08108e+07	9.10233e+07	8.99476e+07	8.77916e+07	6.61886e+07	6.71281e+07	7.39696e+07	6.26204e+07	5.44113e+07	9.00464e+07	7.37279e+07	1.14279e+08	7.90974e+07	8.76937e+07	1.32121e+08	9.11207e+07	1.01356e+08	7.7431e+07	1.15892e+08	1.89406e+08	7.3497e+07	1.36909e+08	8.15788e+07	8.15165e+07	1.26421e+08	1.63701e+08	1.24689e+08	1.16424e+08	1.04725e+08	2.36991e+08	5.12022e+07	3.60048e+08	1.16257e+08	1.5638e+08	1.5979e+08	3.44572e+08	2.00356e+08
Ma06_p08410.1	6	6	207.85	0.00142697	2.24174	42DAFAG	80DAF AG	T-complex protein 1 subunit epsilon	1.88699e+07	2.42718e+07	1.76433e+07	1.94591e+07	1.91346e+07	2.40063e+07	2.31925e+07	2.51291e+07	2.25317e+07	1.92897e+07	1.54923e+07	1.39277e+07	2.20995e+07	1.69695e+07	1.46775e+07	1.82372e+07	1.63904e+07	1.29804e+07	1.48396e+07	1.88465e+07	1.13746e+07	1.17523e+07	1.57936e+07	1.75884e+07	2.02617e+07	1.41109e+07	1.54383e+07	1.26349e+07	1.25718e+07	1.40402e+07	1.40586e+07	1.20477e+07	4.93824e+06	9.6915e+06	1.45436e+07	1.21321e+07	2.69767e+06	1.25106e+07
Ma02_p15410.1	6	6	98.05	0.0014397	3.02303	80DAF OB	80DAF AG	Probable mitochondrial-processing peptidase subunit beta	1.60747e+07	8.93629e+06	1.69611e+07	1.39483e+07	8.183e+06	1.73173e+07	2.44536e+07	1.99767e+07	1.01798e+07	1.79129e+07	1.6808e+07	1.38347e+07	9.90041e+06	8.13083e+06	1.408e+07	5.92928e+06	1.64141e+07	1.69976e+07	1.55484e+07	9.22601e+06	1.54508e+07	1.23245e+07	1.06913e+07	2.02895e+07	9.35418e+06	1.74651e+07	2.19099e+07	1.27366e+07	1.56925e+07	1.60204e+07	5.25835e+06	7.57571e+06	5.30627e+06	7.92277e+06	1.23261e+07	1.8025e+07	2.88648e+07	1.95736e+07
Ma04_p10150.1	10	10	406.66	0.00149113	1.6358	42DAF OB	80DAF AG	Putative Cinnamoyl-CoA reductase 1	8.49967e+07	8.63146e+07	8.71966e+07	8.903e+07	8.85682e+07	7.47797e+07	7.40914e+07	7.47147e+07	7.90305e+07	7.60442e+07	7.19057e+07	7.24673e+07	8.36527e+07	6.90199e+07	7.55856e+07	6.47414e+07	7.93537e+07	6.9317e+07	6.02918e+07	6.63128e+07	8.26901e+07	7.34649e+07	6.95666e+07	6.38194e+07	6.54202e+07	7.46034e+07	7.34042e+07	5.10991e+07	5.89468e+07	7.82654e+07	4.22983e+07	5.19542e+07	6.92487e+07	4.97801e+07	5.97202e+07	5.4127e+07	1.02585e+08	6.68812e+07
Mba07_g18710.1	8	8	123.8	0.00150133	2.50105	42DAF OB	80DAF AG		2.61514e+07	4.36261e+07	2.58157e+07	3.251e+07	3.80382e+07	1.98227e+07	2.70942e+07	2.0614e+07	2.65112e+07	3.53139e+07	2.36868e+07	2.22482e+07	2.11901e+07	2.06548e+07	2.15912e+07	1.4526e+07	3.17867e+07	2.28534e+07	2.88853e+07	2.03453e+07	1.83918e+07	3.28447e+07	1.8778e+07	3.06643e+07	2.83182e+07	2.0723e+07	2.14155e+07	1.55262e+07	2.26939e+07	2.07018e+07	9.03509e+06	2.23853e+07	5.59952e+06	1.61232e+07	2.40814e+07	1.51055e+07	1.73126e+07	2.41836e+07
Ma04_p13500.1	17	17	1180.59	0.00151129	1.62953	42DAF OB	80DAF OB	ATP synthase subunit beta, mitochondrial	4.11546e+08	6.40267e+08	4.76795e+08	6.08925e+08	6.06097e+08	4.82723e+08	4.4283e+08	4.51497e+08	5.46586e+08	4.7682e+08	4.04362e+08	4.95181e+08	5.48969e+08	4.81291e+08	4.8181e+08	5.0896e+08	4.35035e+08	4.0954e+08	3.97493e+08	4.88219e+08	4.11221e+08	3.52381e+08	4.03207e+08	2.48098e+08	5.00328e+08	4.08162e+08	3.68839e+08	4.7736e+08	3.27607e+08	3.99465e+08	4.56337e+08	5.65645e+08	5.16797e+08	4.09523e+08	4.27945e+08	2.88525e+08	3.51749e+08	2.78734e+08
Ma05_p23890.1;Mba05_g23510.1	2	2	54.69	0.00153515	1.63843	42DAF OB	70DAF OB	Beta-glucosidase 22	4.34815e+07	5.08361e+07	4.68143e+07	5.63834e+07	5.98838e+07	4.44118e+07	6.0022e+07	5.34498e+07	5.09308e+07	4.57839e+07	3.63888e+07	3.72829e+07	7.10748e+07	4.88138e+07	4.15256e+07	7.27481e+07	3.43855e+07	3.69448e+07	3.52688e+07	4.53338e+07	4.18692e+07	3.1477e+07	3.81735e+07	3.50432e+07	4.15464e+07	3.26791e+07	3.12816e+07	3.35033e+07	3.11206e+07	2.85164e+07	4.37147e+07	2.84792e+07	4.67915e+07	3.24253e+07	3.66394e+07	2.80004e+07	2.92234e+07	3.70068e+07
Mba09_g08450.1	8	8	114.53	0.00154317	2.38667	56DAF AG	80DAF OB		5.28015e+07	4.98849e+07	7.66655e+07	7.1697e+07	6.27618e+07	7.69824e+07	4.55965e+07	8.57536e+07	7.28946e+07	3.21543e+07	5.18233e+07	6.23961e+07	8.0649e+07	7.00292e+07	5.97997e+07	7.98941e+07	3.82262e+07	5.87798e+07	6.01548e+07	6.02897e+07	4.63523e+07	2.59342e+07	5.26502e+07	2.38432e+07	5.57364e+07	4.96852e+07	3.6824e+07	3.798e+07	2.06306e+07	5.04059e+07	5.91675e+07	4.11081e+07	2.6163e+07	3.32944e+07	4.78255e+07	2.25217e+07	1.62767e+07	2.22132e+07
Ma02_p04310.1	9	9	573.7	0.00156545	2.19633	80DAF AG	42DAFAG	Superoxide dismutase [Cu-Zn]	3.70268e+08	4.84018e+08	3.29074e+08	4.85267e+08	5.41879e+08	2.72219e+08	2.36711e+08	2.89357e+08	3.60321e+08	3.47426e+08	4.96437e+08	4.01052e+08	3.14088e+08	4.0995e+08	4.41996e+08	5.61218e+08	4.86209e+08	4.9938e+08	4.80056e+08	4.02165e+08	3.91535e+08	6.03493e+08	3.67356e+08	2.91187e+08	6.28904e+08	4.39469e+08	4.47011e+08	9.57982e+08	4.55787e+08	4.5246e+08	5.40562e+08	7.66912e+08	7.83848e+08	5.54871e+08	4.13653e+08	6.94711e+08	5.88064e+08	5.04448e+08
Ma03_p30760.1;Ma03_p22600.1;Mba01_g02720.1;Mba01_g02730.1;Mba01_g10040.1	31	31	1062.83	0.00156749	4.31181	56DAF OB	80DAF OB	Beta-glucosidase 1	5.74456e+09	1.20629e+10	6.65134e+09	7.17891e+09	1.07064e+10	6.05767e+09	5.24441e+09	5.58264e+09	6.95338e+09	4.87076e+09	7.22341e+09	1.09889e+10	8.02095e+09	7.91193e+09	9.28709e+09	8.52802e+09	1.18115e+10	9.88483e+09	9.52589e+09	9.52723e+09	3.16767e+09	9.33722e+09	4.00066e+09	1.03904e+09	9.93466e+09	9.21583e+09	4.99008e+09	1.17817e+10	7.65392e+09	7.99323e+09	2.89815e+09	9.83139e+09	1.15361e+09	4.0831e+09	3.5589e+09	2.2727e+09	3.11599e+08	2.9996e+09
Mba06_g05210.1	5	5	110.89	0.00156756	1.68339	80DAF OB	42DAFAG		1.87077e+08	2.80629e+08	1.66695e+08	2.1233e+08	2.52013e+08	1.69126e+08	2.32151e+08	1.56494e+08	1.93371e+08	2.43518e+08	2.08305e+08	2.31074e+08	2.21105e+08	2.1577e+08	1.82771e+08	2.64461e+08	2.01555e+08	1.99688e+08	2.19078e+08	2.17564e+08	1.87859e+08	2.8571e+08	2.24215e+08	2.39813e+08	3.15589e+08	2.35413e+08	2.30587e+08	2.88217e+08	2.60645e+08	2.2579e+08	2.76576e+08	3.47264e+08	4.67557e+08	2.28862e+08	2.73922e+08	3.01651e+08	4.53232e+08	3.10718e+08
Ma10_p15760.1	2	2	37.73	0.00156864	11.5312	80DAF AG	42DAF OB	expressed protein	6.12967e+06	6.98292e+06	1.80388e+07	1.10778e+07	2.07697e+06	1.27937e+07	5.37567e+06	8.04836e+06	1.10191e+07	1.28324e+07	9.33048e+06	3.3243e+07	1.14644e+07	2.46467e+07	3.02468e+07	4.34277e+07	9.51525e+06	3.36779e+07	3.06009e+07	3.57985e+07	5.25724e+07	1.15914e+07	8.53423e+07	8.4226e+06	9.28732e+06	8.80572e+07	1.16211e+07	2.45017e+07	1.4098e+07	1.04954e+08	9.96792e+07	1.49629e+08	2.34702e+07	1.35944e+08	1.38964e+07	1.53583e+07	2.35132e+07	1.48019e+07
Ma09_p15800.1	2	2	111.49	0.00160071	3.64739	80DAF OB	42DAF OB	Hypothetical protein	7.37412e+06	7.18744e+06	6.29506e+06	5.42409e+06	4.80494e+06	5.28545e+06	6.05921e+06	7.79946e+06	7.33616e+06	9.89646e+06	8.29616e+06	8.92816e+06	6.54883e+06	9.42452e+06	8.33149e+06	8.21441e+06	8.35957e+06	7.5539e+06	7.58552e+06	7.02638e+06	8.86458e+06	1.20466e+07	9.9327e+06	1.54998e+07	1.26389e+07	8.67401e+06	9.01991e+06	1.16991e+07	8.75051e+06	7.71786e+06	5.80354e+06	1.3375e+07	1.90503e+07	1.08001e+07	1.03014e+07	1.46989e+07	5.4355e+07	1.13498e+07
Ma10_p01570.1;Mba08_g21730.1	9	9	90.02	0.00163435	2.1582	70DAF OB	42DAFAG	Uncharacterized aarF domain-containing protein kinase At1g79600, chloroplastic	5.84708e+07	7.148e+07	6.33255e+07	7.16356e+07	6.78119e+07	6.14419e+07	7.49916e+07	5.85434e+07	5.32739e+07	7.13519e+07	1.03569e+08	1.0134e+08	8.41817e+07	7.08956e+07	1.00445e+08	6.02385e+07	1.89825e+08	9.42581e+07	1.01289e+08	9.29474e+07	7.1901e+07	1.27285e+08	1.04632e+08	1.42452e+08	1.71689e+08	1.41284e+08	9.67293e+07	1.65682e+08	1.46236e+08	1.39836e+08	6.64994e+07	1.62503e+08	8.80809e+07	9.34445e+07	9.8643e+07	9.01109e+07	5.46263e+07	1.21979e+08
Mba03_g19140.1	6	6	88.69	0.00165434	3.64463	80DAF AG	42DAF OB		1.9277e+07	1.93393e+07	2.11952e+07	2.24334e+07	2.32688e+07	2.97257e+07	1.94678e+07	1.97175e+07	3.80725e+07	2.73145e+07	2.58899e+07	3.07951e+07	1.94966e+07	3.22038e+07	2.75025e+07	1.64417e+07	2.48995e+07	2.79005e+07	2.1645e+07	2.09929e+07	2.97658e+07	3.97923e+07	6.43391e+07	4.50239e+07	2.86256e+07	3.1659e+07	2.75904e+07	3.37646e+07	2.66919e+07	1.02526e+08	3.87351e+07	1.15403e+08	2.87364e+07	1.24772e+08	3.04692e+07	4.37598e+07	3.6989e+07	4.99653e+07
Ma03_p15180.1	4	4	131.15	0.00165499	57.0733	42DAF OB	80DAF AG	Histone H4	1.80298e+07	1.07004e+07	2.48945e+07	3.27425e+07	3.64377e+07	1.10932e+07	2.83649e+07	9.2444e+06	2.02758e+07	1.48029e+07	3.3878e+06	5.17078e+06	6.65402e+06	6.84466e+06	9.88054e+06	1.02343e+07	1.27129e+07	6.21711e+06	2.04319e+06	1.26093e+07	6.44973e+06	471955	1.23738e+06	1.63863e+06	720738	3.84735e+06	8.0825e+06	2.39869e+06	3.77577e+06	3.2521e+06	1.14011e+06	0	142102	439155	2.20613e+06	5.0158e+06	566506	2.85209e+06
Ma06_p07020.1	5	5	72.61	0.0016618	4.3152	80DAF OB	42DAFAG	Coatomer subunit beta'-1	9.04516e+06	1.20034e+06	1.12454e+07	5.20842e+06	1.28289e+06	4.98258e+06	4.96375e+06	5.44048e+06	3.01191e+06	1.68942e+06	9.51559e+06	4.79403e+06	5.31359e+06	4.15843e+06	7.17239e+06	4.78781e+06	7.88611e+06	9.29949e+06	1.27517e+07	8.00468e+06	8.00667e+06	8.86129e+06	1.53707e+07	2.92546e+07	2.45693e+07	1.46591e+07	1.00288e+07	1.18091e+07	1.35824e+07	1.22327e+07	4.2568e+06	2.91039e+07	3.65865e+06	1.24299e+07	1.8535e+07	1.33816e+07	2.31541e+07	1.42768e+07
Ma08_p25110.1	2	2	54.6	0.00169312	1.44161	42DAFAG	80DAF AG	Beta-glucosidase 24	8.61471e+07	1.07857e+08	8.70248e+07	1.03596e+08	9.70684e+07	9.51613e+07	1.06911e+08	1.03214e+08	1.02167e+08	1.05113e+08	7.98936e+07	7.8154e+07	1.23256e+08	8.85677e+07	7.97243e+07	1.06665e+08	6.99554e+07	7.64203e+07	7.62182e+07	7.98237e+07	7.48276e+07	8.49223e+07	7.21212e+07	8.91886e+07	1.10818e+08	7.34211e+07	7.53222e+07	8.47962e+07	7.81151e+07	6.50326e+07	6.0742e+07	8.43102e+07	6.82771e+07	7.11104e+07	7.52037e+07	7.46796e+07	6.90139e+07	8.13897e+07
Ma02_p12910.1	5	5	61.4	0.00170388	1.39058	42DAF OB	56DAF AG	Calcium-dependent protein kinase 6	1.10584e+08	1.38165e+08	1.01399e+08	1.14679e+08	1.11669e+08	1.12027e+08	1.35899e+08	1.24925e+08	9.81211e+07	1.0364e+08	8.28192e+07	7.39553e+07	9.84267e+07	8.29551e+07	7.64159e+07	1.10644e+08	9.4245e+07	8.76191e+07	8.68685e+07	8.53391e+07	7.35305e+07	8.24401e+07	7.53379e+07	1.06268e+08	8.50499e+07	7.75349e+07	1.03817e+08	8.66056e+07	9.12645e+07	7.06343e+07	8.79159e+07	7.46293e+07	1.15399e+08	7.36964e+07	9.33248e+07	7.62816e+07	1.02612e+08	1.07378e+08
Ma04_p07270.1	6	6	127.03	0.00174259	2.27298	42DAF OB	80DAF OB	UDP-glucose 6-dehydrogenase 5	2.8014e+07	4.21781e+07	2.44184e+07	6.22528e+07	4.53278e+07	1.60691e+07	2.13985e+07	2.03087e+07	2.65979e+07	2.24001e+07	4.65851e+07	2.55911e+07	3.62919e+07	2.79492e+07	2.89456e+07	4.32923e+07	3.89891e+07	4.3416e+07	2.96292e+07	3.4485e+07	3.52176e+07	5.08761e+07	1.57687e+07	1.95899e+07	3.57781e+07	2.96137e+07	2.8156e+07	4.17751e+07	2.05446e+07	2.17434e+07	1.40059e+07	2.50495e+07	2.02315e+07	1.67529e+07	1.99663e+07	9.13435e+06	2.081e+07	2.12526e+07
Ma03_p11290.1	14	14	418.35	0.00176096	1.6992	42DAFAG	80DAF AG	Transketolase, chloroplastic	1.26314e+08	1.16594e+08	1.1568e+08	1.30299e+08	1.06099e+08	1.13323e+08	1.29808e+08	1.28898e+08	1.03249e+08	1.20161e+08	1.00428e+08	9.14259e+07	9.71738e+07	7.42059e+07	9.88464e+07	7.78585e+07	1.01038e+08	9.64343e+07	9.16266e+07	8.79482e+07	9.32925e+07	7.60705e+07	7.97095e+07	9.43815e+07	5.84268e+07	7.95159e+07	1.09385e+08	1.38142e+08	9.52433e+07	7.62848e+07	7.19581e+07	5.85174e+07	6.74851e+07	8.23778e+07	7.18611e+07	1.02409e+08	5.2746e+07	1.29102e+08
Ma03_p01900.1;Mba03_g01770.1	6	6	229.2	0.00177233	1.89819	42DAF OB	80DAF AG	20 kDa chaperonin, chloroplastic	3.7171e+07	4.87868e+07	4.72101e+07	4.65691e+07	5.24074e+07	3.25513e+07	4.46116e+07	3.63268e+07	3.9868e+07	4.08417e+07	3.37259e+07	2.93503e+07	2.17081e+07	3.0945e+07	2.10541e+07	2.65238e+07	3.0529e+07	2.98864e+07	3.47085e+07	3.15908e+07	2.25966e+07	3.87487e+07	2.36158e+07	2.47163e+07	3.42728e+07	2.18529e+07	3.10186e+07	3.73619e+07	3.67907e+07	3.1546e+07	2.58058e+07	3.77425e+07	1.20372e+07	2.22526e+07	2.76322e+07	2.98355e+07	4.00778e+07	3.17519e+07
Mba04_g09690.1	11	11	275.15	0.00177511	1.62749	42DAF OB	80DAF AG		8.27306e+07	8.52731e+07	8.94466e+07	8.4926e+07	8.66917e+07	7.65949e+07	7.12725e+07	7.65044e+07	7.94098e+07	7.20498e+07	7.16416e+07	7.29063e+07	8.15182e+07	6.93552e+07	7.52092e+07	6.49841e+07	7.96057e+07	6.87215e+07	6.04641e+07	6.53938e+07	8.39675e+07	7.32178e+07	6.98184e+07	6.40545e+07	6.37047e+07	7.53414e+07	7.40333e+07	5.09503e+07	5.88197e+07	7.8314e+07	4.23271e+07	5.05087e+07	6.84548e+07	4.96202e+07	5.77362e+07	5.51015e+07	1.00755e+08	6.79478e+07
Ma06_p03220.1	9	9	297.83	0.00177745	1.28387	80DAF AG	42DAFAG	GTP-binding nuclear protein Ran-3	3.89116e+08	4.43935e+08	3.61149e+08	3.98703e+08	4.20199e+08	3.74339e+08	3.86918e+08	3.59154e+08	3.90544e+08	3.66678e+08	4.47775e+08	4.21686e+08	3.71227e+08	3.38708e+08	3.7468e+08	3.84935e+08	4.00433e+08	4.09647e+08	4.07302e+08	3.34839e+08	4.63091e+08	5.03805e+08	4.00513e+08	3.543e+08	4.49417e+08	4.28615e+08	4.7834e+08	5.44145e+08	4.05657e+08	3.8549e+08	4.72496e+08	4.63613e+08	5.02379e+08	4.90015e+08	4.44591e+08	5.22472e+08	4.38507e+08	4.99031e+08
Ma09_p26790.1;Mba09_g22610.1	7	7	234.23	0.0017813	3.25803	80DAF AG	42DAFAG	Soluble inorganic pyrophosphatase 6, chloroplastic	4.71958e+06	1.20852e+07	8.65331e+06	1.27313e+07	1.90828e+07	6.10874e+06	9.33646e+06	1.11249e+07	1.21584e+07	1.08823e+07	1.4878e+07	1.2981e+07	6.77787e+06	1.3906e+07	1.51814e+07	9.76709e+06	1.49078e+07	1.63227e+07	9.0991e+06	1.58901e+07	1.38644e+07	1.88851e+07	1.63832e+07	1.56051e+07	1.98455e+07	1.17252e+07	1.07955e+07	2.76508e+07	1.11527e+07	2.46747e+07	1.53436e+07	3.39598e+07	5.43411e+07	2.56624e+07	1.81702e+07	1.89537e+07	2.61975e+07	1.89877e+07
Ma10_p07390.1;Mba10_g06560.1	7	7	146.27	0.00179774	2.05607	42DAFAG	80DAF AG	60S ribosomal protein L7-2	7.05124e+07	4.7966e+07	6.95492e+07	4.86403e+07	6.11261e+07	5.92005e+07	9.36313e+07	5.72241e+07	5.05138e+07	7.43894e+07	4.12095e+07	4.2312e+07	4.9224e+07	4.99076e+07	5.0243e+07	4.22659e+07	4.15845e+07	3.71193e+07	4.49709e+07	4.49869e+07	3.7484e+07	4.84439e+07	3.51352e+07	4.88738e+07	5.32478e+07	3.65112e+07	4.79163e+07	2.93021e+07	6.87076e+07	2.88062e+07	3.14263e+07	2.28347e+07	4.50526e+07	3.10165e+07	4.46157e+07	4.26396e+07	7.73552e+07	4.27208e+07
Ma05_p13370.1	5	5	219.24	0.00181578	1.62827	42DAF OB	80DAF OB	Malate dehydrogenase, cytoplasmic	2.23056e+08	3.72848e+08	2.14102e+08	2.53803e+08	2.99856e+08	2.16574e+08	2.30896e+08	1.85266e+08	2.31708e+08	2.61817e+08	1.98188e+08	2.14318e+08	2.21115e+08	2.31965e+08	1.76725e+08	2.32714e+08	2.08833e+08	1.9725e+08	2.28795e+08	2.0986e+08	1.4504e+08	2.00149e+08	1.80515e+08	1.83925e+08	2.39089e+08	1.92837e+08	1.77434e+08	2.35901e+08	2.31167e+08	1.96187e+08	1.66343e+08	2.26824e+08	1.6549e+08	1.79136e+08	1.83184e+08	1.58346e+08	1.4178e+08	1.86683e+08
Mba05_g04540.1	5	5	94.01	0.00181578	1.62827	42DAF OB	80DAF OB		2.23056e+08	3.72848e+08	2.14102e+08	2.53803e+08	2.99856e+08	2.16574e+08	2.30896e+08	1.85266e+08	2.31708e+08	2.61817e+08	1.98188e+08	2.14318e+08	2.21115e+08	2.31965e+08	1.76725e+08	2.32714e+08	2.08833e+08	1.9725e+08	2.28795e+08	2.0986e+08	1.4504e+08	2.00149e+08	1.80515e+08	1.83925e+08	2.39089e+08	1.92837e+08	1.77434e+08	2.35901e+08	2.31167e+08	1.96187e+08	1.66343e+08	2.26824e+08	1.6549e+08	1.79136e+08	1.83184e+08	1.58346e+08	1.4178e+08	1.86683e+08
Mba09_g09870.1	6	6	174.54	0.00182791	8.21929	70DAF OB	42DAFAG		2.82754e+08	1.86991e+08	4.71082e+08	2.87041e+08	3.42032e+08	3.48852e+08	8.87647e+07	3.04879e+08	2.41843e+08	5.9179e+07	1.26768e+09	5.92921e+08	1.50327e+09	6.1968e+08	6.34199e+08	4.56906e+08	1.8483e+09	1.45393e+09	9.77288e+08	1.1928e+09	2.75967e+09	6.80372e+08	1.4312e+09	3.4383e+07	6.47044e+08	2.35089e+09	1.86978e+09	2.74595e+09	6.78788e+08	9.3157e+08	1.71791e+09	1.06279e+09	1.02648e+09	1.05684e+09	1.40281e+09	1.20318e+09	4.57366e+08	7.44016e+08
Ma03_p12970.1	8	8	197.8	0.00187973	1.62639	42DAF OB	80DAF OB	40S ribosomal protein S11	2.6284e+08	2.71385e+08	2.39073e+08	2.92547e+08	3.24497e+08	2.33017e+08	2.3861e+08	2.47206e+08	2.80708e+08	2.2367e+08	2.12092e+08	2.14629e+08	2.47397e+08	2.58069e+08	2.18468e+08	3.49098e+08	1.73113e+08	2.09959e+08	2.0931e+08	2.30488e+08	1.80528e+08	1.88541e+08	1.99889e+08	1.94454e+08	3.00899e+08	2.00329e+08	1.5722e+08	2.16569e+08	1.6212e+08	1.76995e+08	1.88857e+08	1.35424e+08	2.51299e+08	1.78375e+08	1.93687e+08	1.43145e+08	1.61641e+08	1.85417e+08
Ma04_p04260.1;Mba04_g04190.1	5	5	88.76	0.00195024	1.55551	42DAF OB	80DAF AG	60S ribosomal protein L23	5.12045e+07	4.67458e+07	4.77037e+07	4.98768e+07	6.16381e+07	5.31977e+07	5.75514e+07	4.8292e+07	4.91898e+07	3.25711e+07	3.93448e+07	4.21952e+07	4.78447e+07	3.69005e+07	4.42406e+07	4.80763e+07	4.20077e+07	4.30876e+07	3.51384e+07	4.03685e+07	3.60058e+07	3.99314e+07	3.71716e+07	4.67019e+07	4.88815e+07	3.32194e+07	3.50871e+07	3.95096e+07	4.31025e+07	4.13389e+07	3.92131e+07	2.99171e+07	3.8098e+07	2.5034e+07	3.40581e+07	3.28341e+07	2.73441e+07	4.43795e+07
Ma05_p14400.1	7	7	172.11	0.00196251	1.99841	42DAFAG	80DAF AG	tetratricopeptide repeat domain containing protein, expressed	5.15063e+07	4.38436e+07	4.6209e+07	5.63857e+07	3.05319e+07	5.26561e+07	6.04771e+07	4.42123e+07	5.07773e+07	6.02542e+07	4.00734e+07	3.64186e+07	2.04273e+07	3.93395e+07	3.30095e+07	2.06827e+07	3.49257e+07	3.31055e+07	3.75355e+07	2.99298e+07	2.27183e+07	4.30085e+07	3.0185e+07	3.62551e+07	3.12555e+07	3.13304e+07	3.66354e+07	3.65864e+07	4.09201e+07	3.41993e+07	1.20126e+07	3.78033e+07	2.98443e+07	2.77762e+07	2.57153e+07	3.22969e+07	2.77333e+07	3.4691e+07
Ma04_p10290.1	10	10	412.24	0.00199026	1.46922	42DAFAG	80DAF OB	2,3-bisphosphoglycerate-independent phosphoglycerate mutase	1.19678e+08	1.55398e+08	1.28979e+08	1.36658e+08	1.37083e+08	1.29889e+08	1.20051e+08	1.21237e+08	1.53359e+08	1.54973e+08	1.20036e+08	1.22398e+08	1.32879e+08	1.25028e+08	1.2002e+08	9.56576e+07	1.05746e+08	1.02957e+08	1.25256e+08	1.24797e+08	8.61419e+07	1.15143e+08	1.09366e+08	1.00274e+08	1.56821e+08	1.03149e+08	8.50373e+07	1.36953e+08	1.16241e+08	1.06506e+08	7.55632e+07	1.16971e+08	9.78652e+07	9.18073e+07	1.17895e+08	8.40541e+07	8.92661e+07	7.87828e+07
Mba04_g29860.1	10	10	184.82	0.00201638	1.77042	42DAFAG	80DAF AG		1.58694e+08	9.25872e+07	1.75053e+08	1.25848e+08	1.36402e+08	1.47045e+08	1.82942e+08	1.37667e+08	1.26915e+08	1.0981e+08	1.11548e+08	1.12447e+08	1.12038e+08	9.39e+07	1.19505e+08	7.77555e+07	9.58907e+07	1.13458e+08	8.16519e+07	1.06807e+08	1.16283e+08	9.21697e+07	9.14978e+07	7.89641e+07	6.31716e+07	8.89882e+07	1.32525e+08	8.80709e+07	1.3032e+08	1.09973e+08	9.72228e+07	4.28553e+07	1.02279e+08	7.59302e+07	1.04328e+08	1.0798e+08	1.67548e+08	1.49719e+08
Mba11_g01070.1;Ma11_p01190.1	3	3	47.67	0.00201764	2.26089	42DAFAG	80DAF OB		3.87117e+07	2.76925e+07	2.67037e+07	2.16484e+07	3.06767e+07	3.42114e+07	2.99147e+07	2.51939e+07	2.11757e+07	3.52777e+07	2.87389e+07	2.2021e+07	2.82434e+07	3.47627e+07	2.32585e+07	2.85239e+07	2.50122e+07	2.95393e+07	2.75861e+07	2.81881e+07	1.57822e+07	4.89845e+07	1.35026e+07	1.94584e+07	4.42869e+07	2.03104e+07	2.10892e+07	3.29638e+07	3.79551e+07	2.34493e+07	1.14813e+07	2.15063e+07	1.06273e+07	2.17242e+07	1.18591e+07	1.72341e+07	8.92474e+06	1.35631e+07
Ma02_p25080.2;Mba00_g05500.1	9	9	180.93	0.00204047	2.59754	42DAF OB	80DAF AG	Isocitrate dehydrogenase [NADP], chloroplastic/mitochondrial	1.00841e+08	3.65675e+07	9.71545e+07	7.81511e+07	8.73364e+07	7.82938e+07	7.59814e+07	7.3705e+07	1.07603e+08	5.47064e+07	6.78714e+07	4.72869e+07	5.00798e+07	3.33245e+07	5.99631e+07	3.84649e+07	6.50249e+07	5.88527e+07	4.61448e+07	3.72768e+07	6.0414e+07	6.35669e+07	4.65215e+07	6.09626e+07	3.34372e+07	5.25383e+07	7.20399e+07	4.23091e+07	4.8038e+07	5.61531e+07	2.94007e+07	2.78721e+07	2.39794e+07	4.19569e+07	3.70077e+07	6.05984e+07	2.99299e+07	7.63331e+07
Mba01_g16840.1	4	4	32.16	0.00204056	2.24391	42DAF OB	80DAF AG		1.5394e+08	1.22032e+08	1.16463e+08	1.23426e+08	1.13811e+08	1.30205e+08	1.40048e+08	1.52944e+08	9.39466e+07	1.04901e+08	1.41885e+08	1.20503e+08	8.48122e+07	6.85012e+07	9.72644e+07	7.83003e+07	1.56721e+08	1.54145e+08	1.13244e+08	6.93459e+07	8.04922e+07	1.59849e+08	6.09621e+07	1.14473e+08	6.15218e+07	8.62072e+07	1.22167e+08	9.90512e+07	1.03141e+08	7.25122e+07	4.92903e+07	5.63778e+07	6.42298e+07	5.45934e+07	6.38355e+07	7.33222e+07	7.17551e+07	1.00596e+08
Ma04_p35930.1	4	4	60.88	0.00205215	1.39002	42DAFAG	56DAF AG	Calcium-dependent protein kinase 5	1.09351e+08	1.38129e+08	1.00649e+08	1.1324e+08	1.11571e+08	1.11384e+08	1.35899e+08	1.24704e+08	9.78855e+07	1.03583e+08	8.25783e+07	7.30854e+07	9.84216e+07	8.26515e+07	7.58155e+07	1.10585e+08	9.41791e+07	8.73749e+07	8.63139e+07	8.52113e+07	7.34256e+07	8.18288e+07	7.53268e+07	1.06206e+08	8.5001e+07	7.752e+07	1.03796e+08	8.64703e+07	9.12527e+07	7.05049e+07	8.79129e+07	7.46293e+07	1.15361e+08	7.34698e+07	9.32673e+07	7.62011e+07	1.02612e+08	1.07307e+08
Mba07_g01500.1;Ma07_p01530.1;Ma08_p02990.1	14	14	429.56	0.00215982	1.83096	42DAFAG	80DAF AG		1.61614e+08	9.36989e+07	1.87669e+08	1.27672e+08	1.40853e+08	1.58892e+08	1.87811e+08	1.49495e+08	1.38515e+08	1.10358e+08	1.12409e+08	1.2512e+08	1.16292e+08	1.0024e+08	1.29772e+08	8.83099e+07	9.6689e+07	1.16807e+08	8.41226e+07	1.15261e+08	1.22186e+08	9.32059e+07	1.01019e+08	7.89641e+07	6.40918e+07	9.58535e+07	1.34636e+08	8.8566e+07	1.32434e+08	1.12449e+08	9.76349e+07	4.37297e+07	1.03177e+08	8.10021e+07	1.05604e+08	1.10057e+08	1.68775e+08	1.51791e+08
Ma01_p18870.1	7	7	113.8	0.00216211	26.4352	80DAF OB	42DAFAG	Villin-4	5.23852e+07	4.19299e+07	5.13398e+07	5.20041e+07	5.45556e+07	4.61497e+07	3.16506e+07	3.878e+07	2.7684e+07	4.00252e+07	9.48855e+07	5.42444e+07	1.38446e+08	7.66637e+07	6.42009e+07	3.16148e+08	1.31695e+07	1.12378e+08	1.03654e+08	1.13526e+08	2.68592e+08	9.30685e+07	9.66226e+07	1.10285e+08	8.59514e+07	1.60972e+08	1.70329e+08	1.34643e+08	1.12223e+08	7.9468e+07	1.32634e+08	1.03241e+08	9.12285e+08	1.02521e+08	1.28939e+08	2.15662e+08	3.31248e+09	2.40308e+08
[truncated: 1,607 more rows]

## Sheet: Table S4.reactions and fluxes
Table S4. Flux modeling: constraints and fluxes calculated at 2, 6 and 12 WAE for the two plantain varieties. List of the 112 reactions of the model with stoichiometric equations (column A) and the calculated fluxes at three stages (2 ; 6 and 12 WAE) in a pulp tissue basis (columns C to I with constraints fluxes in bold) and in a gDW basis (column K to Q) to compare fluxes and draw the flux maps …
[truncated: 116 more rows]
